# Supplementary material for: Regulatory Dynamics of Cell Differentiation Revealed by True Time Series From Multinucleate Single Cells
Source: Front Genet. 2021 Jan 8;11:612256. doi: 10.3389/fgene.2020.612256 (PMC7820898; doi:10.3389/fgene.2020.612256)
Supplement: Supplementary file 1 [file Data_Sheet_1.ZIP]

Archive with 117 entries (82 files):
- Supplementary Files & Code/
- Supplementary Files & Code/(5) Color Snoopy File/
- Supplementary Files & Code/(5) Color Snoopy File/.DS_Store
- __MACOSX/
- __MACOSX/Supplementary Files & Code/
- __MACOSX/Supplementary Files & Code/(5) Color Snoopy File/
- __MACOSX/Supplementary Files & Code/(5) Color Snoopy File/._.DS_Store
- Supplementary Files & Code/(5) Color Snoopy File/myR/
- Supplementary Files & Code/(5) Color Snoopy File/myR/PN4_.txt
- Supplementary Files & Code/(5) Color Snoopy File/myR/Color_Petri_Nets_V6.R
- __MACOSX/Supplementary Files & Code/(5) Color Snoopy File/myR/
- __MACOSX/Supplementary Files & Code/(5) Color Snoopy File/myR/._Color_Petri_Nets_V6.R
- Supplementary Files & Code/(5) Color Snoopy File/myR/PN2_.txt
- Supplementary Files & Code/(5) Color Snoopy File/myR/PN3_.txt
- Supplementary Files & Code/(5) Color Snoopy File/myR/IPNA_Anna_all_35_Log_Tinv.spn
- __MACOSX/Supplementary Files & Code/(5) Color Snoopy File/myR/._IPNA_Anna_all_35_Log_Tinv.spn
- Supplementary Files & Code/(5) Color Snoopy File/myR/PN1_.txt
- Supplementary Files & Code/(5) Color Snoopy File/myR/(54) Complete_Session_Anna_all_35_Log.RData
- Supplementary Files & Code/(4) Compute T-invariants/
- Supplementary Files & Code/(4) Compute T-invariants/Read_Me_Compute_T-invariants.pdf
- __MACOSX/Supplementary Files & Code/(4) Compute T-invariants/
- __MACOSX/Supplementary Files & Code/(4) Compute T-invariants/._Read_Me_Compute_T-invariants.pdf
- Supplementary Files & Code/(4) Compute T-invariants/.DS_Store
- __MACOSX/Supplementary Files & Code/(4) Compute T-invariants/._.DS_Store
- Supplementary Files & Code/.DS_Store
- __MACOSX/Supplementary Files & Code/._.DS_Store
- Supplementary Files & Code/(0) Read_Me/
- Supplementary Files & Code/(0) Read_Me/Read_Me_Supplementary Data and Code.pdf
- __MACOSX/Supplementary Files & Code/(0) Read_Me/
- __MACOSX/Supplementary Files & Code/(0) Read_Me/._Read_Me_Supplementary Data and Code.pdf
- Supplementary Files & Code/(0) Read_Me/.DS_Store
- __MACOSX/Supplementary Files & Code/(0) Read_Me/._.DS_Store
- Supplementary Files & Code/(3) Generate Snoopy File with GetPN/
- Supplementary Files & Code/(3) Generate Snoopy File with GetPN/(2) Petri Net Construction Kit/
- Supplementary Files & Code/(3) Generate Snoopy File with GetPN/(2) Petri Net Construction Kit/.DS_Store
- __MACOSX/Supplementary Files & Code/(3) Generate Snoopy File with GetPN/
- __MACOSX/Supplementary Files & Code/(3) Generate Snoopy File with GetPN/(2) Petri Net Construction Kit/
- __MACOSX/Supplementary Files & Code/(3) Generate Snoopy File with GetPN/(2) Petri Net Construction Kit/._.DS_Store
- Supplementary Files & Code/(3) Generate Snoopy File with GetPN/(2) Petri Net Construction Kit/DOS/
- Supplementary Files & Code/(3) Generate Snoopy File with GetPN/(2) Petri Net Construction Kit/DOS/AUTOEXEC.BAT
- __MACOSX/Supplementary Files & Code/(3) Generate Snoopy File with GetPN/(2) Petri Net Construction Kit/DOS/
- __MACOSX/Supplementary Files & Code/(3) Generate Snoopy File with GetPN/(2) Petri Net Construction Kit/DOS/._AUTOEXEC.BAT
- Supplementary Files & Code/(3) Generate Snoopy File with GetPN/(2) Petri Net Construction Kit/DOS/PNETS/
- Supplementary Files & Code/(3) Generate Snoopy File with GetPN/(2) Petri Net Construction Kit/DOS/PNETS/.DS_Store
- __MACOSX/Supplementary Files & Code/(3) Generate Snoopy File with GetPN/(2) Petri Net Construction Kit/DOS/PNETS/
- __MACOSX/Supplementary Files & Code/(3) Generate Snoopy File with GetPN/(2) Petri Net Construction Kit/DOS/PNETS/._.DS_Store
- Supplementary Files & Code/(3) Generate Snoopy File with GetPN/(2) Petri Net Construction Kit/DOS/PNETS/GETPN.EXE
- Supplementary Files & Code/(3) Generate Snoopy File with GetPN/(2) Petri Net Construction Kit/DOS/PNETS/GetPN.PAS
- __MACOSX/Supplementary Files & Code/(3) Generate Snoopy File with GetPN/(2) Petri Net Construction Kit/DOS/PNETS/._GetPN.PAS
- Supplementary Files & Code/(3) Generate Snoopy File with GetPN/(2) Petri Net Construction Kit/DOS/PNETS/1_PN/
- Supplementary Files & Code/(3) Generate Snoopy File with GetPN/(2) Petri Net Construction Kit/DOS/PNETS/1_PN/PN4_.txt
- Supplementary Files & Code/(3) Generate Snoopy File with GetPN/(2) Petri Net Construction Kit/DOS/PNETS/1_PN/.DS_Store
- __MACOSX/Supplementary Files & Code/(3) Generate Snoopy File with GetPN/(2) Petri Net Construction Kit/DOS/PNETS/1_PN/
- __MACOSX/Supplementary Files & Code/(3) Generate Snoopy File with GetPN/(2) Petri Net Construction Kit/DOS/PNETS/1_PN/._.DS_Store
- Supplementary Files & Code/(3) Generate Snoopy File with GetPN/(2) Petri Net Construction Kit/DOS/PNETS/1_PN/PN2_.txt
- Supplementary Files & Code/(3) Generate Snoopy File with GetPN/(2) Petri Net Construction Kit/DOS/PNETS/1_PN/PN3_.txt
- Supplementary Files & Code/(3) Generate Snoopy File with GetPN/(2) Petri Net Construction Kit/DOS/PNETS/1_PN/PN_.txt
- Supplementary Files & Code/(3) Generate Snoopy File with GetPN/(2) Petri Net Construction Kit/DOS/PNETS/1_PN/PN1_.txt
- Supplementary Files & Code/(3) Generate Snoopy File with GetPN/(2) Petri Net Construction Kit/DOS/PNETS/MACTP.PAS
- Supplementary Files & Code/(3) Generate Snoopy File with GetPN/(2) Petri Net Construction Kit/DOS/.DS_Store
- __MACOSX/Supplementary Files & Code/(3) Generate Snoopy File with GetPN/(2) Petri Net Construction Kit/DOS/._.DS_Store
- Supplementary Files & Code/(3) Generate Snoopy File with GetPN/.DS_Store
- __MACOSX/Supplementary Files & Code/(3) Generate Snoopy File with GetPN/._.DS_Store
- Supplementary Files & Code/(3) Generate Snoopy File with GetPN/(1) Read_Me_Get_Petri_Nets.pdf
- __MACOSX/Supplementary Files & Code/(3) Generate Snoopy File with GetPN/._(1) Read_Me_Get_Petri_Nets.pdf
- Supplementary Files & Code/(3) Generate Snoopy File with GetPN/(3) Expected Result/
- Supplementary Files & Code/(3) Generate Snoopy File with GetPN/(3) Expected Result/.DS_Store
- __MACOSX/Supplementary Files & Code/(3) Generate Snoopy File with GetPN/(3) Expected Result/
- __MACOSX/Supplementary Files & Code/(3) Generate Snoopy File with GetPN/(3) Expected Result/._.DS_Store
- Supplementary Files & Code/(3) Generate Snoopy File with GetPN/(3) Expected Result/(1) GetPN Output Files (Example)/
- Supplementary Files & Code/(3) Generate Snoopy File with GetPN/(3) Expected Result/(1) GetPN Output Files (Example)/PN.TXT
- Supplementary Files & Code/(3) Generate Snoopy File with GetPN/(3) Expected Result/(1) GetPN Output Files (Example)/IPNA.TXT
- Supplementary Files & Code/(3) Generate Snoopy File with GetPN/(3) Expected Result/(1) GetPN Output Files (Example)/IPNB.TXT
- Supplementary Files & Code/(3) Generate Snoopy File with GetPN/(3) Expected Result/(1) GetPN Output Files (Example)/IPN4.TXT
- Supplementary Files & Code/(3) Generate Snoopy File with GetPN/(3) Expected Result/(1) GetPN Output Files (Example)/PNXT.TXT
- Supplementary Files & Code/(3) Generate Snoopy File with GetPN/(3) Expected Result/(1) GetPN Output Files (Example)/IPN1.TXT
- Supplementary Files & Code/(3) Generate Snoopy File with GetPN/(3) Expected Result/(1) GetPN Output Files (Example)/IPN.TXT
- Supplementary Files & Code/(3) Generate Snoopy File with GetPN/(3) Expected Result/(1) GetPN Output Files (Example)/IPN2.TXT
- Supplementary Files & Code/(3) Generate Snoopy File with GetPN/(3) Expected Result/(1) GetPN Output Files (Example)/IPN3.TXT
- Supplementary Files & Code/(3) Generate Snoopy File with GetPN/(3) Expected Result/(1) GetPN Output Files (Example)/IPNXT.TXT
- Supplementary Files & Code/(3) Generate Snoopy File with GetPN/(3) Expected Result/(1) GetPN Output Files (Example)/README.TXT
- Supplementary Files & Code/(3) Generate Snoopy File with GetPN/(3) Expected Result/(1) GetPN Output Files (Example)/PN1.TXT
- Supplementary Files & Code/(3) Generate Snoopy File with GetPN/(3) Expected Result/(1) GetPN Output Files (Example)/PN2.TXT
- Supplementary Files & Code/(3) Generate Snoopy File with GetPN/(3) Expected Result/(1) GetPN Output Files (Example)/PN3.TXT
- Supplementary Files & Code/(3) Generate Snoopy File with GetPN/(3) Expected Result/(1) GetPN Output Files (Example)/PNA.TXT
- Supplementary Files & Code/(3) Generate Snoopy File with GetPN/(3) Expected Result/(1) GetPN Output Files (Example)/PNB.TXT
- Supplementary Files & Code/(3) Generate Snoopy File with GetPN/(3) Expected Result/(1) GetPN Output Files (Example)/PN4.TXT
- Supplementary Files & Code/(3) Generate Snoopy File with GetPN/(3) Expected Result/(3) ANDL imported into Snoopy/
- Supplementary Files & Code/(3) Generate Snoopy File with GetPN/(3) Expected Result/(3) ANDL imported into Snoopy/IPNA.spn
- __MACOSX/Supplementary Files & Code/(3) Generate Snoopy File with GetPN/(3) Expected Result/(3) ANDL imported into Snoopy/
- __MACOSX/Supplementary Files & Code/(3) Generate Snoopy File with GetPN/(3) Expected Result/(3) ANDL imported into Snoopy/._IPNA.spn
- Supplementary Files & Code/(3) Generate Snoopy File with GetPN/(3) Expected Result/(2) ANDL File/
- Supplementary Files & Code/(3) Generate Snoopy File with GetPN/(3) Expected Result/(2) ANDL File/IPNA.andl
- Supplementary Files & Code/(1) Generate Histograms and Evaluate Time Series/
- Supplementary Files & Code/(1) Generate Histograms and Evaluate Time Series/.DS_Store
- __MACOSX/Supplementary Files & Code/(1) Generate Histograms and Evaluate Time Series/
- __MACOSX/Supplementary Files & Code/(1) Generate Histograms and Evaluate Time Series/._.DS_Store
- Supplementary Files & Code/(1) Generate Histograms and Evaluate Time Series/myR/
- Supplementary Files & Code/(1) Generate Histograms and Evaluate Time Series/myR/.Rhistory
- Supplementary Files & Code/(1) Generate Histograms and Evaluate Time Series/myR/Custom Numbers.xlsx
- __MACOSX/Supplementary Files & Code/(1) Generate Histograms and Evaluate Time Series/myR/
- __MACOSX/Supplementary Files & Code/(1) Generate Histograms and Evaluate Time Series/myR/._Custom Numbers.xlsx
- Supplementary Files & Code/(1) Generate Histograms and Evaluate Time Series/myR/Zeitreihen_Four_V1.R
- __MACOSX/Supplementary Files & Code/(1) Generate Histograms and Evaluate Time Series/myR/._Zeitreihen_Four_V1.R
- Supplementary Files & Code/(1) Generate Histograms and Evaluate Time Series/myR/anna_zeitreihe_neu01.csv
- __MACOSX/Supplementary Files & Code/(1) Generate Histograms and Evaluate Time Series/myR/._anna_zeitreihe_neu01.csv
- Supplementary Files & Code/(2) Clustering with Simprof Algorithm/
- Supplementary Files & Code/(2) Clustering with Simprof Algorithm/.DS_Store
- __MACOSX/Supplementary Files & Code/(2) Clustering with Simprof Algorithm/
- __MACOSX/Supplementary Files & Code/(2) Clustering with Simprof Algorithm/._.DS_Store
- Supplementary Files & Code/(2) Clustering with Simprof Algorithm/myR/
- Supplementary Files & Code/(2) Clustering with Simprof Algorithm/myR/.DS_Store
- __MACOSX/Supplementary Files & Code/(2) Clustering with Simprof Algorithm/myR/
- __MACOSX/Supplementary Files & Code/(2) Clustering with Simprof Algorithm/myR/._.DS_Store
- Supplementary Files & Code/(2) Clustering with Simprof Algorithm/myR/Cluster_to_HiR_PN_V45.R
- __MACOSX/Supplementary Files & Code/(2) Clustering with Simprof Algorithm/myR/._Cluster_to_HiR_PN_V45.R
- Supplementary Files & Code/(2) Clustering with Simprof Algorithm/myR/anna_zeitreihe_neu01_4PN_.csv
