# Supplementary material for: Regulatory Dynamics of Cell Differentiation Revealed by True Time Series From Multinucleate Single Cells
Source: Front Genet. 2021 Jan 8;11:612256. doi: 10.3389/fgene.2020.612256 (PMC7820898; doi:10.3389/fgene.2020.612256)
Supplement: Supplementary file 1 [file Data_Sheet_1.ZIP › Supplementary Files & Code/(5) Color Snoopy File/myR/PN4_.txt]

PN4_Anna_all_35_Log
111
53
17
18
1
18
102
1
19
103
4
19
104
3
20
17
1
24
38
1
25
19
1
38
45
1
39
45
3
40
45
2
41
25
1
44
40
1
45
19
6
46
39
1
50
40
1
51
39
1
51
41
1
52
39
1
72
77
2
72
79
1
73
76
1
73
77
2
74
76
1
74
77
1
81
72
1
81
73
2
81
74
1
82
72
2
82
73
1
82
74
1
83
82
1
84
81
1
84
82
2
85
81
1
86
81
2
87
82
1
102
109
1
102
110
1
103
105
1
103
106
1
103
107
2
103
108
1
104
102
1
104
103
1
104
108
1
105
87
1
106
110
1
107
110
2
108
110
2
109
83
1
110
84
3
110
85
1
110
86
2
0
20
1
0
24
1
0
44
1
0
46
1
0
50
1
0
51
2
0
52
1
