# Supplementary material for: Regulatory Dynamics of Cell Differentiation Revealed by True Time Series From Multinucleate Single Cells
Source: Front Genet. 2021 Jan 8;11:612256. doi: 10.3389/fgene.2020.612256 (PMC7820898; doi:10.3389/fgene.2020.612256)
Supplement: Supplementary file 1 [file Data_Sheet_1.ZIP › Supplementary Files & Code/(5) Color Snoopy File/myR/PN2_.txt]

PN2_Anna_all_35_Log
111
24
3
11
1
5
1
1
6
1
1
7
5
1
7
6
1
11
12
1
12
63
1
21
7
2
24
52
1
25
45
1
26
61
1
42
43
1
43
21
2
44
43
1
45
42
1
45
44
1
46
45
1
47
48
1
48
47
1
49
52
1
52
48
1
52
49
1
60
26
1
63
60
1
0
3
1
0
24
1
0
25
1
0
46
1
