# Supplementary material for: Regulatory Dynamics of Cell Differentiation Revealed by True Time Series From Multinucleate Single Cells
Source: Front Genet. 2021 Jan 8;11:612256. doi: 10.3389/fgene.2020.612256 (PMC7820898; doi:10.3389/fgene.2020.612256)
Supplement: Supplementary file 1 [file Data_Sheet_1.ZIP › Supplementary Files & Code/(5) Color Snoopy File/myR/PN3_.txt]

PN3_Anna_all_35_Log
111
58
2
9
2
4
2
2
4
12
1
8
4
1
9
53
1
9
96
1
10
53
1
12
53
1
15
98
1
15
100
1
16
88
1
16
101
1
22
4
2
23
27
2
27
16
2
33
23
1
36
23
1
53
54
1
53
55
1
53
69
2
54
15
2
54
97
1
55
54
1
55
58
1
58
54
1
62
55
1
64
94
1
65
95
2
66
65
2
67
64
1
68
66
2
69
67
1
69
68
2
70
79
1
75
78
2
80
75
1
87
88
1
88
70
1
88
111
1
89
80
1
89
90
1
89
91
2
90
93
1
91
92
1
91
93
1
92
71
1
93
71
1
93
75
1
94
95
1
96
69
1
97
99
1
98
100
1
99
89
1
100
89
2
101
111
1
105
87
1
105
89
1
111
105
2
0
8
1
0
10
1
0
22
2
0
33
1
0
36
1
0
53
1
0
62
1
