# Supplementary material for: Regulatory Dynamics of Cell Differentiation Revealed by True Time Series From Multinucleate Single Cells
Source: Front Genet. 2021 Jan 8;11:612256. doi: 10.3389/fgene.2020.612256 (PMC7820898; doi:10.3389/fgene.2020.612256)
Supplement: Supplementary file 1 [file Data_Sheet_1.ZIP › Supplementary Files & Code/(5) Color Snoopy File/myR/IPNA_Anna_all_35_Log_Tinv.spn]

<?xml version="1.0" encoding="UTF-8"?>
<?xml-stylesheet type="text/xsl" href="/xsl/spped2svg.xsl"?>
<Snoopy version="2" revision="1.22">
  <netclass name="Stochastic Petri Net"/>
  <nodeclasses count="8">
    <nodeclass count="112" name="Place">
      <node id="459" net="1">
        <attribute name="Name" id="460" net="1">
          <![CDATA[C0]]>
          <graphics count="1">
            <graphic xoff="25.00" yoff="20.00" x="665.00" y="60.00" id="461" net="1" show="1" grparent="470" state="1" pen="0,0,0" brush="255,255,255" thickness="1"/>
          </graphics>
        </attribute>
        <attribute name="ID" id="462" net="1">
          <![CDATA[0]]>
          <graphics count="1">
            <graphic xoff="25.00" yoff="20.00" x="665.00" y="60.00" id="463" net="1" show="0" grparent="470" state="1" pen="0,0,0" brush="255,255,255" thickness="1"/>
          </graphics>
        </attribute>
        <attribute name="Marking" id="464" net="1">
          <![CDATA[1]]>
          <graphics count="1">
            <graphic x="640.00" y="40.00" id="465" net="1" show="1" grparent="470" state="1" pen="0,0,0" brush="255,255,255" thickness="1"/>
          </graphics>
        </attribute>
        <attribute name="Logic" id="466" net="1">
          <![CDATA[0]]>
          <graphics count="0"/>
        </attribute>
        <attribute name="Comment" id="467" net="1">
          <![CDATA[]]>
          <graphics count="1">
            <graphic yoff="40.00" x="640.00" y="80.00" id="468" net="1" show="1" grparent="470" state="1" pen="0,0,0" brush="255,255,255" thickness="1"/>
          </graphics>
        </attribute>
        <attribute name="Fixed" id="469" net="1">
          <![CDATA[0]]>
          <graphics count="0"/>
        </attribute>
        <graphics count="1">
          <graphic x="640.00" y="40.00" id="470" net="1" show="1" state="1" pen="0,0,0" brush="255,255,255" thickness="1"/>
        </graphics>
      </node>
      <node id="471" net="1">
        <attribute name="Name" id="472" net="1">
          <![CDATA[C1]]>
          <graphics count="1">
            <graphic xoff="25.00" yoff="20.00" x="1385.00" y="1575.83" id="473" net="1" show="1" grparent="482" state="1" pen="0,0,0" brush="255,255,255" thickness="1"/>
          </graphics>
        </attribute>
        <attribute name="ID" id="474" net="1">
          <![CDATA[1]]>
          <graphics count="1">
            <graphic xoff="25.00" yoff="20.00" x="1385.00" y="1575.83" id="475" net="1" show="0" grparent="482" state="1" pen="0,0,0" brush="255,255,255" thickness="1"/>
          </graphics>
        </attribute>
        <attribute name="Marking" id="476" net="1">
          <![CDATA[0]]>
          <graphics count="1">
            <graphic x="1360.00" y="1555.83" id="477" net="1" show="1" grparent="482" state="1" pen="0,0,0" brush="255,255,255" thickness="1"/>
          </graphics>
        </attribute>
        <attribute name="Logic" id="478" net="1">
          <![CDATA[0]]>
          <graphics count="0"/>
        </attribute>
        <attribute name="Comment" id="479" net="1">
          <![CDATA[]]>
          <graphics count="1">
            <graphic yoff="40.00" x="1360.00" y="1595.83" id="480" net="1" show="1" grparent="482" state="1" pen="0,0,0" brush="255,255,255" thickness="1"/>
          </graphics>
        </attribute>
        <attribute name="Fixed" id="481" net="1">
          <![CDATA[0]]>
          <graphics count="0"/>
        </attribute>
        <graphics count="1">
          <graphic x="1360.00" y="1555.83" id="482" net="1" show="1" state="1" pen="0,0,0" brush="255,255,255" thickness="1"/>
        </graphics>
      </node>
      <node id="483" net="1">
        <attribute name="Name" id="484" net="1">
          <![CDATA[C2]]>
          <graphics count="1">
            <graphic xoff="25.00" yoff="20.00" x="165.00" y="560.00" id="485" net="1" show="1" grparent="494" state="1" pen="0,0,0" brush="255,255,255" thickness="1"/>
          </graphics>
        </attribute>
        <attribute name="ID" id="486" net="1">
          <![CDATA[2]]>
          <graphics count="1">
            <graphic xoff="25.00" yoff="20.00" x="165.00" y="560.00" id="487" net="1" show="0" grparent="494" state="1" pen="0,0,0" brush="255,255,255" thickness="1"/>
          </graphics>
        </attribute>
        <attribute name="Marking" id="488" net="1">
          <![CDATA[0]]>
          <graphics count="1">
            <graphic x="140.00" y="540.00" id="489" net="1" show="1" grparent="494" state="1" pen="0,0,0" brush="255,255,255" thickness="1"/>
          </graphics>
        </attribute>
        <attribute name="Logic" id="490" net="1">
          <![CDATA[0]]>
          <graphics count="0"/>
        </attribute>
        <attribute name="Comment" id="491" net="1">
          <![CDATA[]]>
          <graphics count="1">
            <graphic yoff="40.00" x="140.00" y="580.00" id="492" net="1" show="1" grparent="494" state="1" pen="0,0,0" brush="255,255,255" thickness="1"/>
          </graphics>
        </attribute>
        <attribute name="Fixed" id="493" net="1">
          <![CDATA[0]]>
          <graphics count="0"/>
        </attribute>
        <graphics count="1">
          <graphic x="140.00" y="540.00" id="494" net="1" show="1" state="1" pen="0,0,0" brush="255,255,255" thickness="1"/>
        </graphics>
      </node>
      <node id="495" net="1">
        <attribute name="Name" id="496" net="1">
          <![CDATA[C3]]>
          <graphics count="1">
            <graphic xoff="25.00" yoff="20.00" x="285.00" y="320.00" id="497" net="1" show="1" grparent="506" state="1" pen="0,0,0" brush="255,255,255" thickness="1"/>
          </graphics>
        </attribute>
        <attribute name="ID" id="498" net="1">
          <![CDATA[3]]>
          <graphics count="1">
            <graphic xoff="25.00" yoff="20.00" x="285.00" y="320.00" id="499" net="1" show="0" grparent="506" state="1" pen="0,0,0" brush="255,255,255" thickness="1"/>
          </graphics>
        </attribute>
        <attribute name="Marking" id="500" net="1">
          <![CDATA[0]]>
          <graphics count="1">
            <graphic x="260.00" y="300.00" id="501" net="1" show="1" grparent="506" state="1" pen="0,0,0" brush="255,255,255" thickness="1"/>
          </graphics>
        </attribute>
        <attribute name="Logic" id="502" net="1">
          <![CDATA[0]]>
          <graphics count="0"/>
        </attribute>
        <attribute name="Comment" id="503" net="1">
          <![CDATA[]]>
          <graphics count="1">
            <graphic yoff="40.00" x="260.00" y="340.00" id="504" net="1" show="1" grparent="506" state="1" pen="0,0,0" brush="255,255,255" thickness="1"/>
          </graphics>
        </attribute>
        <attribute name="Fixed" id="505" net="1">
          <![CDATA[0]]>
          <graphics count="0"/>
        </attribute>
        <graphics count="1">
          <graphic x="260.00" y="300.00" id="506" net="1" show="1" state="1" pen="0,0,0" brush="255,255,255" thickness="1"/>
        </graphics>
      </node>
      <node id="507" net="1">
        <attribute name="Name" id="508" net="1">
          <![CDATA[C4]]>
          <graphics count="1">
            <graphic xoff="25.00" yoff="20.00" x="165.00" y="433.33" id="509" net="1" show="1" grparent="518" state="1" pen="0,0,0" brush="255,255,255" thickness="1"/>
          </graphics>
        </attribute>
        <attribute name="ID" id="510" net="1">
          <![CDATA[4]]>
          <graphics count="1">
            <graphic xoff="25.00" yoff="20.00" x="165.00" y="433.33" id="511" net="1" show="0" grparent="518" state="1" pen="0,0,0" brush="255,255,255" thickness="1"/>
          </graphics>
        </attribute>
        <attribute name="Marking" id="512" net="1">
          <![CDATA[0]]>
          <graphics count="1">
            <graphic x="140.00" y="413.33" id="513" net="1" show="1" grparent="518" state="1" pen="0,0,0" brush="255,255,255" thickness="1"/>
          </graphics>
        </attribute>
        <attribute name="Logic" id="514" net="1">
          <![CDATA[0]]>
          <graphics count="0"/>
        </attribute>
        <attribute name="Comment" id="515" net="1">
          <![CDATA[]]>
          <graphics count="1">
            <graphic yoff="40.00" x="140.00" y="453.33" id="516" net="1" show="1" grparent="518" state="1" pen="0,0,0" brush="255,255,255" thickness="1"/>
          </graphics>
        </attribute>
        <attribute name="Fixed" id="517" net="1">
          <![CDATA[0]]>
          <graphics count="0"/>
        </attribute>
        <graphics count="1">
          <graphic x="140.00" y="413.33" id="518" net="1" show="1" state="1" pen="0,0,0" brush="255,255,255" thickness="1"/>
        </graphics>
      </node>
      <node id="519" net="1">
        <attribute name="Name" id="520" net="1">
          <![CDATA[C5]]>
          <graphics count="1">
            <graphic xoff="25.00" yoff="20.00" x="1415.00" y="1475.83" id="521" net="1" show="1" grparent="530" state="1" pen="0,0,0" brush="255,255,255" thickness="1"/>
          </graphics>
        </attribute>
        <attribute name="ID" id="522" net="1">
          <![CDATA[5]]>
          <graphics count="1">
            <graphic xoff="25.00" yoff="20.00" x="1415.00" y="1475.83" id="523" net="1" show="0" grparent="530" state="1" pen="0,0,0" brush="255,255,255" thickness="1"/>
          </graphics>
        </attribute>
        <attribute name="Marking" id="524" net="1">
          <![CDATA[0]]>
          <graphics count="1">
            <graphic x="1390.00" y="1455.83" id="525" net="1" show="1" grparent="530" state="1" pen="0,0,0" brush="255,255,255" thickness="1"/>
          </graphics>
        </attribute>
        <attribute name="Logic" id="526" net="1">
          <![CDATA[0]]>
          <graphics count="0"/>
        </attribute>
        <attribute name="Comment" id="527" net="1">
          <![CDATA[]]>
          <graphics count="1">
            <graphic yoff="40.00" x="1390.00" y="1495.83" id="528" net="1" show="1" grparent="530" state="1" pen="0,0,0" brush="255,255,255" thickness="1"/>
          </graphics>
        </attribute>
        <attribute name="Fixed" id="529" net="1">
          <![CDATA[0]]>
          <graphics count="0"/>
        </attribute>
        <graphics count="1">
          <graphic x="1390.00" y="1455.83" id="530" net="1" show="1" state="1" pen="0,0,0" brush="255,255,255" thickness="1"/>
        </graphics>
      </node>
      <node id="531" net="1">
        <attribute name="Name" id="532" net="1">
          <![CDATA[C6]]>
          <graphics count="1">
            <graphic xoff="25.00" yoff="20.00" x="1375.00" y="1475.83" id="533" net="1" show="1" grparent="542" state="1" pen="0,0,0" brush="255,255,255" thickness="1"/>
          </graphics>
        </attribute>
        <attribute name="ID" id="534" net="1">
          <![CDATA[6]]>
          <graphics count="1">
            <graphic xoff="25.00" yoff="20.00" x="1375.00" y="1475.83" id="535" net="1" show="0" grparent="542" state="1" pen="0,0,0" brush="255,255,255" thickness="1"/>
          </graphics>
        </attribute>
        <attribute name="Marking" id="536" net="1">
          <![CDATA[0]]>
          <graphics count="1">
            <graphic x="1350.00" y="1455.83" id="537" net="1" show="1" grparent="542" state="1" pen="0,0,0" brush="255,255,255" thickness="1"/>
          </graphics>
        </attribute>
        <attribute name="Logic" id="538" net="1">
          <![CDATA[0]]>
          <graphics count="0"/>
        </attribute>
        <attribute name="Comment" id="539" net="1">
          <![CDATA[]]>
          <graphics count="1">
            <graphic yoff="40.00" x="1350.00" y="1495.83" id="540" net="1" show="1" grparent="542" state="1" pen="0,0,0" brush="255,255,255" thickness="1"/>
          </graphics>
        </attribute>
        <attribute name="Fixed" id="541" net="1">
          <![CDATA[0]]>
          <graphics count="0"/>
        </attribute>
        <graphics count="1">
          <graphic x="1350.00" y="1455.83" id="542" net="1" show="1" state="1" pen="0,0,0" brush="255,255,255" thickness="1"/>
        </graphics>
      </node>
      <node id="543" net="1">
        <attribute name="Name" id="544" net="1">
          <![CDATA[C7]]>
          <graphics count="1">
            <graphic xoff="25.00" yoff="20.00" x="1395.00" y="1285.83" id="545" net="1" show="1" grparent="554" state="1" pen="0,0,0" brush="255,255,255" thickness="1"/>
          </graphics>
        </attribute>
        <attribute name="ID" id="546" net="1">
          <![CDATA[7]]>
          <graphics count="1">
            <graphic xoff="25.00" yoff="20.00" x="1395.00" y="1285.83" id="547" net="1" show="0" grparent="554" state="1" pen="0,0,0" brush="255,255,255" thickness="1"/>
          </graphics>
        </attribute>
        <attribute name="Marking" id="548" net="1">
          <![CDATA[0]]>
          <graphics count="1">
            <graphic x="1370.00" y="1265.83" id="549" net="1" show="1" grparent="554" state="1" pen="0,0,0" brush="255,255,255" thickness="1"/>
          </graphics>
        </attribute>
        <attribute name="Logic" id="550" net="1">
          <![CDATA[0]]>
          <graphics count="0"/>
        </attribute>
        <attribute name="Comment" id="551" net="1">
          <![CDATA[]]>
          <graphics count="1">
            <graphic yoff="40.00" x="1370.00" y="1305.83" id="552" net="1" show="1" grparent="554" state="1" pen="0,0,0" brush="255,255,255" thickness="1"/>
          </graphics>
        </attribute>
        <attribute name="Fixed" id="553" net="1">
          <![CDATA[0]]>
          <graphics count="0"/>
        </attribute>
        <graphics count="1">
          <graphic x="1370.00" y="1265.83" id="554" net="1" show="1" state="1" pen="0,0,0" brush="255,255,255" thickness="1"/>
        </graphics>
      </node>
      <node id="555" net="1">
        <attribute name="Name" id="556" net="1">
          <![CDATA[C8]]>
          <graphics count="1">
            <graphic xoff="25.00" yoff="20.00" x="125.00" y="320.00" id="557" net="1" show="1" grparent="566" state="1" pen="0,0,0" brush="255,255,255" thickness="1"/>
          </graphics>
        </attribute>
        <attribute name="ID" id="558" net="1">
          <![CDATA[8]]>
          <graphics count="1">
            <graphic xoff="25.00" yoff="20.00" x="125.00" y="320.00" id="559" net="1" show="0" grparent="566" state="1" pen="0,0,0" brush="255,255,255" thickness="1"/>
          </graphics>
        </attribute>
        <attribute name="Marking" id="560" net="1">
          <![CDATA[0]]>
          <graphics count="1">
            <graphic x="100.00" y="300.00" id="561" net="1" show="1" grparent="566" state="1" pen="0,0,0" brush="255,255,255" thickness="1"/>
          </graphics>
        </attribute>
        <attribute name="Logic" id="562" net="1">
          <![CDATA[0]]>
          <graphics count="0"/>
        </attribute>
        <attribute name="Comment" id="563" net="1">
          <![CDATA[]]>
          <graphics count="1">
            <graphic yoff="40.00" x="100.00" y="340.00" id="564" net="1" show="1" grparent="566" state="1" pen="0,0,0" brush="255,255,255" thickness="1"/>
          </graphics>
        </attribute>
        <attribute name="Fixed" id="565" net="1">
          <![CDATA[0]]>
          <graphics count="0"/>
        </attribute>
        <graphics count="1">
          <graphic x="100.00" y="300.00" id="566" net="1" show="1" state="1" pen="0,0,0" brush="255,255,255" thickness="1"/>
        </graphics>
      </node>
      <node id="567" net="1">
        <attribute name="Name" id="568" net="1">
          <![CDATA[C9]]>
          <graphics count="1">
            <graphic xoff="25.00" yoff="20.00" x="165.00" y="696.67" id="569" net="1" show="1" grparent="578" state="1" pen="0,0,0" brush="255,255,255" thickness="1"/>
          </graphics>
        </attribute>
        <attribute name="ID" id="570" net="1">
          <![CDATA[9]]>
          <graphics count="1">
            <graphic xoff="25.00" yoff="20.00" x="165.00" y="696.67" id="571" net="1" show="0" grparent="578" state="1" pen="0,0,0" brush="255,255,255" thickness="1"/>
          </graphics>
        </attribute>
        <attribute name="Marking" id="572" net="1">
          <![CDATA[0]]>
          <graphics count="1">
            <graphic x="140.00" y="676.67" id="573" net="1" show="1" grparent="578" state="1" pen="0,0,0" brush="255,255,255" thickness="1"/>
          </graphics>
        </attribute>
        <attribute name="Logic" id="574" net="1">
          <![CDATA[0]]>
          <graphics count="0"/>
        </attribute>
        <attribute name="Comment" id="575" net="1">
          <![CDATA[]]>
          <graphics count="1">
            <graphic yoff="40.00" x="140.00" y="716.67" id="576" net="1" show="1" grparent="578" state="1" pen="0,0,0" brush="255,255,255" thickness="1"/>
          </graphics>
        </attribute>
        <attribute name="Fixed" id="577" net="1">
          <![CDATA[0]]>
          <graphics count="0"/>
        </attribute>
        <graphics count="1">
          <graphic x="140.00" y="676.67" id="578" net="1" show="1" state="1" pen="0,0,0" brush="255,255,255" thickness="1"/>
        </graphics>
      </node>
      <node id="579" net="1">
        <attribute name="Name" id="580" net="1">
          <![CDATA[C10]]>
          <graphics count="1">
            <graphic xoff="25.00" yoff="20.00" x="85.00" y="320.00" id="581" net="1" show="1" grparent="590" state="1" pen="0,0,0" brush="255,255,255" thickness="1"/>
          </graphics>
        </attribute>
        <attribute name="ID" id="582" net="1">
          <![CDATA[10]]>
          <graphics count="1">
            <graphic xoff="25.00" yoff="20.00" x="85.00" y="320.00" id="583" net="1" show="0" grparent="590" state="1" pen="0,0,0" brush="255,255,255" thickness="1"/>
          </graphics>
        </attribute>
        <attribute name="Marking" id="584" net="1">
          <![CDATA[0]]>
          <graphics count="1">
            <graphic x="60.00" y="300.00" id="585" net="1" show="1" grparent="590" state="1" pen="0,0,0" brush="255,255,255" thickness="1"/>
          </graphics>
        </attribute>
        <attribute name="Logic" id="586" net="1">
          <![CDATA[0]]>
          <graphics count="0"/>
        </attribute>
        <attribute name="Comment" id="587" net="1">
          <![CDATA[]]>
          <graphics count="1">
            <graphic yoff="40.00" x="60.00" y="340.00" id="588" net="1" show="1" grparent="590" state="1" pen="0,0,0" brush="255,255,255" thickness="1"/>
          </graphics>
        </attribute>
        <attribute name="Fixed" id="589" net="1">
          <![CDATA[0]]>
          <graphics count="0"/>
        </attribute>
        <graphics count="1">
          <graphic x="60.00" y="300.00" id="590" net="1" show="1" state="1" pen="0,0,0" brush="255,255,255" thickness="1"/>
        </graphics>
      </node>
      <node id="591" net="1">
        <attribute name="Name" id="592" net="1">
          <![CDATA[C11]]>
          <graphics count="1">
            <graphic xoff="25.00" yoff="20.00" x="285.00" y="433.33" id="593" net="1" show="1" grparent="602" state="1" pen="0,0,0" brush="255,255,255" thickness="1"/>
          </graphics>
        </attribute>
        <attribute name="ID" id="594" net="1">
          <![CDATA[11]]>
          <graphics count="1">
            <graphic xoff="25.00" yoff="20.00" x="285.00" y="433.33" id="595" net="1" show="0" grparent="602" state="1" pen="0,0,0" brush="255,255,255" thickness="1"/>
          </graphics>
        </attribute>
        <attribute name="Marking" id="596" net="1">
          <![CDATA[0]]>
          <graphics count="1">
            <graphic x="260.00" y="413.33" id="597" net="1" show="1" grparent="602" state="1" pen="0,0,0" brush="255,255,255" thickness="1"/>
          </graphics>
        </attribute>
        <attribute name="Logic" id="598" net="1">
          <![CDATA[0]]>
          <graphics count="0"/>
        </attribute>
        <attribute name="Comment" id="599" net="1">
          <![CDATA[]]>
          <graphics count="1">
            <graphic yoff="40.00" x="260.00" y="453.33" id="600" net="1" show="1" grparent="602" state="1" pen="0,0,0" brush="255,255,255" thickness="1"/>
          </graphics>
        </attribute>
        <attribute name="Fixed" id="601" net="1">
          <![CDATA[0]]>
          <graphics count="0"/>
        </attribute>
        <graphics count="1">
          <graphic x="260.00" y="413.33" id="602" net="1" show="1" state="1" pen="0,0,0" brush="255,255,255" thickness="1"/>
        </graphics>
      </node>
      <node id="603" net="1">
        <attribute name="Name" id="604" net="1">
          <![CDATA[C12]]>
          <graphics count="1">
            <graphic xoff="25.00" yoff="20.00" x="265.00" y="560.00" id="605" net="1" show="1" grparent="614" state="1" pen="0,0,0" brush="255,255,255" thickness="1"/>
          </graphics>
        </attribute>
        <attribute name="ID" id="606" net="1">
          <![CDATA[12]]>
          <graphics count="1">
            <graphic xoff="25.00" yoff="20.00" x="265.00" y="560.00" id="607" net="1" show="0" grparent="614" state="1" pen="0,0,0" brush="255,255,255" thickness="1"/>
          </graphics>
        </attribute>
        <attribute name="Marking" id="608" net="1">
          <![CDATA[0]]>
          <graphics count="1">
            <graphic x="240.00" y="540.00" id="609" net="1" show="1" grparent="614" state="1" pen="0,0,0" brush="255,255,255" thickness="1"/>
          </graphics>
        </attribute>
        <attribute name="Logic" id="610" net="1">
          <![CDATA[0]]>
          <graphics count="0"/>
        </attribute>
        <attribute name="Comment" id="611" net="1">
          <![CDATA[]]>
          <graphics count="1">
            <graphic yoff="40.00" x="240.00" y="580.00" id="612" net="1" show="1" grparent="614" state="1" pen="0,0,0" brush="255,255,255" thickness="1"/>
          </graphics>
        </attribute>
        <attribute name="Fixed" id="613" net="1">
          <![CDATA[0]]>
          <graphics count="0"/>
        </attribute>
        <graphics count="1">
          <graphic x="240.00" y="540.00" id="614" net="1" show="1" state="1" pen="0,0,0" brush="255,255,255" thickness="1"/>
        </graphics>
      </node>
      <node id="615" net="1">
        <attribute name="Name" id="616" net="1">
          <![CDATA[C13]]>
          <graphics count="1">
            <graphic xoff="25.00" yoff="20.00" x="741.67" y="1882.50" id="617" net="1" show="1" grparent="626" state="1" pen="0,0,0" brush="255,255,255" thickness="1"/>
          </graphics>
        </attribute>
        <attribute name="ID" id="618" net="1">
          <![CDATA[13]]>
          <graphics count="1">
            <graphic xoff="25.00" yoff="20.00" x="741.67" y="1882.50" id="619" net="1" show="0" grparent="626" state="1" pen="0,0,0" brush="255,255,255" thickness="1"/>
          </graphics>
        </attribute>
        <attribute name="Marking" id="620" net="1">
          <![CDATA[0]]>
          <graphics count="1">
            <graphic x="716.67" y="1862.50" id="621" net="1" show="1" grparent="626" state="1" pen="0,0,0" brush="255,255,255" thickness="1"/>
          </graphics>
        </attribute>
        <attribute name="Logic" id="622" net="1">
          <![CDATA[0]]>
          <graphics count="0"/>
        </attribute>
        <attribute name="Comment" id="623" net="1">
          <![CDATA[]]>
          <graphics count="1">
            <graphic yoff="40.00" x="716.67" y="1902.50" id="624" net="1" show="1" grparent="626" state="1" pen="0,0,0" brush="255,255,255" thickness="1"/>
          </graphics>
        </attribute>
        <attribute name="Fixed" id="625" net="1">
          <![CDATA[0]]>
          <graphics count="0"/>
        </attribute>
        <graphics count="1">
          <graphic x="716.67" y="1862.50" id="626" net="1" show="1" state="1" pen="0,0,0" brush="255,255,255" thickness="1"/>
        </graphics>
      </node>
      <node id="627" net="1">
        <attribute name="Name" id="628" net="1">
          <![CDATA[C14]]>
          <graphics count="1">
            <graphic xoff="25.00" yoff="20.00" x="565.00" y="1575.83" id="629" net="1" show="1" grparent="638" state="1" pen="0,0,0" brush="255,255,255" thickness="1"/>
          </graphics>
        </attribute>
        <attribute name="ID" id="630" net="1">
          <![CDATA[14]]>
          <graphics count="1">
            <graphic xoff="25.00" yoff="20.00" x="565.00" y="1575.83" id="631" net="1" show="0" grparent="638" state="1" pen="0,0,0" brush="255,255,255" thickness="1"/>
          </graphics>
        </attribute>
        <attribute name="Marking" id="632" net="1">
          <![CDATA[0]]>
          <graphics count="1">
            <graphic x="540.00" y="1555.83" id="633" net="1" show="1" grparent="638" state="1" pen="0,0,0" brush="255,255,255" thickness="1"/>
          </graphics>
        </attribute>
        <attribute name="Logic" id="634" net="1">
          <![CDATA[0]]>
          <graphics count="0"/>
        </attribute>
        <attribute name="Comment" id="635" net="1">
          <![CDATA[]]>
          <graphics count="1">
            <graphic yoff="40.00" x="540.00" y="1595.83" id="636" net="1" show="1" grparent="638" state="1" pen="0,0,0" brush="255,255,255" thickness="1"/>
          </graphics>
        </attribute>
        <attribute name="Fixed" id="637" net="1">
          <![CDATA[0]]>
          <graphics count="0"/>
        </attribute>
        <graphics count="1">
          <graphic x="540.00" y="1555.83" id="638" net="1" show="1" state="1" pen="0,0,0" brush="255,255,255" thickness="1"/>
        </graphics>
      </node>
      <node id="639" net="1">
        <attribute name="Name" id="640" net="1">
          <![CDATA[C15]]>
          <graphics count="1">
            <graphic xoff="25.00" yoff="20.00" x="565.00" y="1882.50" id="641" net="1" show="1" grparent="650" state="1" pen="0,0,0" brush="255,255,255" thickness="1"/>
          </graphics>
        </attribute>
        <attribute name="ID" id="642" net="1">
          <![CDATA[15]]>
          <graphics count="1">
            <graphic xoff="25.00" yoff="20.00" x="565.00" y="1882.50" id="643" net="1" show="0" grparent="650" state="1" pen="0,0,0" brush="255,255,255" thickness="1"/>
          </graphics>
        </attribute>
        <attribute name="Marking" id="644" net="1">
          <![CDATA[0]]>
          <graphics count="1">
            <graphic x="540.00" y="1862.50" id="645" net="1" show="1" grparent="650" state="1" pen="0,0,0" brush="255,255,255" thickness="1"/>
          </graphics>
        </attribute>
        <attribute name="Logic" id="646" net="1">
          <![CDATA[0]]>
          <graphics count="0"/>
        </attribute>
        <attribute name="Comment" id="647" net="1">
          <![CDATA[]]>
          <graphics count="1">
            <graphic yoff="40.00" x="540.00" y="1902.50" id="648" net="1" show="1" grparent="650" state="1" pen="0,0,0" brush="255,255,255" thickness="1"/>
          </graphics>
        </attribute>
        <attribute name="Fixed" id="649" net="1">
          <![CDATA[0]]>
          <graphics count="0"/>
        </attribute>
        <graphics count="1">
          <graphic x="540.00" y="1862.50" id="650" net="1" show="1" state="1" pen="0,0,0" brush="255,255,255" thickness="1"/>
        </graphics>
      </node>
      <node id="651" net="1">
        <attribute name="Name" id="652" net="1">
          <![CDATA[C16]]>
          <graphics count="1">
            <graphic xoff="25.00" yoff="20.00" x="785.00" y="1882.50" id="653" net="1" show="1" grparent="662" state="1" pen="0,0,0" brush="255,255,255" thickness="1"/>
          </graphics>
        </attribute>
        <attribute name="ID" id="654" net="1">
          <![CDATA[16]]>
          <graphics count="1">
            <graphic xoff="25.00" yoff="20.00" x="785.00" y="1882.50" id="655" net="1" show="0" grparent="662" state="1" pen="0,0,0" brush="255,255,255" thickness="1"/>
          </graphics>
        </attribute>
        <attribute name="Marking" id="656" net="1">
          <![CDATA[0]]>
          <graphics count="1">
            <graphic x="760.00" y="1862.50" id="657" net="1" show="1" grparent="662" state="1" pen="0,0,0" brush="255,255,255" thickness="1"/>
          </graphics>
        </attribute>
        <attribute name="Logic" id="658" net="1">
          <![CDATA[0]]>
          <graphics count="0"/>
        </attribute>
        <attribute name="Comment" id="659" net="1">
          <![CDATA[]]>
          <graphics count="1">
            <graphic yoff="40.00" x="760.00" y="1902.50" id="660" net="1" show="1" grparent="662" state="1" pen="0,0,0" brush="255,255,255" thickness="1"/>
          </graphics>
        </attribute>
        <attribute name="Fixed" id="661" net="1">
          <![CDATA[0]]>
          <graphics count="0"/>
        </attribute>
        <graphics count="1">
          <graphic x="760.00" y="1862.50" id="662" net="1" show="1" state="1" pen="0,0,0" brush="255,255,255" thickness="1"/>
        </graphics>
      </node>
      <node id="663" net="1">
        <attribute name="Name" id="664" net="1">
          <![CDATA[C17]]>
          <graphics count="1">
            <graphic xoff="25.00" yoff="20.00" x="1325.00" y="433.33" id="665" net="1" show="1" grparent="674" state="1" pen="0,0,0" brush="255,255,255" thickness="1"/>
          </graphics>
        </attribute>
        <attribute name="ID" id="666" net="1">
          <![CDATA[17]]>
          <graphics count="1">
            <graphic xoff="25.00" yoff="20.00" x="1325.00" y="433.33" id="667" net="1" show="0" grparent="674" state="1" pen="0,0,0" brush="255,255,255" thickness="1"/>
          </graphics>
        </attribute>
        <attribute name="Marking" id="668" net="1">
          <![CDATA[0]]>
          <graphics count="1">
            <graphic x="1300.00" y="413.33" id="669" net="1" show="1" grparent="674" state="1" pen="0,0,0" brush="255,255,255" thickness="1"/>
          </graphics>
        </attribute>
        <attribute name="Logic" id="670" net="1">
          <![CDATA[0]]>
          <graphics count="0"/>
        </attribute>
        <attribute name="Comment" id="671" net="1">
          <![CDATA[]]>
          <graphics count="1">
            <graphic yoff="40.00" x="1300.00" y="453.33" id="672" net="1" show="1" grparent="674" state="1" pen="0,0,0" brush="255,255,255" thickness="1"/>
          </graphics>
        </attribute>
        <attribute name="Fixed" id="673" net="1">
          <![CDATA[0]]>
          <graphics count="0"/>
        </attribute>
        <graphics count="1">
          <graphic x="1300.00" y="413.33" id="674" net="1" show="1" state="1" pen="0,0,0" brush="255,255,255" thickness="1"/>
        </graphics>
      </node>
      <node id="675" net="1">
        <attribute name="Name" id="676" net="1">
          <![CDATA[C18]]>
          <graphics count="1">
            <graphic xoff="25.00" yoff="20.00" x="1325.00" y="560.00" id="677" net="1" show="1" grparent="686" state="1" pen="0,0,0" brush="255,255,255" thickness="1"/>
          </graphics>
        </attribute>
        <attribute name="ID" id="678" net="1">
          <![CDATA[18]]>
          <graphics count="1">
            <graphic xoff="25.00" yoff="20.00" x="1325.00" y="560.00" id="679" net="1" show="0" grparent="686" state="1" pen="0,0,0" brush="255,255,255" thickness="1"/>
          </graphics>
        </attribute>
        <attribute name="Marking" id="680" net="1">
          <![CDATA[0]]>
          <graphics count="1">
            <graphic x="1300.00" y="540.00" id="681" net="1" show="1" grparent="686" state="1" pen="0,0,0" brush="255,255,255" thickness="1"/>
          </graphics>
        </attribute>
        <attribute name="Logic" id="682" net="1">
          <![CDATA[0]]>
          <graphics count="0"/>
        </attribute>
        <attribute name="Comment" id="683" net="1">
          <![CDATA[]]>
          <graphics count="1">
            <graphic yoff="40.00" x="1300.00" y="580.00" id="684" net="1" show="1" grparent="686" state="1" pen="0,0,0" brush="255,255,255" thickness="1"/>
          </graphics>
        </attribute>
        <attribute name="Fixed" id="685" net="1">
          <![CDATA[0]]>
          <graphics count="0"/>
        </attribute>
        <graphics count="1">
          <graphic x="1300.00" y="540.00" id="686" net="1" show="1" state="1" pen="0,0,0" brush="255,255,255" thickness="1"/>
        </graphics>
      </node>
      <node id="687" net="1">
        <attribute name="Name" id="688" net="1">
          <![CDATA[C19]]>
          <graphics count="1">
            <graphic xoff="25.00" yoff="20.00" x="885.00" y="851.67" id="689" net="1" show="1" grparent="698" state="1" pen="0,0,0" brush="255,255,255" thickness="1"/>
          </graphics>
        </attribute>
        <attribute name="ID" id="690" net="1">
          <![CDATA[19]]>
          <graphics count="1">
            <graphic xoff="25.00" yoff="20.00" x="885.00" y="851.67" id="691" net="1" show="0" grparent="698" state="1" pen="0,0,0" brush="255,255,255" thickness="1"/>
          </graphics>
        </attribute>
        <attribute name="Marking" id="692" net="1">
          <![CDATA[0]]>
          <graphics count="1">
            <graphic x="860.00" y="831.67" id="693" net="1" show="1" grparent="698" state="1" pen="0,0,0" brush="255,255,255" thickness="1"/>
          </graphics>
        </attribute>
        <attribute name="Logic" id="694" net="1">
          <![CDATA[0]]>
          <graphics count="0"/>
        </attribute>
        <attribute name="Comment" id="695" net="1">
          <![CDATA[]]>
          <graphics count="1">
            <graphic yoff="40.00" x="860.00" y="871.67" id="696" net="1" show="1" grparent="698" state="1" pen="0,0,0" brush="255,255,255" thickness="1"/>
          </graphics>
        </attribute>
        <attribute name="Fixed" id="697" net="1">
          <![CDATA[0]]>
          <graphics count="0"/>
        </attribute>
        <graphics count="1">
          <graphic x="860.00" y="831.67" id="698" net="1" show="1" state="1" pen="0,0,0" brush="255,255,255" thickness="1"/>
        </graphics>
      </node>
      <node id="699" net="1">
        <attribute name="Name" id="700" net="1">
          <![CDATA[C20]]>
          <graphics count="1">
            <graphic xoff="25.00" yoff="20.00" x="1325.00" y="320.00" id="701" net="1" show="1" grparent="710" state="1" pen="0,0,0" brush="255,255,255" thickness="1"/>
          </graphics>
        </attribute>
        <attribute name="ID" id="702" net="1">
          <![CDATA[20]]>
          <graphics count="1">
            <graphic xoff="25.00" yoff="20.00" x="1325.00" y="320.00" id="703" net="1" show="0" grparent="710" state="1" pen="0,0,0" brush="255,255,255" thickness="1"/>
          </graphics>
        </attribute>
        <attribute name="Marking" id="704" net="1">
          <![CDATA[0]]>
          <graphics count="1">
            <graphic x="1300.00" y="300.00" id="705" net="1" show="1" grparent="710" state="1" pen="0,0,0" brush="255,255,255" thickness="1"/>
          </graphics>
        </attribute>
        <attribute name="Logic" id="706" net="1">
          <![CDATA[0]]>
          <graphics count="0"/>
        </attribute>
        <attribute name="Comment" id="707" net="1">
          <![CDATA[]]>
          <graphics count="1">
            <graphic yoff="40.00" x="1300.00" y="340.00" id="708" net="1" show="1" grparent="710" state="1" pen="0,0,0" brush="255,255,255" thickness="1"/>
          </graphics>
        </attribute>
        <attribute name="Fixed" id="709" net="1">
          <![CDATA[0]]>
          <graphics count="0"/>
        </attribute>
        <graphics count="1">
          <graphic x="1300.00" y="300.00" id="710" net="1" show="1" state="1" pen="0,0,0" brush="255,255,255" thickness="1"/>
        </graphics>
      </node>
      <node id="711" net="1">
        <attribute name="Name" id="712" net="1">
          <![CDATA[C21]]>
          <graphics count="1">
            <graphic xoff="25.00" yoff="20.00" x="1395.00" y="1174.17" id="713" net="1" show="1" grparent="722" state="1" pen="0,0,0" brush="255,255,255" thickness="1"/>
          </graphics>
        </attribute>
        <attribute name="ID" id="714" net="1">
          <![CDATA[21]]>
          <graphics count="1">
            <graphic xoff="25.00" yoff="20.00" x="1395.00" y="1174.17" id="715" net="1" show="0" grparent="722" state="1" pen="0,0,0" brush="255,255,255" thickness="1"/>
          </graphics>
        </attribute>
        <attribute name="Marking" id="716" net="1">
          <![CDATA[0]]>
          <graphics count="1">
            <graphic x="1370.00" y="1154.17" id="717" net="1" show="1" grparent="722" state="1" pen="0,0,0" brush="255,255,255" thickness="1"/>
          </graphics>
        </attribute>
        <attribute name="Logic" id="718" net="1">
          <![CDATA[0]]>
          <graphics count="0"/>
        </attribute>
        <attribute name="Comment" id="719" net="1">
          <![CDATA[]]>
          <graphics count="1">
            <graphic yoff="40.00" x="1370.00" y="1194.17" id="720" net="1" show="1" grparent="722" state="1" pen="0,0,0" brush="255,255,255" thickness="1"/>
          </graphics>
        </attribute>
        <attribute name="Fixed" id="721" net="1">
          <![CDATA[0]]>
          <graphics count="0"/>
        </attribute>
        <graphics count="1">
          <graphic x="1370.00" y="1154.17" id="722" net="1" show="1" state="1" pen="0,0,0" brush="255,255,255" thickness="1"/>
        </graphics>
      </node>
      <node id="723" net="1">
        <attribute name="Name" id="724" net="1">
          <![CDATA[C22]]>
          <graphics count="1">
            <graphic xoff="25.00" yoff="20.00" x="165.00" y="320.00" id="725" net="1" show="1" grparent="734" state="1" pen="0,0,0" brush="255,255,255" thickness="1"/>
          </graphics>
        </attribute>
        <attribute name="ID" id="726" net="1">
          <![CDATA[22]]>
          <graphics count="1">
            <graphic xoff="25.00" yoff="20.00" x="165.00" y="320.00" id="727" net="1" show="0" grparent="734" state="1" pen="0,0,0" brush="255,255,255" thickness="1"/>
          </graphics>
        </attribute>
        <attribute name="Marking" id="728" net="1">
          <![CDATA[0]]>
          <graphics count="1">
            <graphic x="140.00" y="300.00" id="729" net="1" show="1" grparent="734" state="1" pen="0,0,0" brush="255,255,255" thickness="1"/>
          </graphics>
        </attribute>
        <attribute name="Logic" id="730" net="1">
          <![CDATA[0]]>
          <graphics count="0"/>
        </attribute>
        <attribute name="Comment" id="731" net="1">
          <![CDATA[]]>
          <graphics count="1">
            <graphic yoff="40.00" x="140.00" y="340.00" id="732" net="1" show="1" grparent="734" state="1" pen="0,0,0" brush="255,255,255" thickness="1"/>
          </graphics>
        </attribute>
        <attribute name="Fixed" id="733" net="1">
          <![CDATA[0]]>
          <graphics count="0"/>
        </attribute>
        <graphics count="1">
          <graphic x="140.00" y="300.00" id="734" net="1" show="1" state="1" pen="0,0,0" brush="255,255,255" thickness="1"/>
        </graphics>
      </node>
      <node id="735" net="1">
        <attribute name="Name" id="736" net="1">
          <![CDATA[C23]]>
          <graphics count="1">
            <graphic xoff="25.00" yoff="20.00" x="785.00" y="1575.83" id="737" net="1" show="1" grparent="746" state="1" pen="0,0,0" brush="255,255,255" thickness="1"/>
          </graphics>
        </attribute>
        <attribute name="ID" id="738" net="1">
          <![CDATA[23]]>
          <graphics count="1">
            <graphic xoff="25.00" yoff="20.00" x="785.00" y="1575.83" id="739" net="1" show="0" grparent="746" state="1" pen="0,0,0" brush="255,255,255" thickness="1"/>
          </graphics>
        </attribute>
        <attribute name="Marking" id="740" net="1">
          <![CDATA[0]]>
          <graphics count="1">
            <graphic x="760.00" y="1555.83" id="741" net="1" show="1" grparent="746" state="1" pen="0,0,0" brush="255,255,255" thickness="1"/>
          </graphics>
        </attribute>
        <attribute name="Logic" id="742" net="1">
          <![CDATA[0]]>
          <graphics count="0"/>
        </attribute>
        <attribute name="Comment" id="743" net="1">
          <![CDATA[]]>
          <graphics count="1">
            <graphic yoff="40.00" x="760.00" y="1595.83" id="744" net="1" show="1" grparent="746" state="1" pen="0,0,0" brush="255,255,255" thickness="1"/>
          </graphics>
        </attribute>
        <attribute name="Fixed" id="745" net="1">
          <![CDATA[0]]>
          <graphics count="0"/>
        </attribute>
        <graphics count="1">
          <graphic x="760.00" y="1555.83" id="746" net="1" show="1" state="1" pen="0,0,0" brush="255,255,255" thickness="1"/>
        </graphics>
      </node>
      <node id="747" net="1">
        <attribute name="Name" id="748" net="1">
          <![CDATA[C24]]>
          <graphics count="1">
            <graphic xoff="25.00" yoff="20.00" x="1125.00" y="320.00" id="749" net="1" show="1" grparent="758" state="1" pen="0,0,0" brush="255,255,255" thickness="1"/>
          </graphics>
        </attribute>
        <attribute name="ID" id="750" net="1">
          <![CDATA[24]]>
          <graphics count="1">
            <graphic xoff="25.00" yoff="20.00" x="1125.00" y="320.00" id="751" net="1" show="0" grparent="758" state="1" pen="0,0,0" brush="255,255,255" thickness="1"/>
          </graphics>
        </attribute>
        <attribute name="Marking" id="752" net="1">
          <![CDATA[0]]>
          <graphics count="1">
            <graphic x="1100.00" y="300.00" id="753" net="1" show="1" grparent="758" state="1" pen="0,0,0" brush="255,255,255" thickness="1"/>
          </graphics>
        </attribute>
        <attribute name="Logic" id="754" net="1">
          <![CDATA[0]]>
          <graphics count="0"/>
        </attribute>
        <attribute name="Comment" id="755" net="1">
          <![CDATA[]]>
          <graphics count="1">
            <graphic yoff="40.00" x="1100.00" y="340.00" id="756" net="1" show="1" grparent="758" state="1" pen="0,0,0" brush="255,255,255" thickness="1"/>
          </graphics>
        </attribute>
        <attribute name="Fixed" id="757" net="1">
          <![CDATA[0]]>
          <graphics count="0"/>
        </attribute>
        <graphics count="1">
          <graphic x="1100.00" y="300.00" id="758" net="1" show="1" state="1" pen="0,0,0" brush="255,255,255" thickness="1"/>
        </graphics>
      </node>
      <node id="759" net="1">
        <attribute name="Name" id="760" net="1">
          <![CDATA[C25]]>
          <graphics count="1">
            <graphic xoff="25.00" yoff="20.00" x="925.00" y="560.00" id="761" net="1" show="1" grparent="770" state="1" pen="0,0,0" brush="255,255,255" thickness="1"/>
          </graphics>
        </attribute>
        <attribute name="ID" id="762" net="1">
          <![CDATA[25]]>
          <graphics count="1">
            <graphic xoff="25.00" yoff="20.00" x="925.00" y="560.00" id="763" net="1" show="0" grparent="770" state="1" pen="0,0,0" brush="255,255,255" thickness="1"/>
          </graphics>
        </attribute>
        <attribute name="Marking" id="764" net="1">
          <![CDATA[0]]>
          <graphics count="1">
            <graphic x="900.00" y="540.00" id="765" net="1" show="1" grparent="770" state="1" pen="0,0,0" brush="255,255,255" thickness="1"/>
          </graphics>
        </attribute>
        <attribute name="Logic" id="766" net="1">
          <![CDATA[0]]>
          <graphics count="0"/>
        </attribute>
        <attribute name="Comment" id="767" net="1">
          <![CDATA[]]>
          <graphics count="1">
            <graphic yoff="40.00" x="900.00" y="580.00" id="768" net="1" show="1" grparent="770" state="1" pen="0,0,0" brush="255,255,255" thickness="1"/>
          </graphics>
        </attribute>
        <attribute name="Fixed" id="769" net="1">
          <![CDATA[0]]>
          <graphics count="0"/>
        </attribute>
        <graphics count="1">
          <graphic x="900.00" y="540.00" id="770" net="1" show="1" state="1" pen="0,0,0" brush="255,255,255" thickness="1"/>
        </graphics>
      </node>
      <node id="771" net="1">
        <attribute name="Name" id="772" net="1">
          <![CDATA[C26]]>
          <graphics count="1">
            <graphic xoff="25.00" yoff="20.00" x="485.00" y="1285.83" id="773" net="1" show="1" grparent="782" state="1" pen="0,0,0" brush="255,255,255" thickness="1"/>
          </graphics>
        </attribute>
        <attribute name="ID" id="774" net="1">
          <![CDATA[26]]>
          <graphics count="1">
            <graphic xoff="25.00" yoff="20.00" x="485.00" y="1285.83" id="775" net="1" show="0" grparent="782" state="1" pen="0,0,0" brush="255,255,255" thickness="1"/>
          </graphics>
        </attribute>
        <attribute name="Marking" id="776" net="1">
          <![CDATA[0]]>
          <graphics count="1">
            <graphic x="460.00" y="1265.83" id="777" net="1" show="1" grparent="782" state="1" pen="0,0,0" brush="255,255,255" thickness="1"/>
          </graphics>
        </attribute>
        <attribute name="Logic" id="778" net="1">
          <![CDATA[0]]>
          <graphics count="0"/>
        </attribute>
        <attribute name="Comment" id="779" net="1">
          <![CDATA[]]>
          <graphics count="1">
            <graphic yoff="40.00" x="460.00" y="1305.83" id="780" net="1" show="1" grparent="782" state="1" pen="0,0,0" brush="255,255,255" thickness="1"/>
          </graphics>
        </attribute>
        <attribute name="Fixed" id="781" net="1">
          <![CDATA[0]]>
          <graphics count="0"/>
        </attribute>
        <graphics count="1">
          <graphic x="460.00" y="1265.83" id="782" net="1" show="1" state="1" pen="0,0,0" brush="255,255,255" thickness="1"/>
        </graphics>
      </node>
      <node id="783" net="1">
        <attribute name="Name" id="784" net="1">
          <![CDATA[C27]]>
          <graphics count="1">
            <graphic xoff="25.00" yoff="20.00" x="785.00" y="1669.17" id="785" net="1" show="1" grparent="794" state="1" pen="0,0,0" brush="255,255,255" thickness="1"/>
          </graphics>
        </attribute>
        <attribute name="ID" id="786" net="1">
          <![CDATA[27]]>
          <graphics count="1">
            <graphic xoff="25.00" yoff="20.00" x="785.00" y="1669.17" id="787" net="1" show="0" grparent="794" state="1" pen="0,0,0" brush="255,255,255" thickness="1"/>
          </graphics>
        </attribute>
        <attribute name="Marking" id="788" net="1">
          <![CDATA[0]]>
          <graphics count="1">
            <graphic x="760.00" y="1649.17" id="789" net="1" show="1" grparent="794" state="1" pen="0,0,0" brush="255,255,255" thickness="1"/>
          </graphics>
        </attribute>
        <attribute name="Logic" id="790" net="1">
          <![CDATA[0]]>
          <graphics count="0"/>
        </attribute>
        <attribute name="Comment" id="791" net="1">
          <![CDATA[]]>
          <graphics count="1">
            <graphic yoff="40.00" x="760.00" y="1689.17" id="792" net="1" show="1" grparent="794" state="1" pen="0,0,0" brush="255,255,255" thickness="1"/>
          </graphics>
        </attribute>
        <attribute name="Fixed" id="793" net="1">
          <![CDATA[0]]>
          <graphics count="0"/>
        </attribute>
        <graphics count="1">
          <graphic x="760.00" y="1649.17" id="794" net="1" show="1" state="1" pen="0,0,0" brush="255,255,255" thickness="1"/>
        </graphics>
      </node>
      <node id="795" net="1">
        <attribute name="Name" id="796" net="1">
          <![CDATA[C28]]>
          <graphics count="1">
            <graphic xoff="25.00" yoff="20.00" x="705.00" y="1669.17" id="797" net="1" show="1" grparent="806" state="1" pen="0,0,0" brush="255,255,255" thickness="1"/>
          </graphics>
        </attribute>
        <attribute name="ID" id="798" net="1">
          <![CDATA[28]]>
          <graphics count="1">
            <graphic xoff="25.00" yoff="20.00" x="705.00" y="1669.17" id="799" net="1" show="0" grparent="806" state="1" pen="0,0,0" brush="255,255,255" thickness="1"/>
          </graphics>
        </attribute>
        <attribute name="Marking" id="800" net="1">
          <![CDATA[0]]>
          <graphics count="1">
            <graphic x="680.00" y="1649.17" id="801" net="1" show="1" grparent="806" state="1" pen="0,0,0" brush="255,255,255" thickness="1"/>
          </graphics>
        </attribute>
        <attribute name="Logic" id="802" net="1">
          <![CDATA[0]]>
          <graphics count="0"/>
        </attribute>
        <attribute name="Comment" id="803" net="1">
          <![CDATA[]]>
          <graphics count="1">
            <graphic yoff="40.00" x="680.00" y="1689.17" id="804" net="1" show="1" grparent="806" state="1" pen="0,0,0" brush="255,255,255" thickness="1"/>
          </graphics>
        </attribute>
        <attribute name="Fixed" id="805" net="1">
          <![CDATA[0]]>
          <graphics count="0"/>
        </attribute>
        <graphics count="1">
          <graphic x="680.00" y="1649.17" id="806" net="1" show="1" state="1" pen="0,0,0" brush="255,255,255" thickness="1"/>
        </graphics>
      </node>
      <node id="807" net="1">
        <attribute name="Name" id="808" net="1">
          <![CDATA[C29]]>
          <graphics count="1">
            <graphic xoff="25.00" yoff="20.00" x="525.00" y="1975.83" id="809" net="1" show="1" grparent="818" state="1" pen="0,0,0" brush="255,255,255" thickness="1"/>
          </graphics>
        </attribute>
        <attribute name="ID" id="810" net="1">
          <![CDATA[29]]>
          <graphics count="1">
            <graphic xoff="25.00" yoff="20.00" x="525.00" y="1975.83" id="811" net="1" show="0" grparent="818" state="1" pen="0,0,0" brush="255,255,255" thickness="1"/>
          </graphics>
        </attribute>
        <attribute name="Marking" id="812" net="1">
          <![CDATA[0]]>
          <graphics count="1">
            <graphic x="500.00" y="1955.83" id="813" net="1" show="1" grparent="818" state="1" pen="0,0,0" brush="255,255,255" thickness="1"/>
          </graphics>
        </attribute>
        <attribute name="Logic" id="814" net="1">
          <![CDATA[0]]>
          <graphics count="0"/>
        </attribute>
        <attribute name="Comment" id="815" net="1">
          <![CDATA[]]>
          <graphics count="1">
            <graphic yoff="40.00" x="500.00" y="1995.83" id="816" net="1" show="1" grparent="818" state="1" pen="0,0,0" brush="255,255,255" thickness="1"/>
          </graphics>
        </attribute>
        <attribute name="Fixed" id="817" net="1">
          <![CDATA[0]]>
          <graphics count="0"/>
        </attribute>
        <graphics count="1">
          <graphic x="500.00" y="1955.83" id="818" net="1" show="1" state="1" pen="0,0,0" brush="255,255,255" thickness="1"/>
        </graphics>
      </node>
      <node id="819" net="1">
        <attribute name="Name" id="820" net="1">
          <![CDATA[C30]]>
          <graphics count="1">
            <graphic xoff="25.00" yoff="20.00" x="525.00" y="2055.83" id="821" net="1" show="1" grparent="830" state="1" pen="0,0,0" brush="255,255,255" thickness="1"/>
          </graphics>
        </attribute>
        <attribute name="ID" id="822" net="1">
          <![CDATA[30]]>
          <graphics count="1">
            <graphic xoff="25.00" yoff="20.00" x="525.00" y="2055.83" id="823" net="1" show="0" grparent="830" state="1" pen="0,0,0" brush="255,255,255" thickness="1"/>
          </graphics>
        </attribute>
        <attribute name="Marking" id="824" net="1">
          <![CDATA[0]]>
          <graphics count="1">
            <graphic x="500.00" y="2035.83" id="825" net="1" show="1" grparent="830" state="1" pen="0,0,0" brush="255,255,255" thickness="1"/>
          </graphics>
        </attribute>
        <attribute name="Logic" id="826" net="1">
          <![CDATA[0]]>
          <graphics count="0"/>
        </attribute>
        <attribute name="Comment" id="827" net="1">
          <![CDATA[]]>
          <graphics count="1">
            <graphic yoff="40.00" x="500.00" y="2075.83" id="828" net="1" show="1" grparent="830" state="1" pen="0,0,0" brush="255,255,255" thickness="1"/>
          </graphics>
        </attribute>
        <attribute name="Fixed" id="829" net="1">
          <![CDATA[0]]>
          <graphics count="0"/>
        </attribute>
        <graphics count="1">
          <graphic x="500.00" y="2035.83" id="830" net="1" show="1" state="1" pen="0,0,0" brush="255,255,255" thickness="1"/>
        </graphics>
      </node>
      <node id="831" net="1">
        <attribute name="Name" id="832" net="1">
          <![CDATA[C31]]>
          <graphics count="1">
            <graphic xoff="25.00" yoff="20.00" x="705.00" y="1975.83" id="833" net="1" show="1" grparent="842" state="1" pen="0,0,0" brush="255,255,255" thickness="1"/>
          </graphics>
        </attribute>
        <attribute name="ID" id="834" net="1">
          <![CDATA[31]]>
          <graphics count="1">
            <graphic xoff="25.00" yoff="20.00" x="705.00" y="1975.83" id="835" net="1" show="0" grparent="842" state="1" pen="0,0,0" brush="255,255,255" thickness="1"/>
          </graphics>
        </attribute>
        <attribute name="Marking" id="836" net="1">
          <![CDATA[0]]>
          <graphics count="1">
            <graphic x="680.00" y="1955.83" id="837" net="1" show="1" grparent="842" state="1" pen="0,0,0" brush="255,255,255" thickness="1"/>
          </graphics>
        </attribute>
        <attribute name="Logic" id="838" net="1">
          <![CDATA[0]]>
          <graphics count="0"/>
        </attribute>
        <attribute name="Comment" id="839" net="1">
          <![CDATA[]]>
          <graphics count="1">
            <graphic yoff="40.00" x="680.00" y="1995.83" id="840" net="1" show="1" grparent="842" state="1" pen="0,0,0" brush="255,255,255" thickness="1"/>
          </graphics>
        </attribute>
        <attribute name="Fixed" id="841" net="1">
          <![CDATA[0]]>
          <graphics count="0"/>
        </attribute>
        <graphics count="1">
          <graphic x="680.00" y="1955.83" id="842" net="1" show="1" state="1" pen="0,0,0" brush="255,255,255" thickness="1"/>
        </graphics>
      </node>
      <node id="843" net="1">
        <attribute name="Name" id="844" net="1">
          <![CDATA[C32]]>
          <graphics count="1">
            <graphic xoff="25.00" yoff="20.00" x="670.00" y="1882.50" id="845" net="1" show="1" grparent="854" state="1" pen="0,0,0" brush="255,255,255" thickness="1"/>
          </graphics>
        </attribute>
        <attribute name="ID" id="846" net="1">
          <![CDATA[32]]>
          <graphics count="1">
            <graphic xoff="25.00" yoff="20.00" x="670.00" y="1882.50" id="847" net="1" show="0" grparent="854" state="1" pen="0,0,0" brush="255,255,255" thickness="1"/>
          </graphics>
        </attribute>
        <attribute name="Marking" id="848" net="1">
          <![CDATA[0]]>
          <graphics count="1">
            <graphic x="645.00" y="1862.50" id="849" net="1" show="1" grparent="854" state="1" pen="0,0,0" brush="255,255,255" thickness="1"/>
          </graphics>
        </attribute>
        <attribute name="Logic" id="850" net="1">
          <![CDATA[0]]>
          <graphics count="0"/>
        </attribute>
        <attribute name="Comment" id="851" net="1">
          <![CDATA[]]>
          <graphics count="1">
            <graphic yoff="40.00" x="645.00" y="1902.50" id="852" net="1" show="1" grparent="854" state="1" pen="0,0,0" brush="255,255,255" thickness="1"/>
          </graphics>
        </attribute>
        <attribute name="Fixed" id="853" net="1">
          <![CDATA[0]]>
          <graphics count="0"/>
        </attribute>
        <graphics count="1">
          <graphic x="645.00" y="1862.50" id="854" net="1" show="1" state="1" pen="0,0,0" brush="255,255,255" thickness="1"/>
        </graphics>
      </node>
      <node id="855" net="1">
        <attribute name="Name" id="856" net="1">
          <![CDATA[C33]]>
          <graphics count="1">
            <graphic xoff="25.00" yoff="20.00" x="705.00" y="433.33" id="857" net="1" show="1" grparent="866" state="1" pen="0,0,0" brush="255,255,255" thickness="1"/>
          </graphics>
        </attribute>
        <attribute name="ID" id="858" net="1">
          <![CDATA[33]]>
          <graphics count="1">
            <graphic xoff="25.00" yoff="20.00" x="705.00" y="433.33" id="859" net="1" show="0" grparent="866" state="1" pen="0,0,0" brush="255,255,255" thickness="1"/>
          </graphics>
        </attribute>
        <attribute name="Marking" id="860" net="1">
          <![CDATA[0]]>
          <graphics count="1">
            <graphic x="680.00" y="413.33" id="861" net="1" show="1" grparent="866" state="1" pen="0,0,0" brush="255,255,255" thickness="1"/>
          </graphics>
        </attribute>
        <attribute name="Logic" id="862" net="1">
          <![CDATA[0]]>
          <graphics count="0"/>
        </attribute>
        <attribute name="Comment" id="863" net="1">
          <![CDATA[]]>
          <graphics count="1">
            <graphic yoff="40.00" x="680.00" y="453.33" id="864" net="1" show="1" grparent="866" state="1" pen="0,0,0" brush="255,255,255" thickness="1"/>
          </graphics>
        </attribute>
        <attribute name="Fixed" id="865" net="1">
          <![CDATA[0]]>
          <graphics count="0"/>
        </attribute>
        <graphics count="1">
          <graphic x="680.00" y="413.33" id="866" net="1" show="1" state="1" pen="0,0,0" brush="255,255,255" thickness="1"/>
        </graphics>
      </node>
      <node id="867" net="1">
        <attribute name="Name" id="868" net="1">
          <![CDATA[C34]]>
          <graphics count="1">
            <graphic xoff="25.00" yoff="20.00" x="705.00" y="1575.83" id="869" net="1" show="1" grparent="878" state="1" pen="0,0,0" brush="255,255,255" thickness="1"/>
          </graphics>
        </attribute>
        <attribute name="ID" id="870" net="1">
          <![CDATA[34]]>
          <graphics count="1">
            <graphic xoff="25.00" yoff="20.00" x="705.00" y="1575.83" id="871" net="1" show="0" grparent="878" state="1" pen="0,0,0" brush="255,255,255" thickness="1"/>
          </graphics>
        </attribute>
        <attribute name="Marking" id="872" net="1">
          <![CDATA[0]]>
          <graphics count="1">
            <graphic x="680.00" y="1555.83" id="873" net="1" show="1" grparent="878" state="1" pen="0,0,0" brush="255,255,255" thickness="1"/>
          </graphics>
        </attribute>
        <attribute name="Logic" id="874" net="1">
          <![CDATA[0]]>
          <graphics count="0"/>
        </attribute>
        <attribute name="Comment" id="875" net="1">
          <![CDATA[]]>
          <graphics count="1">
            <graphic yoff="40.00" x="680.00" y="1595.83" id="876" net="1" show="1" grparent="878" state="1" pen="0,0,0" brush="255,255,255" thickness="1"/>
          </graphics>
        </attribute>
        <attribute name="Fixed" id="877" net="1">
          <![CDATA[0]]>
          <graphics count="0"/>
        </attribute>
        <graphics count="1">
          <graphic x="680.00" y="1555.83" id="878" net="1" show="1" state="1" pen="0,0,0" brush="255,255,255" thickness="1"/>
        </graphics>
      </node>
      <node id="879" net="1">
        <attribute name="Name" id="880" net="1">
          <![CDATA[C35]]>
          <graphics count="1">
            <graphic xoff="25.00" yoff="20.00" x="565.00" y="1475.83" id="881" net="1" show="1" grparent="890" state="1" pen="0,0,0" brush="255,255,255" thickness="1"/>
          </graphics>
        </attribute>
        <attribute name="ID" id="882" net="1">
          <![CDATA[35]]>
          <graphics count="1">
            <graphic xoff="25.00" yoff="20.00" x="565.00" y="1475.83" id="883" net="1" show="0" grparent="890" state="1" pen="0,0,0" brush="255,255,255" thickness="1"/>
          </graphics>
        </attribute>
        <attribute name="Marking" id="884" net="1">
          <![CDATA[0]]>
          <graphics count="1">
            <graphic x="540.00" y="1455.83" id="885" net="1" show="1" grparent="890" state="1" pen="0,0,0" brush="255,255,255" thickness="1"/>
          </graphics>
        </attribute>
        <attribute name="Logic" id="886" net="1">
          <![CDATA[0]]>
          <graphics count="0"/>
        </attribute>
        <attribute name="Comment" id="887" net="1">
          <![CDATA[]]>
          <graphics count="1">
            <graphic yoff="40.00" x="540.00" y="1495.83" id="888" net="1" show="1" grparent="890" state="1" pen="0,0,0" brush="255,255,255" thickness="1"/>
          </graphics>
        </attribute>
        <attribute name="Fixed" id="889" net="1">
          <![CDATA[0]]>
          <graphics count="0"/>
        </attribute>
        <graphics count="1">
          <graphic x="540.00" y="1455.83" id="890" net="1" show="1" state="1" pen="0,0,0" brush="255,255,255" thickness="1"/>
        </graphics>
      </node>
      <node id="891" net="1">
        <attribute name="Name" id="892" net="1">
          <![CDATA[C36]]>
          <graphics count="1">
            <graphic xoff="25.00" yoff="20.00" x="745.00" y="1475.83" id="893" net="1" show="1" grparent="902" state="1" pen="0,0,0" brush="255,255,255" thickness="1"/>
          </graphics>
        </attribute>
        <attribute name="ID" id="894" net="1">
          <![CDATA[36]]>
          <graphics count="1">
            <graphic xoff="25.00" yoff="20.00" x="745.00" y="1475.83" id="895" net="1" show="0" grparent="902" state="1" pen="0,0,0" brush="255,255,255" thickness="1"/>
          </graphics>
        </attribute>
        <attribute name="Marking" id="896" net="1">
          <![CDATA[0]]>
          <graphics count="1">
            <graphic x="720.00" y="1455.83" id="897" net="1" show="1" grparent="902" state="1" pen="0,0,0" brush="255,255,255" thickness="1"/>
          </graphics>
        </attribute>
        <attribute name="Logic" id="898" net="1">
          <![CDATA[0]]>
          <graphics count="0"/>
        </attribute>
        <attribute name="Comment" id="899" net="1">
          <![CDATA[]]>
          <graphics count="1">
            <graphic yoff="40.00" x="720.00" y="1495.83" id="900" net="1" show="1" grparent="902" state="1" pen="0,0,0" brush="255,255,255" thickness="1"/>
          </graphics>
        </attribute>
        <attribute name="Fixed" id="901" net="1">
          <![CDATA[0]]>
          <graphics count="0"/>
        </attribute>
        <graphics count="1">
          <graphic x="720.00" y="1455.83" id="902" net="1" show="1" state="1" pen="0,0,0" brush="255,255,255" thickness="1"/>
        </graphics>
      </node>
      <node id="903" net="1">
        <attribute name="Name" id="904" net="1">
          <![CDATA[C37]]>
          <graphics count="1">
            <graphic xoff="25.00" yoff="20.00" x="645.00" y="320.00" id="905" net="1" show="1" grparent="914" state="1" pen="0,0,0" brush="255,255,255" thickness="1"/>
          </graphics>
        </attribute>
        <attribute name="ID" id="906" net="1">
          <![CDATA[37]]>
          <graphics count="1">
            <graphic xoff="25.00" yoff="20.00" x="645.00" y="320.00" id="907" net="1" show="0" grparent="914" state="1" pen="0,0,0" brush="255,255,255" thickness="1"/>
          </graphics>
        </attribute>
        <attribute name="Marking" id="908" net="1">
          <![CDATA[0]]>
          <graphics count="1">
            <graphic x="620.00" y="300.00" id="909" net="1" show="1" grparent="914" state="1" pen="0,0,0" brush="255,255,255" thickness="1"/>
          </graphics>
        </attribute>
        <attribute name="Logic" id="910" net="1">
          <![CDATA[0]]>
          <graphics count="0"/>
        </attribute>
        <attribute name="Comment" id="911" net="1">
          <![CDATA[]]>
          <graphics count="1">
            <graphic yoff="40.00" x="620.00" y="340.00" id="912" net="1" show="1" grparent="914" state="1" pen="0,0,0" brush="255,255,255" thickness="1"/>
          </graphics>
        </attribute>
        <attribute name="Fixed" id="913" net="1">
          <![CDATA[0]]>
          <graphics count="0"/>
        </attribute>
        <graphics count="1">
          <graphic x="620.00" y="300.00" id="914" net="1" show="1" state="1" pen="0,0,0" brush="255,255,255" thickness="1"/>
        </graphics>
      </node>
      <node id="915" net="1">
        <attribute name="Name" id="916" net="1">
          <![CDATA[C38]]>
          <graphics count="1">
            <graphic xoff="25.00" yoff="20.00" x="1205.00" y="433.33" id="917" net="1" show="1" grparent="926" state="1" pen="0,0,0" brush="255,255,255" thickness="1"/>
          </graphics>
        </attribute>
        <attribute name="ID" id="918" net="1">
          <![CDATA[38]]>
          <graphics count="1">
            <graphic xoff="25.00" yoff="20.00" x="1205.00" y="433.33" id="919" net="1" show="0" grparent="926" state="1" pen="0,0,0" brush="255,255,255" thickness="1"/>
          </graphics>
        </attribute>
        <attribute name="Marking" id="920" net="1">
          <![CDATA[0]]>
          <graphics count="1">
            <graphic x="1180.00" y="413.33" id="921" net="1" show="1" grparent="926" state="1" pen="0,0,0" brush="255,255,255" thickness="1"/>
          </graphics>
        </attribute>
        <attribute name="Logic" id="922" net="1">
          <![CDATA[0]]>
          <graphics count="0"/>
        </attribute>
        <attribute name="Comment" id="923" net="1">
          <![CDATA[]]>
          <graphics count="1">
            <graphic yoff="40.00" x="1180.00" y="453.33" id="924" net="1" show="1" grparent="926" state="1" pen="0,0,0" brush="255,255,255" thickness="1"/>
          </graphics>
        </attribute>
        <attribute name="Fixed" id="925" net="1">
          <![CDATA[0]]>
          <graphics count="0"/>
        </attribute>
        <graphics count="1">
          <graphic x="1180.00" y="413.33" id="926" net="1" show="1" state="1" pen="0,0,0" brush="255,255,255" thickness="1"/>
        </graphics>
      </node>
      <node id="927" net="1">
        <attribute name="Name" id="928" net="1">
          <![CDATA[C39]]>
          <graphics count="1">
            <graphic xoff="25.00" yoff="20.00" x="1125.00" y="560.00" id="929" net="1" show="1" grparent="938" state="1" pen="0,0,0" brush="255,255,255" thickness="1"/>
          </graphics>
        </attribute>
        <attribute name="ID" id="930" net="1">
          <![CDATA[39]]>
          <graphics count="1">
            <graphic xoff="25.00" yoff="20.00" x="1125.00" y="560.00" id="931" net="1" show="0" grparent="938" state="1" pen="0,0,0" brush="255,255,255" thickness="1"/>
          </graphics>
        </attribute>
        <attribute name="Marking" id="932" net="1">
          <![CDATA[0]]>
          <graphics count="1">
            <graphic x="1100.00" y="540.00" id="933" net="1" show="1" grparent="938" state="1" pen="0,0,0" brush="255,255,255" thickness="1"/>
          </graphics>
        </attribute>
        <attribute name="Logic" id="934" net="1">
          <![CDATA[0]]>
          <graphics count="0"/>
        </attribute>
        <attribute name="Comment" id="935" net="1">
          <![CDATA[]]>
          <graphics count="1">
            <graphic yoff="40.00" x="1100.00" y="580.00" id="936" net="1" show="1" grparent="938" state="1" pen="0,0,0" brush="255,255,255" thickness="1"/>
          </graphics>
        </attribute>
        <attribute name="Fixed" id="937" net="1">
          <![CDATA[0]]>
          <graphics count="0"/>
        </attribute>
        <graphics count="1">
          <graphic x="1100.00" y="540.00" id="938" net="1" show="1" state="1" pen="0,0,0" brush="255,255,255" thickness="1"/>
        </graphics>
      </node>
      <node id="939" net="1">
        <attribute name="Name" id="940" net="1">
          <![CDATA[C40]]>
          <graphics count="1">
            <graphic xoff="25.00" yoff="20.00" x="1085.00" y="980.83" id="941" net="1" show="1" grparent="950" state="1" pen="0,0,0" brush="255,255,255" thickness="1"/>
          </graphics>
        </attribute>
        <attribute name="ID" id="942" net="1">
          <![CDATA[40]]>
          <graphics count="1">
            <graphic xoff="25.00" yoff="20.00" x="1085.00" y="980.83" id="943" net="1" show="0" grparent="950" state="1" pen="0,0,0" brush="255,255,255" thickness="1"/>
          </graphics>
        </attribute>
        <attribute name="Marking" id="944" net="1">
          <![CDATA[0]]>
          <graphics count="1">
            <graphic x="1060.00" y="960.83" id="945" net="1" show="1" grparent="950" state="1" pen="0,0,0" brush="255,255,255" thickness="1"/>
          </graphics>
        </attribute>
        <attribute name="Logic" id="946" net="1">
          <![CDATA[0]]>
          <graphics count="0"/>
        </attribute>
        <attribute name="Comment" id="947" net="1">
          <![CDATA[]]>
          <graphics count="1">
            <graphic yoff="40.00" x="1060.00" y="1000.83" id="948" net="1" show="1" grparent="950" state="1" pen="0,0,0" brush="255,255,255" thickness="1"/>
          </graphics>
        </attribute>
        <attribute name="Fixed" id="949" net="1">
          <![CDATA[0]]>
          <graphics count="0"/>
        </attribute>
        <graphics count="1">
          <graphic x="1060.00" y="960.83" id="950" net="1" show="1" state="1" pen="0,0,0" brush="255,255,255" thickness="1"/>
        </graphics>
      </node>
      <node id="951" net="1">
        <attribute name="Name" id="952" net="1">
          <![CDATA[C41]]>
          <graphics count="1">
            <graphic xoff="25.00" yoff="20.00" x="925.00" y="433.33" id="953" net="1" show="1" grparent="962" state="1" pen="0,0,0" brush="255,255,255" thickness="1"/>
          </graphics>
        </attribute>
        <attribute name="ID" id="954" net="1">
          <![CDATA[41]]>
          <graphics count="1">
            <graphic xoff="25.00" yoff="20.00" x="925.00" y="433.33" id="955" net="1" show="0" grparent="962" state="1" pen="0,0,0" brush="255,255,255" thickness="1"/>
          </graphics>
        </attribute>
        <attribute name="Marking" id="956" net="1">
          <![CDATA[0]]>
          <graphics count="1">
            <graphic x="900.00" y="413.33" id="957" net="1" show="1" grparent="962" state="1" pen="0,0,0" brush="255,255,255" thickness="1"/>
          </graphics>
        </attribute>
        <attribute name="Logic" id="958" net="1">
          <![CDATA[0]]>
          <graphics count="0"/>
        </attribute>
        <attribute name="Comment" id="959" net="1">
          <![CDATA[]]>
          <graphics count="1">
            <graphic yoff="40.00" x="900.00" y="453.33" id="960" net="1" show="1" grparent="962" state="1" pen="0,0,0" brush="255,255,255" thickness="1"/>
          </graphics>
        </attribute>
        <attribute name="Fixed" id="961" net="1">
          <![CDATA[0]]>
          <graphics count="0"/>
        </attribute>
        <graphics count="1">
          <graphic x="900.00" y="413.33" id="962" net="1" show="1" state="1" pen="0,0,0" brush="255,255,255" thickness="1"/>
        </graphics>
      </node>
      <node id="963" net="1">
        <attribute name="Name" id="964" net="1">
          <![CDATA[C42]]>
          <graphics count="1">
            <graphic xoff="25.00" yoff="20.00" x="1420.00" y="851.67" id="965" net="1" show="1" grparent="974" state="1" pen="0,0,0" brush="255,255,255" thickness="1"/>
          </graphics>
        </attribute>
        <attribute name="ID" id="966" net="1">
          <![CDATA[42]]>
          <graphics count="1">
            <graphic xoff="25.00" yoff="20.00" x="1420.00" y="851.67" id="967" net="1" show="0" grparent="974" state="1" pen="0,0,0" brush="255,255,255" thickness="1"/>
          </graphics>
        </attribute>
        <attribute name="Marking" id="968" net="1">
          <![CDATA[0]]>
          <graphics count="1">
            <graphic x="1395.00" y="831.67" id="969" net="1" show="1" grparent="974" state="1" pen="0,0,0" brush="255,255,255" thickness="1"/>
          </graphics>
        </attribute>
        <attribute name="Logic" id="970" net="1">
          <![CDATA[0]]>
          <graphics count="0"/>
        </attribute>
        <attribute name="Comment" id="971" net="1">
          <![CDATA[]]>
          <graphics count="1">
            <graphic yoff="40.00" x="1395.00" y="871.67" id="972" net="1" show="1" grparent="974" state="1" pen="0,0,0" brush="255,255,255" thickness="1"/>
          </graphics>
        </attribute>
        <attribute name="Fixed" id="973" net="1">
          <![CDATA[0]]>
          <graphics count="0"/>
        </attribute>
        <graphics count="1">
          <graphic x="1395.00" y="831.67" id="974" net="1" show="1" state="1" pen="0,0,0" brush="255,255,255" thickness="1"/>
        </graphics>
      </node>
      <node id="975" net="1">
        <attribute name="Name" id="976" net="1">
          <![CDATA[C43]]>
          <graphics count="1">
            <graphic xoff="25.00" yoff="20.00" x="1395.00" y="980.83" id="977" net="1" show="1" grparent="986" state="1" pen="0,0,0" brush="255,255,255" thickness="1"/>
          </graphics>
        </attribute>
        <attribute name="ID" id="978" net="1">
          <![CDATA[43]]>
          <graphics count="1">
            <graphic xoff="25.00" yoff="20.00" x="1395.00" y="980.83" id="979" net="1" show="0" grparent="986" state="1" pen="0,0,0" brush="255,255,255" thickness="1"/>
          </graphics>
        </attribute>
        <attribute name="Marking" id="980" net="1">
          <![CDATA[0]]>
          <graphics count="1">
            <graphic x="1370.00" y="960.83" id="981" net="1" show="1" grparent="986" state="1" pen="0,0,0" brush="255,255,255" thickness="1"/>
          </graphics>
        </attribute>
        <attribute name="Logic" id="982" net="1">
          <![CDATA[0]]>
          <graphics count="0"/>
        </attribute>
        <attribute name="Comment" id="983" net="1">
          <![CDATA[]]>
          <graphics count="1">
            <graphic yoff="40.00" x="1370.00" y="1000.83" id="984" net="1" show="1" grparent="986" state="1" pen="0,0,0" brush="255,255,255" thickness="1"/>
          </graphics>
        </attribute>
        <attribute name="Fixed" id="985" net="1">
          <![CDATA[0]]>
          <graphics count="0"/>
        </attribute>
        <graphics count="1">
          <graphic x="1370.00" y="960.83" id="986" net="1" show="1" state="1" pen="0,0,0" brush="255,255,255" thickness="1"/>
        </graphics>
      </node>
      <node id="987" net="1">
        <attribute name="Name" id="988" net="1">
          <![CDATA[C44]]>
          <graphics count="1">
            <graphic xoff="25.00" yoff="20.00" x="1232.50" y="851.67" id="989" net="1" show="1" grparent="998" state="1" pen="0,0,0" brush="255,255,255" thickness="1"/>
          </graphics>
        </attribute>
        <attribute name="ID" id="990" net="1">
          <![CDATA[44]]>
          <graphics count="1">
            <graphic xoff="25.00" yoff="20.00" x="1232.50" y="851.67" id="991" net="1" show="0" grparent="998" state="1" pen="0,0,0" brush="255,255,255" thickness="1"/>
          </graphics>
        </attribute>
        <attribute name="Marking" id="992" net="1">
          <![CDATA[0]]>
          <graphics count="1">
            <graphic x="1207.50" y="831.67" id="993" net="1" show="1" grparent="998" state="1" pen="0,0,0" brush="255,255,255" thickness="1"/>
          </graphics>
        </attribute>
        <attribute name="Logic" id="994" net="1">
          <![CDATA[0]]>
          <graphics count="0"/>
        </attribute>
        <attribute name="Comment" id="995" net="1">
          <![CDATA[]]>
          <graphics count="1">
            <graphic yoff="40.00" x="1207.50" y="871.67" id="996" net="1" show="1" grparent="998" state="1" pen="0,0,0" brush="255,255,255" thickness="1"/>
          </graphics>
        </attribute>
        <attribute name="Fixed" id="997" net="1">
          <![CDATA[0]]>
          <graphics count="0"/>
        </attribute>
        <graphics count="1">
          <graphic x="1207.50" y="831.67" id="998" net="1" show="1" state="1" pen="0,0,0" brush="255,255,255" thickness="1"/>
        </graphics>
      </node>
      <node id="999" net="1">
        <attribute name="Name" id="1000" net="1">
          <![CDATA[C45]]>
          <graphics count="1">
            <graphic xoff="25.00" yoff="20.00" x="1155.00" y="696.67" id="1001" net="1" show="1" grparent="1010" state="1" pen="0,0,0" brush="255,255,255" thickness="1"/>
          </graphics>
        </attribute>
        <attribute name="ID" id="1002" net="1">
          <![CDATA[45]]>
          <graphics count="1">
            <graphic xoff="25.00" yoff="20.00" x="1155.00" y="696.67" id="1003" net="1" show="0" grparent="1010" state="1" pen="0,0,0" brush="255,255,255" thickness="1"/>
          </graphics>
        </attribute>
        <attribute name="Marking" id="1004" net="1">
          <![CDATA[0]]>
          <graphics count="1">
            <graphic x="1130.00" y="676.67" id="1005" net="1" show="1" grparent="1010" state="1" pen="0,0,0" brush="255,255,255" thickness="1"/>
          </graphics>
        </attribute>
        <attribute name="Logic" id="1006" net="1">
          <![CDATA[0]]>
          <graphics count="0"/>
        </attribute>
        <attribute name="Comment" id="1007" net="1">
          <![CDATA[]]>
          <graphics count="1">
            <graphic yoff="40.00" x="1130.00" y="716.67" id="1008" net="1" show="1" grparent="1010" state="1" pen="0,0,0" brush="255,255,255" thickness="1"/>
          </graphics>
        </attribute>
        <attribute name="Fixed" id="1009" net="1">
          <![CDATA[0]]>
          <graphics count="0"/>
        </attribute>
        <graphics count="1">
          <graphic x="1130.00" y="676.67" id="1010" net="1" show="1" state="1" pen="0,0,0" brush="255,255,255" thickness="1"/>
        </graphics>
      </node>
      <node id="1011" net="1">
        <attribute name="Name" id="1012" net="1">
          <![CDATA[C46]]>
          <graphics count="1">
            <graphic xoff="25.00" yoff="20.00" x="1205.00" y="320.00" id="1013" net="1" show="1" grparent="1022" state="1" pen="0,0,0" brush="255,255,255" thickness="1"/>
          </graphics>
        </attribute>
        <attribute name="ID" id="1014" net="1">
          <![CDATA[46]]>
          <graphics count="1">
            <graphic xoff="25.00" yoff="20.00" x="1205.00" y="320.00" id="1015" net="1" show="0" grparent="1022" state="1" pen="0,0,0" brush="255,255,255" thickness="1"/>
          </graphics>
        </attribute>
        <attribute name="Marking" id="1016" net="1">
          <![CDATA[0]]>
          <graphics count="1">
            <graphic x="1180.00" y="300.00" id="1017" net="1" show="1" grparent="1022" state="1" pen="0,0,0" brush="255,255,255" thickness="1"/>
          </graphics>
        </attribute>
        <attribute name="Logic" id="1018" net="1">
          <![CDATA[0]]>
          <graphics count="0"/>
        </attribute>
        <attribute name="Comment" id="1019" net="1">
          <![CDATA[]]>
          <graphics count="1">
            <graphic yoff="40.00" x="1180.00" y="340.00" id="1020" net="1" show="1" grparent="1022" state="1" pen="0,0,0" brush="255,255,255" thickness="1"/>
          </graphics>
        </attribute>
        <attribute name="Fixed" id="1021" net="1">
          <![CDATA[0]]>
          <graphics count="0"/>
        </attribute>
        <graphics count="1">
          <graphic x="1180.00" y="300.00" id="1022" net="1" show="1" state="1" pen="0,0,0" brush="255,255,255" thickness="1"/>
        </graphics>
      </node>
      <node id="1023" net="1">
        <attribute name="Name" id="1024" net="1">
          <![CDATA[C47]]>
          <graphics count="1">
            <graphic xoff="25.00" yoff="20.00" x="885.00" y="696.67" id="1025" net="1" show="1" grparent="1034" state="1" pen="0,0,0" brush="255,255,255" thickness="1"/>
          </graphics>
        </attribute>
        <attribute name="ID" id="1026" net="1">
          <![CDATA[47]]>
          <graphics count="1">
            <graphic xoff="25.00" yoff="20.00" x="885.00" y="696.67" id="1027" net="1" show="0" grparent="1034" state="1" pen="0,0,0" brush="255,255,255" thickness="1"/>
          </graphics>
        </attribute>
        <attribute name="Marking" id="1028" net="1">
          <![CDATA[0]]>
          <graphics count="1">
            <graphic x="860.00" y="676.67" id="1029" net="1" show="1" grparent="1034" state="1" pen="0,0,0" brush="255,255,255" thickness="1"/>
          </graphics>
        </attribute>
        <attribute name="Logic" id="1030" net="1">
          <![CDATA[0]]>
          <graphics count="0"/>
        </attribute>
        <attribute name="Comment" id="1031" net="1">
          <![CDATA[]]>
          <graphics count="1">
            <graphic yoff="40.00" x="860.00" y="716.67" id="1032" net="1" show="1" grparent="1034" state="1" pen="0,0,0" brush="255,255,255" thickness="1"/>
          </graphics>
        </attribute>
        <attribute name="Fixed" id="1033" net="1">
          <![CDATA[0]]>
          <graphics count="0"/>
        </attribute>
        <graphics count="1">
          <graphic x="860.00" y="676.67" id="1034" net="1" show="1" state="1" pen="0,0,0" brush="255,255,255" thickness="1"/>
        </graphics>
      </node>
      <node id="1035" net="1">
        <attribute name="Name" id="1036" net="1">
          <![CDATA[C48]]>
          <graphics count="1">
            <graphic xoff="25.00" yoff="20.00" x="865.00" y="560.00" id="1037" net="1" show="1" grparent="1046" state="1" pen="0,0,0" brush="255,255,255" thickness="1"/>
          </graphics>
        </attribute>
        <attribute name="ID" id="1038" net="1">
          <![CDATA[48]]>
          <graphics count="1">
            <graphic xoff="25.00" yoff="20.00" x="865.00" y="560.00" id="1039" net="1" show="0" grparent="1046" state="1" pen="0,0,0" brush="255,255,255" thickness="1"/>
          </graphics>
        </attribute>
        <attribute name="Marking" id="1040" net="1">
          <![CDATA[0]]>
          <graphics count="1">
            <graphic x="840.00" y="540.00" id="1041" net="1" show="1" grparent="1046" state="1" pen="0,0,0" brush="255,255,255" thickness="1"/>
          </graphics>
        </attribute>
        <attribute name="Logic" id="1042" net="1">
          <![CDATA[0]]>
          <graphics count="0"/>
        </attribute>
        <attribute name="Comment" id="1043" net="1">
          <![CDATA[]]>
          <graphics count="1">
            <graphic yoff="40.00" x="840.00" y="580.00" id="1044" net="1" show="1" grparent="1046" state="1" pen="0,0,0" brush="255,255,255" thickness="1"/>
          </graphics>
        </attribute>
        <attribute name="Fixed" id="1045" net="1">
          <![CDATA[0]]>
          <graphics count="0"/>
        </attribute>
        <graphics count="1">
          <graphic x="840.00" y="540.00" id="1046" net="1" show="1" state="1" pen="0,0,0" brush="255,255,255" thickness="1"/>
        </graphics>
      </node>
      <node id="1047" net="1">
        <attribute name="Name" id="1048" net="1">
          <![CDATA[C49]]>
          <graphics count="1">
            <graphic xoff="25.00" yoff="20.00" x="1005.00" y="560.00" id="1049" net="1" show="1" grparent="1058" state="1" pen="0,0,0" brush="255,255,255" thickness="1"/>
          </graphics>
        </attribute>
        <attribute name="ID" id="1050" net="1">
          <![CDATA[49]]>
          <graphics count="1">
            <graphic xoff="25.00" yoff="20.00" x="1005.00" y="560.00" id="1051" net="1" show="0" grparent="1058" state="1" pen="0,0,0" brush="255,255,255" thickness="1"/>
          </graphics>
        </attribute>
        <attribute name="Marking" id="1052" net="1">
          <![CDATA[0]]>
          <graphics count="1">
            <graphic x="980.00" y="540.00" id="1053" net="1" show="1" grparent="1058" state="1" pen="0,0,0" brush="255,255,255" thickness="1"/>
          </graphics>
        </attribute>
        <attribute name="Logic" id="1054" net="1">
          <![CDATA[0]]>
          <graphics count="0"/>
        </attribute>
        <attribute name="Comment" id="1055" net="1">
          <![CDATA[]]>
          <graphics count="1">
            <graphic yoff="40.00" x="980.00" y="580.00" id="1056" net="1" show="1" grparent="1058" state="1" pen="0,0,0" brush="255,255,255" thickness="1"/>
          </graphics>
        </attribute>
        <attribute name="Fixed" id="1057" net="1">
          <![CDATA[0]]>
          <graphics count="0"/>
        </attribute>
        <graphics count="1">
          <graphic x="980.00" y="540.00" id="1058" net="1" show="1" state="1" pen="0,0,0" brush="255,255,255" thickness="1"/>
        </graphics>
      </node>
      <node id="1059" net="1">
        <attribute name="Name" id="1060" net="1">
          <![CDATA[C50]]>
          <graphics count="1">
            <graphic xoff="25.00" yoff="20.00" x="913.24" y="320.00" id="1061" net="1" show="1" grparent="1070" state="1" pen="0,0,0" brush="255,255,255" thickness="1"/>
          </graphics>
        </attribute>
        <attribute name="ID" id="1062" net="1">
          <![CDATA[50]]>
          <graphics count="1">
            <graphic xoff="25.00" yoff="20.00" x="913.24" y="320.00" id="1063" net="1" show="0" grparent="1070" state="1" pen="0,0,0" brush="255,255,255" thickness="1"/>
          </graphics>
        </attribute>
        <attribute name="Marking" id="1064" net="1">
          <![CDATA[0]]>
          <graphics count="1">
            <graphic x="888.24" y="300.00" id="1065" net="1" show="1" grparent="1070" state="1" pen="0,0,0" brush="255,255,255" thickness="1"/>
          </graphics>
        </attribute>
        <attribute name="Logic" id="1066" net="1">
          <![CDATA[0]]>
          <graphics count="0"/>
        </attribute>
        <attribute name="Comment" id="1067" net="1">
          <![CDATA[]]>
          <graphics count="1">
            <graphic yoff="40.00" x="888.24" y="340.00" id="1068" net="1" show="1" grparent="1070" state="1" pen="0,0,0" brush="255,255,255" thickness="1"/>
          </graphics>
        </attribute>
        <attribute name="Fixed" id="1069" net="1">
          <![CDATA[0]]>
          <graphics count="0"/>
        </attribute>
        <graphics count="1">
          <graphic x="888.24" y="300.00" id="1070" net="1" show="1" state="1" pen="0,0,0" brush="255,255,255" thickness="1"/>
        </graphics>
      </node>
      <node id="1071" net="1">
        <attribute name="Name" id="1072" net="1">
          <![CDATA[C51]]>
          <graphics count="1">
            <graphic xoff="25.00" yoff="20.00" x="965.00" y="320.00" id="1073" net="1" show="1" grparent="1082" state="1" pen="0,0,0" brush="255,255,255" thickness="1"/>
          </graphics>
        </attribute>
        <attribute name="ID" id="1074" net="1">
          <![CDATA[51]]>
          <graphics count="1">
            <graphic xoff="25.00" yoff="20.00" x="965.00" y="320.00" id="1075" net="1" show="0" grparent="1082" state="1" pen="0,0,0" brush="255,255,255" thickness="1"/>
          </graphics>
        </attribute>
        <attribute name="Marking" id="1076" net="1">
          <![CDATA[0]]>
          <graphics count="1">
            <graphic x="940.00" y="300.00" id="1077" net="1" show="1" grparent="1082" state="1" pen="0,0,0" brush="255,255,255" thickness="1"/>
          </graphics>
        </attribute>
        <attribute name="Logic" id="1078" net="1">
          <![CDATA[0]]>
          <graphics count="0"/>
        </attribute>
        <attribute name="Comment" id="1079" net="1">
          <![CDATA[]]>
          <graphics count="1">
            <graphic yoff="40.00" x="940.00" y="340.00" id="1080" net="1" show="1" grparent="1082" state="1" pen="0,0,0" brush="255,255,255" thickness="1"/>
          </graphics>
        </attribute>
        <attribute name="Fixed" id="1081" net="1">
          <![CDATA[0]]>
          <graphics count="0"/>
        </attribute>
        <graphics count="1">
          <graphic x="940.00" y="300.00" id="1082" net="1" show="1" state="1" pen="0,0,0" brush="255,255,255" thickness="1"/>
        </graphics>
      </node>
      <node id="1083" net="1">
        <attribute name="Name" id="1084" net="1">
          <![CDATA[C52]]>
          <graphics count="1">
            <graphic xoff="25.00" yoff="20.00" x="1025.00" y="433.33" id="1085" net="1" show="1" grparent="1094" state="1" pen="0,0,0" brush="255,255,255" thickness="1"/>
          </graphics>
        </attribute>
        <attribute name="ID" id="1086" net="1">
          <![CDATA[52]]>
          <graphics count="1">
            <graphic xoff="25.00" yoff="20.00" x="1025.00" y="433.33" id="1087" net="1" show="0" grparent="1094" state="1" pen="0,0,0" brush="255,255,255" thickness="1"/>
          </graphics>
        </attribute>
        <attribute name="Marking" id="1088" net="1">
          <![CDATA[0]]>
          <graphics count="1">
            <graphic x="1000.00" y="413.33" id="1089" net="1" show="1" grparent="1094" state="1" pen="0,0,0" brush="255,255,255" thickness="1"/>
          </graphics>
        </attribute>
        <attribute name="Logic" id="1090" net="1">
          <![CDATA[0]]>
          <graphics count="0"/>
        </attribute>
        <attribute name="Comment" id="1091" net="1">
          <![CDATA[]]>
          <graphics count="1">
            <graphic yoff="40.00" x="1000.00" y="453.33" id="1092" net="1" show="1" grparent="1094" state="1" pen="0,0,0" brush="255,255,255" thickness="1"/>
          </graphics>
        </attribute>
        <attribute name="Fixed" id="1093" net="1">
          <![CDATA[0]]>
          <graphics count="0"/>
        </attribute>
        <graphics count="1">
          <graphic x="1000.00" y="413.33" id="1094" net="1" show="1" state="1" pen="0,0,0" brush="255,255,255" thickness="1"/>
        </graphics>
      </node>
      <node id="1095" net="1">
        <attribute name="Name" id="1096" net="1">
          <![CDATA[C53]]>
          <graphics count="1">
            <graphic xoff="25.00" yoff="20.00" x="185.00" y="851.67" id="1097" net="1" show="1" grparent="1106" state="1" pen="0,0,0" brush="255,255,255" thickness="1"/>
          </graphics>
        </attribute>
        <attribute name="ID" id="1098" net="1">
          <![CDATA[53]]>
          <graphics count="1">
            <graphic xoff="25.00" yoff="20.00" x="185.00" y="851.67" id="1099" net="1" show="0" grparent="1106" state="1" pen="0,0,0" brush="255,255,255" thickness="1"/>
          </graphics>
        </attribute>
        <attribute name="Marking" id="1100" net="1">
          <![CDATA[0]]>
          <graphics count="1">
            <graphic x="160.00" y="831.67" id="1101" net="1" show="1" grparent="1106" state="1" pen="0,0,0" brush="255,255,255" thickness="1"/>
          </graphics>
        </attribute>
        <attribute name="Logic" id="1102" net="1">
          <![CDATA[0]]>
          <graphics count="0"/>
        </attribute>
        <attribute name="Comment" id="1103" net="1">
          <![CDATA[]]>
          <graphics count="1">
            <graphic yoff="40.00" x="160.00" y="871.67" id="1104" net="1" show="1" grparent="1106" state="1" pen="0,0,0" brush="255,255,255" thickness="1"/>
          </graphics>
        </attribute>
        <attribute name="Fixed" id="1105" net="1">
          <![CDATA[0]]>
          <graphics count="0"/>
        </attribute>
        <graphics count="1">
          <graphic x="160.00" y="831.67" id="1106" net="1" show="1" state="1" pen="0,0,0" brush="255,255,255" thickness="1"/>
        </graphics>
      </node>
      <node id="1107" net="1">
        <attribute name="Name" id="1108" net="1">
          <![CDATA[C54]]>
          <graphics count="1">
            <graphic xoff="25.00" yoff="20.00" x="285.00" y="1285.83" id="1109" net="1" show="1" grparent="1118" state="1" pen="0,0,0" brush="255,255,255" thickness="1"/>
          </graphics>
        </attribute>
        <attribute name="ID" id="1110" net="1">
          <![CDATA[54]]>
          <graphics count="1">
            <graphic xoff="25.00" yoff="20.00" x="285.00" y="1285.83" id="1111" net="1" show="0" grparent="1118" state="1" pen="0,0,0" brush="255,255,255" thickness="1"/>
          </graphics>
        </attribute>
        <attribute name="Marking" id="1112" net="1">
          <![CDATA[0]]>
          <graphics count="1">
            <graphic x="260.00" y="1265.83" id="1113" net="1" show="1" grparent="1118" state="1" pen="0,0,0" brush="255,255,255" thickness="1"/>
          </graphics>
        </attribute>
        <attribute name="Logic" id="1114" net="1">
          <![CDATA[0]]>
          <graphics count="0"/>
        </attribute>
        <attribute name="Comment" id="1115" net="1">
          <![CDATA[]]>
          <graphics count="1">
            <graphic yoff="40.00" x="260.00" y="1305.83" id="1116" net="1" show="1" grparent="1118" state="1" pen="0,0,0" brush="255,255,255" thickness="1"/>
          </graphics>
        </attribute>
        <attribute name="Fixed" id="1117" net="1">
          <![CDATA[0]]>
          <graphics count="0"/>
        </attribute>
        <graphics count="1">
          <graphic x="260.00" y="1265.83" id="1118" net="1" show="1" state="1" pen="0,0,0" brush="255,255,255" thickness="1"/>
        </graphics>
      </node>
      <node id="1119" net="1">
        <attribute name="Name" id="1120" net="1">
          <![CDATA[C55]]>
          <graphics count="1">
            <graphic xoff="25.00" yoff="20.00" x="305.00" y="980.83" id="1121" net="1" show="1" grparent="1130" state="1" pen="0,0,0" brush="255,255,255" thickness="1"/>
          </graphics>
        </attribute>
        <attribute name="ID" id="1122" net="1">
          <![CDATA[55]]>
          <graphics count="1">
            <graphic xoff="25.00" yoff="20.00" x="305.00" y="980.83" id="1123" net="1" show="0" grparent="1130" state="1" pen="0,0,0" brush="255,255,255" thickness="1"/>
          </graphics>
        </attribute>
        <attribute name="Marking" id="1124" net="1">
          <![CDATA[0]]>
          <graphics count="1">
            <graphic x="280.00" y="960.83" id="1125" net="1" show="1" grparent="1130" state="1" pen="0,0,0" brush="255,255,255" thickness="1"/>
          </graphics>
        </attribute>
        <attribute name="Logic" id="1126" net="1">
          <![CDATA[0]]>
          <graphics count="0"/>
        </attribute>
        <attribute name="Comment" id="1127" net="1">
          <![CDATA[]]>
          <graphics count="1">
            <graphic yoff="40.00" x="280.00" y="1000.83" id="1128" net="1" show="1" grparent="1130" state="1" pen="0,0,0" brush="255,255,255" thickness="1"/>
          </graphics>
        </attribute>
        <attribute name="Fixed" id="1129" net="1">
          <![CDATA[0]]>
          <graphics count="0"/>
        </attribute>
        <graphics count="1">
          <graphic x="280.00" y="960.83" id="1130" net="1" show="1" state="1" pen="0,0,0" brush="255,255,255" thickness="1"/>
        </graphics>
      </node>
      <node id="1131" net="1">
        <attribute name="Name" id="1132" net="1">
          <![CDATA[C56]]>
          <graphics count="1">
            <graphic xoff="25.00" yoff="20.00" x="505.00" y="980.83" id="1133" net="1" show="1" grparent="1142" state="1" pen="0,0,0" brush="255,255,255" thickness="1"/>
          </graphics>
        </attribute>
        <attribute name="ID" id="1134" net="1">
          <![CDATA[56]]>
          <graphics count="1">
            <graphic xoff="25.00" yoff="20.00" x="505.00" y="980.83" id="1135" net="1" show="0" grparent="1142" state="1" pen="0,0,0" brush="255,255,255" thickness="1"/>
          </graphics>
        </attribute>
        <attribute name="Marking" id="1136" net="1">
          <![CDATA[0]]>
          <graphics count="1">
            <graphic x="480.00" y="960.83" id="1137" net="1" show="1" grparent="1142" state="1" pen="0,0,0" brush="255,255,255" thickness="1"/>
          </graphics>
        </attribute>
        <attribute name="Logic" id="1138" net="1">
          <![CDATA[0]]>
          <graphics count="0"/>
        </attribute>
        <attribute name="Comment" id="1139" net="1">
          <![CDATA[]]>
          <graphics count="1">
            <graphic yoff="40.00" x="480.00" y="1000.83" id="1140" net="1" show="1" grparent="1142" state="1" pen="0,0,0" brush="255,255,255" thickness="1"/>
          </graphics>
        </attribute>
        <attribute name="Fixed" id="1141" net="1">
          <![CDATA[0]]>
          <graphics count="0"/>
        </attribute>
        <graphics count="1">
          <graphic x="480.00" y="960.83" id="1142" net="1" show="1" state="1" pen="0,0,0" brush="255,255,255" thickness="1"/>
        </graphics>
      </node>
      <node id="1143" net="1">
        <attribute name="Name" id="1144" net="1">
          <![CDATA[C57]]>
          <graphics count="1">
            <graphic xoff="25.00" yoff="20.00" x="485.00" y="320.00" id="1145" net="1" show="1" grparent="1154" state="1" pen="0,0,0" brush="255,255,255" thickness="1"/>
          </graphics>
        </attribute>
        <attribute name="ID" id="1146" net="1">
          <![CDATA[57]]>
          <graphics count="1">
            <graphic xoff="25.00" yoff="20.00" x="485.00" y="320.00" id="1147" net="1" show="0" grparent="1154" state="1" pen="0,0,0" brush="255,255,255" thickness="1"/>
          </graphics>
        </attribute>
        <attribute name="Marking" id="1148" net="1">
          <![CDATA[0]]>
          <graphics count="1">
            <graphic x="460.00" y="300.00" id="1149" net="1" show="1" grparent="1154" state="1" pen="0,0,0" brush="255,255,255" thickness="1"/>
          </graphics>
        </attribute>
        <attribute name="Logic" id="1150" net="1">
          <![CDATA[0]]>
          <graphics count="0"/>
        </attribute>
        <attribute name="Comment" id="1151" net="1">
          <![CDATA[]]>
          <graphics count="1">
            <graphic yoff="40.00" x="460.00" y="340.00" id="1152" net="1" show="1" grparent="1154" state="1" pen="0,0,0" brush="255,255,255" thickness="1"/>
          </graphics>
        </attribute>
        <attribute name="Fixed" id="1153" net="1">
          <![CDATA[0]]>
          <graphics count="0"/>
        </attribute>
        <graphics count="1">
          <graphic x="460.00" y="300.00" id="1154" net="1" show="1" state="1" pen="0,0,0" brush="255,255,255" thickness="1"/>
        </graphics>
      </node>
      <node id="1155" net="1">
        <attribute name="Name" id="1156" net="1">
          <![CDATA[C58]]>
          <graphics count="1">
            <graphic xoff="25.00" yoff="20.00" x="285.00" y="1174.17" id="1157" net="1" show="1" grparent="1166" state="1" pen="0,0,0" brush="255,255,255" thickness="1"/>
          </graphics>
        </attribute>
        <attribute name="ID" id="1158" net="1">
          <![CDATA[58]]>
          <graphics count="1">
            <graphic xoff="25.00" yoff="20.00" x="285.00" y="1174.17" id="1159" net="1" show="0" grparent="1166" state="1" pen="0,0,0" brush="255,255,255" thickness="1"/>
          </graphics>
        </attribute>
        <attribute name="Marking" id="1160" net="1">
          <![CDATA[0]]>
          <graphics count="1">
            <graphic x="260.00" y="1154.17" id="1161" net="1" show="1" grparent="1166" state="1" pen="0,0,0" brush="255,255,255" thickness="1"/>
          </graphics>
        </attribute>
        <attribute name="Logic" id="1162" net="1">
          <![CDATA[0]]>
          <graphics count="0"/>
        </attribute>
        <attribute name="Comment" id="1163" net="1">
          <![CDATA[]]>
          <graphics count="1">
            <graphic yoff="40.00" x="260.00" y="1194.17" id="1164" net="1" show="1" grparent="1166" state="1" pen="0,0,0" brush="255,255,255" thickness="1"/>
          </graphics>
        </attribute>
        <attribute name="Fixed" id="1165" net="1">
          <![CDATA[0]]>
          <graphics count="0"/>
        </attribute>
        <graphics count="1">
          <graphic x="260.00" y="1154.17" id="1166" net="1" show="1" state="1" pen="0,0,0" brush="255,255,255" thickness="1"/>
        </graphics>
      </node>
      <node id="1167" net="1">
        <attribute name="Name" id="1168" net="1">
          <![CDATA[C59]]>
          <graphics count="1">
            <graphic xoff="25.00" yoff="20.00" x="552.50" y="1174.17" id="1169" net="1" show="1" grparent="1178" state="1" pen="0,0,0" brush="255,255,255" thickness="1"/>
          </graphics>
        </attribute>
        <attribute name="ID" id="1170" net="1">
          <![CDATA[59]]>
          <graphics count="1">
            <graphic xoff="25.00" yoff="20.00" x="552.50" y="1174.17" id="1171" net="1" show="0" grparent="1178" state="1" pen="0,0,0" brush="255,255,255" thickness="1"/>
          </graphics>
        </attribute>
        <attribute name="Marking" id="1172" net="1">
          <![CDATA[0]]>
          <graphics count="1">
            <graphic x="527.50" y="1154.17" id="1173" net="1" show="1" grparent="1178" state="1" pen="0,0,0" brush="255,255,255" thickness="1"/>
          </graphics>
        </attribute>
        <attribute name="Logic" id="1174" net="1">
          <![CDATA[0]]>
          <graphics count="0"/>
        </attribute>
        <attribute name="Comment" id="1175" net="1">
          <![CDATA[]]>
          <graphics count="1">
            <graphic yoff="40.00" x="527.50" y="1194.17" id="1176" net="1" show="1" grparent="1178" state="1" pen="0,0,0" brush="255,255,255" thickness="1"/>
          </graphics>
        </attribute>
        <attribute name="Fixed" id="1177" net="1">
          <![CDATA[0]]>
          <graphics count="0"/>
        </attribute>
        <graphics count="1">
          <graphic x="527.50" y="1154.17" id="1178" net="1" show="1" state="1" pen="0,0,0" brush="255,255,255" thickness="1"/>
        </graphics>
      </node>
      <node id="1179" net="1">
        <attribute name="Name" id="1180" net="1">
          <![CDATA[C60]]>
          <graphics count="1">
            <graphic xoff="25.00" yoff="20.00" x="485.00" y="851.67" id="1181" net="1" show="1" grparent="1190" state="1" pen="0,0,0" brush="255,255,255" thickness="1"/>
          </graphics>
        </attribute>
        <attribute name="ID" id="1182" net="1">
          <![CDATA[60]]>
          <graphics count="1">
            <graphic xoff="25.00" yoff="20.00" x="485.00" y="851.67" id="1183" net="1" show="0" grparent="1190" state="1" pen="0,0,0" brush="255,255,255" thickness="1"/>
          </graphics>
        </attribute>
        <attribute name="Marking" id="1184" net="1">
          <![CDATA[0]]>
          <graphics count="1">
            <graphic x="460.00" y="831.67" id="1185" net="1" show="1" grparent="1190" state="1" pen="0,0,0" brush="255,255,255" thickness="1"/>
          </graphics>
        </attribute>
        <attribute name="Logic" id="1186" net="1">
          <![CDATA[0]]>
          <graphics count="0"/>
        </attribute>
        <attribute name="Comment" id="1187" net="1">
          <![CDATA[]]>
          <graphics count="1">
            <graphic yoff="40.00" x="460.00" y="871.67" id="1188" net="1" show="1" grparent="1190" state="1" pen="0,0,0" brush="255,255,255" thickness="1"/>
          </graphics>
        </attribute>
        <attribute name="Fixed" id="1189" net="1">
          <![CDATA[0]]>
          <graphics count="0"/>
        </attribute>
        <graphics count="1">
          <graphic x="460.00" y="831.67" id="1190" net="1" show="1" state="1" pen="0,0,0" brush="255,255,255" thickness="1"/>
        </graphics>
      </node>
      <node id="1191" net="1">
        <attribute name="Name" id="1192" net="1">
          <![CDATA[C61]]>
          <graphics count="1">
            <graphic xoff="25.00" yoff="20.00" x="605.00" y="1475.83" id="1193" net="1" show="1" grparent="1202" state="1" pen="0,0,0" brush="255,255,255" thickness="1"/>
          </graphics>
        </attribute>
        <attribute name="ID" id="1194" net="1">
          <![CDATA[61]]>
          <graphics count="1">
            <graphic xoff="25.00" yoff="20.00" x="605.00" y="1475.83" id="1195" net="1" show="0" grparent="1202" state="1" pen="0,0,0" brush="255,255,255" thickness="1"/>
          </graphics>
        </attribute>
        <attribute name="Marking" id="1196" net="1">
          <![CDATA[0]]>
          <graphics count="1">
            <graphic x="580.00" y="1455.83" id="1197" net="1" show="1" grparent="1202" state="1" pen="0,0,0" brush="255,255,255" thickness="1"/>
          </graphics>
        </attribute>
        <attribute name="Logic" id="1198" net="1">
          <![CDATA[0]]>
          <graphics count="0"/>
        </attribute>
        <attribute name="Comment" id="1199" net="1">
          <![CDATA[]]>
          <graphics count="1">
            <graphic yoff="40.00" x="580.00" y="1495.83" id="1200" net="1" show="1" grparent="1202" state="1" pen="0,0,0" brush="255,255,255" thickness="1"/>
          </graphics>
        </attribute>
        <attribute name="Fixed" id="1201" net="1">
          <![CDATA[0]]>
          <graphics count="0"/>
        </attribute>
        <graphics count="1">
          <graphic x="580.00" y="1455.83" id="1202" net="1" show="1" state="1" pen="0,0,0" brush="255,255,255" thickness="1"/>
        </graphics>
      </node>
      <node id="1203" net="1">
        <attribute name="Name" id="1204" net="1">
          <![CDATA[C62]]>
          <graphics count="1">
            <graphic xoff="25.00" yoff="20.00" x="358.85" y="320.00" id="1205" net="1" show="1" grparent="1214" state="1" pen="0,0,0" brush="255,255,255" thickness="1"/>
          </graphics>
        </attribute>
        <attribute name="ID" id="1206" net="1">
          <![CDATA[62]]>
          <graphics count="1">
            <graphic xoff="25.00" yoff="20.00" x="358.85" y="320.00" id="1207" net="1" show="0" grparent="1214" state="1" pen="0,0,0" brush="255,255,255" thickness="1"/>
          </graphics>
        </attribute>
        <attribute name="Marking" id="1208" net="1">
          <![CDATA[0]]>
          <graphics count="1">
            <graphic x="333.85" y="300.00" id="1209" net="1" show="1" grparent="1214" state="1" pen="0,0,0" brush="255,255,255" thickness="1"/>
          </graphics>
        </attribute>
        <attribute name="Logic" id="1210" net="1">
          <![CDATA[0]]>
          <graphics count="0"/>
        </attribute>
        <attribute name="Comment" id="1211" net="1">
          <![CDATA[]]>
          <graphics count="1">
            <graphic yoff="40.00" x="333.85" y="340.00" id="1212" net="1" show="1" grparent="1214" state="1" pen="0,0,0" brush="255,255,255" thickness="1"/>
          </graphics>
        </attribute>
        <attribute name="Fixed" id="1213" net="1">
          <![CDATA[0]]>
          <graphics count="0"/>
        </attribute>
        <graphics count="1">
          <graphic x="333.85" y="300.00" id="1214" net="1" show="1" state="1" pen="0,0,0" brush="255,255,255" thickness="1"/>
        </graphics>
      </node>
      <node id="1215" net="1">
        <attribute name="Name" id="1216" net="1">
          <![CDATA[C63]]>
          <graphics count="1">
            <graphic xoff="25.00" yoff="20.00" x="405.00" y="696.67" id="1217" net="1" show="1" grparent="1226" state="1" pen="0,0,0" brush="255,255,255" thickness="1"/>
          </graphics>
        </attribute>
        <attribute name="ID" id="1218" net="1">
          <![CDATA[63]]>
          <graphics count="1">
            <graphic xoff="25.00" yoff="20.00" x="405.00" y="696.67" id="1219" net="1" show="0" grparent="1226" state="1" pen="0,0,0" brush="255,255,255" thickness="1"/>
          </graphics>
        </attribute>
        <attribute name="Marking" id="1220" net="1">
          <![CDATA[0]]>
          <graphics count="1">
            <graphic x="380.00" y="676.67" id="1221" net="1" show="1" grparent="1226" state="1" pen="0,0,0" brush="255,255,255" thickness="1"/>
          </graphics>
        </attribute>
        <attribute name="Logic" id="1222" net="1">
          <![CDATA[0]]>
          <graphics count="0"/>
        </attribute>
        <attribute name="Comment" id="1223" net="1">
          <![CDATA[]]>
          <graphics count="1">
            <graphic yoff="40.00" x="380.00" y="716.67" id="1224" net="1" show="1" grparent="1226" state="1" pen="0,0,0" brush="255,255,255" thickness="1"/>
          </graphics>
        </attribute>
        <attribute name="Fixed" id="1225" net="1">
          <![CDATA[0]]>
          <graphics count="0"/>
        </attribute>
        <graphics count="1">
          <graphic x="380.00" y="676.67" id="1226" net="1" show="1" state="1" pen="0,0,0" brush="255,255,255" thickness="1"/>
        </graphics>
      </node>
      <node id="1227" net="1">
        <attribute name="Name" id="1228" net="1">
          <![CDATA[C64]]>
          <graphics count="1">
            <graphic xoff="25.00" yoff="20.00" x="85.00" y="1285.83" id="1229" net="1" show="1" grparent="1238" state="1" pen="0,0,0" brush="255,255,255" thickness="1"/>
          </graphics>
        </attribute>
        <attribute name="ID" id="1230" net="1">
          <![CDATA[64]]>
          <graphics count="1">
            <graphic xoff="25.00" yoff="20.00" x="85.00" y="1285.83" id="1231" net="1" show="0" grparent="1238" state="1" pen="0,0,0" brush="255,255,255" thickness="1"/>
          </graphics>
        </attribute>
        <attribute name="Marking" id="1232" net="1">
          <![CDATA[0]]>
          <graphics count="1">
            <graphic x="60.00" y="1265.83" id="1233" net="1" show="1" grparent="1238" state="1" pen="0,0,0" brush="255,255,255" thickness="1"/>
          </graphics>
        </attribute>
        <attribute name="Logic" id="1234" net="1">
          <![CDATA[0]]>
          <graphics count="0"/>
        </attribute>
        <attribute name="Comment" id="1235" net="1">
          <![CDATA[]]>
          <graphics count="1">
            <graphic yoff="40.00" x="60.00" y="1305.83" id="1236" net="1" show="1" grparent="1238" state="1" pen="0,0,0" brush="255,255,255" thickness="1"/>
          </graphics>
        </attribute>
        <attribute name="Fixed" id="1237" net="1">
          <![CDATA[0]]>
          <graphics count="0"/>
        </attribute>
        <graphics count="1">
          <graphic x="60.00" y="1265.83" id="1238" net="1" show="1" state="1" pen="0,0,0" brush="255,255,255" thickness="1"/>
        </graphics>
      </node>
      <node id="1239" net="1">
        <attribute name="Name" id="1240" net="1">
          <![CDATA[C65]]>
          <graphics count="1">
            <graphic xoff="25.00" yoff="20.00" x="125.00" y="1475.83" id="1241" net="1" show="1" grparent="1250" state="1" pen="0,0,0" brush="255,255,255" thickness="1"/>
          </graphics>
        </attribute>
        <attribute name="ID" id="1242" net="1">
          <![CDATA[65]]>
          <graphics count="1">
            <graphic xoff="25.00" yoff="20.00" x="125.00" y="1475.83" id="1243" net="1" show="0" grparent="1250" state="1" pen="0,0,0" brush="255,255,255" thickness="1"/>
          </graphics>
        </attribute>
        <attribute name="Marking" id="1244" net="1">
          <![CDATA[0]]>
          <graphics count="1">
            <graphic x="100.00" y="1455.83" id="1245" net="1" show="1" grparent="1250" state="1" pen="0,0,0" brush="255,255,255" thickness="1"/>
          </graphics>
        </attribute>
        <attribute name="Logic" id="1246" net="1">
          <![CDATA[0]]>
          <graphics count="0"/>
        </attribute>
        <attribute name="Comment" id="1247" net="1">
          <![CDATA[]]>
          <graphics count="1">
            <graphic yoff="40.00" x="100.00" y="1495.83" id="1248" net="1" show="1" grparent="1250" state="1" pen="0,0,0" brush="255,255,255" thickness="1"/>
          </graphics>
        </attribute>
        <attribute name="Fixed" id="1249" net="1">
          <![CDATA[0]]>
          <graphics count="0"/>
        </attribute>
        <graphics count="1">
          <graphic x="100.00" y="1455.83" id="1250" net="1" show="1" state="1" pen="0,0,0" brush="255,255,255" thickness="1"/>
        </graphics>
      </node>
      <node id="1251" net="1">
        <attribute name="Name" id="1252" net="1">
          <![CDATA[C66]]>
          <graphics count="1">
            <graphic xoff="25.00" yoff="20.00" x="125.00" y="1285.83" id="1253" net="1" show="1" grparent="1262" state="1" pen="0,0,0" brush="255,255,255" thickness="1"/>
          </graphics>
        </attribute>
        <attribute name="ID" id="1254" net="1">
          <![CDATA[66]]>
          <graphics count="1">
            <graphic xoff="25.00" yoff="20.00" x="125.00" y="1285.83" id="1255" net="1" show="0" grparent="1262" state="1" pen="0,0,0" brush="255,255,255" thickness="1"/>
          </graphics>
        </attribute>
        <attribute name="Marking" id="1256" net="1">
          <![CDATA[0]]>
          <graphics count="1">
            <graphic x="100.00" y="1265.83" id="1257" net="1" show="1" grparent="1262" state="1" pen="0,0,0" brush="255,255,255" thickness="1"/>
          </graphics>
        </attribute>
        <attribute name="Logic" id="1258" net="1">
          <![CDATA[0]]>
          <graphics count="0"/>
        </attribute>
        <attribute name="Comment" id="1259" net="1">
          <![CDATA[]]>
          <graphics count="1">
            <graphic yoff="40.00" x="100.00" y="1305.83" id="1260" net="1" show="1" grparent="1262" state="1" pen="0,0,0" brush="255,255,255" thickness="1"/>
          </graphics>
        </attribute>
        <attribute name="Fixed" id="1261" net="1">
          <![CDATA[0]]>
          <graphics count="0"/>
        </attribute>
        <graphics count="1">
          <graphic x="100.00" y="1265.83" id="1262" net="1" show="1" state="1" pen="0,0,0" brush="255,255,255" thickness="1"/>
        </graphics>
      </node>
      <node id="1263" net="1">
        <attribute name="Name" id="1264" net="1">
          <![CDATA[C67]]>
          <graphics count="1">
            <graphic xoff="25.00" yoff="20.00" x="85.00" y="1174.17" id="1265" net="1" show="1" grparent="1274" state="1" pen="0,0,0" brush="255,255,255" thickness="1"/>
          </graphics>
        </attribute>
        <attribute name="ID" id="1266" net="1">
          <![CDATA[67]]>
          <graphics count="1">
            <graphic xoff="25.00" yoff="20.00" x="85.00" y="1174.17" id="1267" net="1" show="0" grparent="1274" state="1" pen="0,0,0" brush="255,255,255" thickness="1"/>
          </graphics>
        </attribute>
        <attribute name="Marking" id="1268" net="1">
          <![CDATA[0]]>
          <graphics count="1">
            <graphic x="60.00" y="1154.17" id="1269" net="1" show="1" grparent="1274" state="1" pen="0,0,0" brush="255,255,255" thickness="1"/>
          </graphics>
        </attribute>
        <attribute name="Logic" id="1270" net="1">
          <![CDATA[0]]>
          <graphics count="0"/>
        </attribute>
        <attribute name="Comment" id="1271" net="1">
          <![CDATA[]]>
          <graphics count="1">
            <graphic yoff="40.00" x="60.00" y="1194.17" id="1272" net="1" show="1" grparent="1274" state="1" pen="0,0,0" brush="255,255,255" thickness="1"/>
          </graphics>
        </attribute>
        <attribute name="Fixed" id="1273" net="1">
          <![CDATA[0]]>
          <graphics count="0"/>
        </attribute>
        <graphics count="1">
          <graphic x="60.00" y="1154.17" id="1274" net="1" show="1" state="1" pen="0,0,0" brush="255,255,255" thickness="1"/>
        </graphics>
      </node>
      <node id="1275" net="1">
        <attribute name="Name" id="1276" net="1">
          <![CDATA[C68]]>
          <graphics count="1">
            <graphic xoff="25.00" yoff="20.00" x="125.00" y="1174.17" id="1277" net="1" show="1" grparent="1286" state="1" pen="0,0,0" brush="255,255,255" thickness="1"/>
          </graphics>
        </attribute>
        <attribute name="ID" id="1278" net="1">
          <![CDATA[68]]>
          <graphics count="1">
            <graphic xoff="25.00" yoff="20.00" x="125.00" y="1174.17" id="1279" net="1" show="0" grparent="1286" state="1" pen="0,0,0" brush="255,255,255" thickness="1"/>
          </graphics>
        </attribute>
        <attribute name="Marking" id="1280" net="1">
          <![CDATA[0]]>
          <graphics count="1">
            <graphic x="100.00" y="1154.17" id="1281" net="1" show="1" grparent="1286" state="1" pen="0,0,0" brush="255,255,255" thickness="1"/>
          </graphics>
        </attribute>
        <attribute name="Logic" id="1282" net="1">
          <![CDATA[0]]>
          <graphics count="0"/>
        </attribute>
        <attribute name="Comment" id="1283" net="1">
          <![CDATA[]]>
          <graphics count="1">
            <graphic yoff="40.00" x="100.00" y="1194.17" id="1284" net="1" show="1" grparent="1286" state="1" pen="0,0,0" brush="255,255,255" thickness="1"/>
          </graphics>
        </attribute>
        <attribute name="Fixed" id="1285" net="1">
          <![CDATA[0]]>
          <graphics count="0"/>
        </attribute>
        <graphics count="1">
          <graphic x="100.00" y="1154.17" id="1286" net="1" show="1" state="1" pen="0,0,0" brush="255,255,255" thickness="1"/>
        </graphics>
      </node>
      <node id="1287" net="1">
        <attribute name="Name" id="1288" net="1">
          <![CDATA[C69]]>
          <graphics count="1">
            <graphic xoff="25.00" yoff="20.00" x="105.00" y="980.83" id="1289" net="1" show="1" grparent="1298" state="1" pen="0,0,0" brush="255,255,255" thickness="1"/>
          </graphics>
        </attribute>
        <attribute name="ID" id="1290" net="1">
          <![CDATA[69]]>
          <graphics count="1">
            <graphic xoff="25.00" yoff="20.00" x="105.00" y="980.83" id="1291" net="1" show="0" grparent="1298" state="1" pen="0,0,0" brush="255,255,255" thickness="1"/>
          </graphics>
        </attribute>
        <attribute name="Marking" id="1292" net="1">
          <![CDATA[0]]>
          <graphics count="1">
            <graphic x="80.00" y="960.83" id="1293" net="1" show="1" grparent="1298" state="1" pen="0,0,0" brush="255,255,255" thickness="1"/>
          </graphics>
        </attribute>
        <attribute name="Logic" id="1294" net="1">
          <![CDATA[0]]>
          <graphics count="0"/>
        </attribute>
        <attribute name="Comment" id="1295" net="1">
          <![CDATA[]]>
          <graphics count="1">
            <graphic yoff="40.00" x="80.00" y="1000.83" id="1296" net="1" show="1" grparent="1298" state="1" pen="0,0,0" brush="255,255,255" thickness="1"/>
          </graphics>
        </attribute>
        <attribute name="Fixed" id="1297" net="1">
          <![CDATA[0]]>
          <graphics count="0"/>
        </attribute>
        <graphics count="1">
          <graphic x="80.00" y="960.83" id="1298" net="1" show="1" state="1" pen="0,0,0" brush="255,255,255" thickness="1"/>
        </graphics>
      </node>
      <node id="1299" net="1">
        <attribute name="Name" id="1300" net="1">
          <![CDATA[C70]]>
          <graphics count="1">
            <graphic xoff="25.00" yoff="20.00" x="965.00" y="2620.83" id="1301" net="1" show="1" grparent="1310" state="1" pen="0,0,0" brush="255,255,255" thickness="1"/>
          </graphics>
        </attribute>
        <attribute name="ID" id="1302" net="1">
          <![CDATA[70]]>
          <graphics count="1">
            <graphic xoff="25.00" yoff="20.00" x="965.00" y="2620.83" id="1303" net="1" show="0" grparent="1310" state="1" pen="0,0,0" brush="255,255,255" thickness="1"/>
          </graphics>
        </attribute>
        <attribute name="Marking" id="1304" net="1">
          <![CDATA[0]]>
          <graphics count="1">
            <graphic x="940.00" y="2600.83" id="1305" net="1" show="1" grparent="1310" state="1" pen="0,0,0" brush="255,255,255" thickness="1"/>
          </graphics>
        </attribute>
        <attribute name="Logic" id="1306" net="1">
          <![CDATA[0]]>
          <graphics count="0"/>
        </attribute>
        <attribute name="Comment" id="1307" net="1">
          <![CDATA[]]>
          <graphics count="1">
            <graphic yoff="40.00" x="940.00" y="2640.83" id="1308" net="1" show="1" grparent="1310" state="1" pen="0,0,0" brush="255,255,255" thickness="1"/>
          </graphics>
        </attribute>
        <attribute name="Fixed" id="1309" net="1">
          <![CDATA[0]]>
          <graphics count="0"/>
        </attribute>
        <graphics count="1">
          <graphic x="940.00" y="2600.83" id="1310" net="1" show="1" state="1" pen="0,0,0" brush="255,255,255" thickness="1"/>
        </graphics>
      </node>
      <node id="1311" net="1">
        <attribute name="Name" id="1312" net="1">
          <![CDATA[C71]]>
          <graphics count="1">
            <graphic xoff="25.00" yoff="20.00" x="905.00" y="2777.50" id="1313" net="1" show="1" grparent="1322" state="1" pen="0,0,0" brush="255,255,255" thickness="1"/>
          </graphics>
        </attribute>
        <attribute name="ID" id="1314" net="1">
          <![CDATA[71]]>
          <graphics count="1">
            <graphic xoff="25.00" yoff="20.00" x="905.00" y="2777.50" id="1315" net="1" show="0" grparent="1322" state="1" pen="0,0,0" brush="255,255,255" thickness="1"/>
          </graphics>
        </attribute>
        <attribute name="Marking" id="1316" net="1">
          <![CDATA[0]]>
          <graphics count="1">
            <graphic x="880.00" y="2757.50" id="1317" net="1" show="1" grparent="1322" state="1" pen="0,0,0" brush="255,255,255" thickness="1"/>
          </graphics>
        </attribute>
        <attribute name="Logic" id="1318" net="1">
          <![CDATA[0]]>
          <graphics count="0"/>
        </attribute>
        <attribute name="Comment" id="1319" net="1">
          <![CDATA[]]>
          <graphics count="1">
            <graphic yoff="40.00" x="880.00" y="2797.50" id="1320" net="1" show="1" grparent="1322" state="1" pen="0,0,0" brush="255,255,255" thickness="1"/>
          </graphics>
        </attribute>
        <attribute name="Fixed" id="1321" net="1">
          <![CDATA[0]]>
          <graphics count="0"/>
        </attribute>
        <graphics count="1">
          <graphic x="880.00" y="2757.50" id="1322" net="1" show="1" state="1" pen="0,0,0" brush="255,255,255" thickness="1"/>
        </graphics>
      </node>
      <node id="1323" net="1">
        <attribute name="Name" id="1324" net="1">
          <![CDATA[C72]]>
          <graphics count="1">
            <graphic xoff="25.00" yoff="20.00" x="1025.00" y="2620.83" id="1325" net="1" show="1" grparent="1334" state="1" pen="0,0,0" brush="255,255,255" thickness="1"/>
          </graphics>
        </attribute>
        <attribute name="ID" id="1326" net="1">
          <![CDATA[72]]>
          <graphics count="1">
            <graphic xoff="25.00" yoff="20.00" x="1025.00" y="2620.83" id="1327" net="1" show="0" grparent="1334" state="1" pen="0,0,0" brush="255,255,255" thickness="1"/>
          </graphics>
        </attribute>
        <attribute name="Marking" id="1328" net="1">
          <![CDATA[0]]>
          <graphics count="1">
            <graphic x="1000.00" y="2600.83" id="1329" net="1" show="1" grparent="1334" state="1" pen="0,0,0" brush="255,255,255" thickness="1"/>
          </graphics>
        </attribute>
        <attribute name="Logic" id="1330" net="1">
          <![CDATA[0]]>
          <graphics count="0"/>
        </attribute>
        <attribute name="Comment" id="1331" net="1">
          <![CDATA[]]>
          <graphics count="1">
            <graphic yoff="40.00" x="1000.00" y="2640.83" id="1332" net="1" show="1" grparent="1334" state="1" pen="0,0,0" brush="255,255,255" thickness="1"/>
          </graphics>
        </attribute>
        <attribute name="Fixed" id="1333" net="1">
          <![CDATA[0]]>
          <graphics count="0"/>
        </attribute>
        <graphics count="1">
          <graphic x="1000.00" y="2600.83" id="1334" net="1" show="1" state="1" pen="0,0,0" brush="255,255,255" thickness="1"/>
        </graphics>
      </node>
      <node id="1335" net="1">
        <attribute name="Name" id="1336" net="1">
          <![CDATA[C73]]>
          <graphics count="1">
            <graphic xoff="25.00" yoff="20.00" x="1215.00" y="2620.83" id="1337" net="1" show="1" grparent="1346" state="1" pen="0,0,0" brush="255,255,255" thickness="1"/>
          </graphics>
        </attribute>
        <attribute name="ID" id="1338" net="1">
          <![CDATA[73]]>
          <graphics count="1">
            <graphic xoff="25.00" yoff="20.00" x="1215.00" y="2620.83" id="1339" net="1" show="0" grparent="1346" state="1" pen="0,0,0" brush="255,255,255" thickness="1"/>
          </graphics>
        </attribute>
        <attribute name="Marking" id="1340" net="1">
          <![CDATA[0]]>
          <graphics count="1">
            <graphic x="1190.00" y="2600.83" id="1341" net="1" show="1" grparent="1346" state="1" pen="0,0,0" brush="255,255,255" thickness="1"/>
          </graphics>
        </attribute>
        <attribute name="Logic" id="1342" net="1">
          <![CDATA[0]]>
          <graphics count="0"/>
        </attribute>
        <attribute name="Comment" id="1343" net="1">
          <![CDATA[]]>
          <graphics count="1">
            <graphic yoff="40.00" x="1190.00" y="2640.83" id="1344" net="1" show="1" grparent="1346" state="1" pen="0,0,0" brush="255,255,255" thickness="1"/>
          </graphics>
        </attribute>
        <attribute name="Fixed" id="1345" net="1">
          <![CDATA[0]]>
          <graphics count="0"/>
        </attribute>
        <graphics count="1">
          <graphic x="1190.00" y="2600.83" id="1346" net="1" show="1" state="1" pen="0,0,0" brush="255,255,255" thickness="1"/>
        </graphics>
      </node>
      <node id="1347" net="1">
        <attribute name="Name" id="1348" net="1">
          <![CDATA[C74]]>
          <graphics count="1">
            <graphic xoff="25.00" yoff="20.00" x="1115.00" y="2620.83" id="1349" net="1" show="1" grparent="1358" state="1" pen="0,0,0" brush="255,255,255" thickness="1"/>
          </graphics>
        </attribute>
        <attribute name="ID" id="1350" net="1">
          <![CDATA[74]]>
          <graphics count="1">
            <graphic xoff="25.00" yoff="20.00" x="1115.00" y="2620.83" id="1351" net="1" show="0" grparent="1358" state="1" pen="0,0,0" brush="255,255,255" thickness="1"/>
          </graphics>
        </attribute>
        <attribute name="Marking" id="1352" net="1">
          <![CDATA[0]]>
          <graphics count="1">
            <graphic x="1090.00" y="2600.83" id="1353" net="1" show="1" grparent="1358" state="1" pen="0,0,0" brush="255,255,255" thickness="1"/>
          </graphics>
        </attribute>
        <attribute name="Logic" id="1354" net="1">
          <![CDATA[0]]>
          <graphics count="0"/>
        </attribute>
        <attribute name="Comment" id="1355" net="1">
          <![CDATA[]]>
          <graphics count="1">
            <graphic yoff="40.00" x="1090.00" y="2640.83" id="1356" net="1" show="1" grparent="1358" state="1" pen="0,0,0" brush="255,255,255" thickness="1"/>
          </graphics>
        </attribute>
        <attribute name="Fixed" id="1357" net="1">
          <![CDATA[0]]>
          <graphics count="0"/>
        </attribute>
        <graphics count="1">
          <graphic x="1090.00" y="2600.83" id="1358" net="1" show="1" state="1" pen="0,0,0" brush="255,255,255" thickness="1"/>
        </graphics>
      </node>
      <node id="1359" net="1">
        <attribute name="Name" id="1360" net="1">
          <![CDATA[C75]]>
          <graphics count="1">
            <graphic xoff="25.00" yoff="20.00" x="825.00" y="2777.50" id="1361" net="1" show="1" grparent="1370" state="1" pen="0,0,0" brush="255,255,255" thickness="1"/>
          </graphics>
        </attribute>
        <attribute name="ID" id="1362" net="1">
          <![CDATA[75]]>
          <graphics count="1">
            <graphic xoff="25.00" yoff="20.00" x="825.00" y="2777.50" id="1363" net="1" show="0" grparent="1370" state="1" pen="0,0,0" brush="255,255,255" thickness="1"/>
          </graphics>
        </attribute>
        <attribute name="Marking" id="1364" net="1">
          <![CDATA[0]]>
          <graphics count="1">
            <graphic x="800.00" y="2757.50" id="1365" net="1" show="1" grparent="1370" state="1" pen="0,0,0" brush="255,255,255" thickness="1"/>
          </graphics>
        </attribute>
        <attribute name="Logic" id="1366" net="1">
          <![CDATA[0]]>
          <graphics count="0"/>
        </attribute>
        <attribute name="Comment" id="1367" net="1">
          <![CDATA[]]>
          <graphics count="1">
            <graphic yoff="40.00" x="800.00" y="2797.50" id="1368" net="1" show="1" grparent="1370" state="1" pen="0,0,0" brush="255,255,255" thickness="1"/>
          </graphics>
        </attribute>
        <attribute name="Fixed" id="1369" net="1">
          <![CDATA[0]]>
          <graphics count="0"/>
        </attribute>
        <graphics count="1">
          <graphic x="800.00" y="2757.50" id="1370" net="1" show="1" state="1" pen="0,0,0" brush="255,255,255" thickness="1"/>
        </graphics>
      </node>
      <node id="1371" net="1">
        <attribute name="Name" id="1372" net="1">
          <![CDATA[C76]]>
          <graphics count="1">
            <graphic xoff="25.00" yoff="20.00" x="1185.00" y="2777.50" id="1373" net="1" show="1" grparent="1382" state="1" pen="0,0,0" brush="255,255,255" thickness="1"/>
          </graphics>
        </attribute>
        <attribute name="ID" id="1374" net="1">
          <![CDATA[76]]>
          <graphics count="1">
            <graphic xoff="25.00" yoff="20.00" x="1185.00" y="2777.50" id="1375" net="1" show="0" grparent="1382" state="1" pen="0,0,0" brush="255,255,255" thickness="1"/>
          </graphics>
        </attribute>
        <attribute name="Marking" id="1376" net="1">
          <![CDATA[0]]>
          <graphics count="1">
            <graphic x="1160.00" y="2757.50" id="1377" net="1" show="1" grparent="1382" state="1" pen="0,0,0" brush="255,255,255" thickness="1"/>
          </graphics>
        </attribute>
        <attribute name="Logic" id="1378" net="1">
          <![CDATA[0]]>
          <graphics count="0"/>
        </attribute>
        <attribute name="Comment" id="1379" net="1">
          <![CDATA[]]>
          <graphics count="1">
            <graphic yoff="40.00" x="1160.00" y="2797.50" id="1380" net="1" show="1" grparent="1382" state="1" pen="0,0,0" brush="255,255,255" thickness="1"/>
          </graphics>
        </attribute>
        <attribute name="Fixed" id="1381" net="1">
          <![CDATA[0]]>
          <graphics count="0"/>
        </attribute>
        <graphics count="1">
          <graphic x="1160.00" y="2757.50" id="1382" net="1" show="1" state="1" pen="0,0,0" brush="255,255,255" thickness="1"/>
        </graphics>
      </node>
      <node id="1383" net="1">
        <attribute name="Name" id="1384" net="1">
          <![CDATA[C77]]>
          <graphics count="1">
            <graphic xoff="25.00" yoff="20.00" x="1085.00" y="2777.50" id="1385" net="1" show="1" grparent="1394" state="1" pen="0,0,0" brush="255,255,255" thickness="1"/>
          </graphics>
        </attribute>
        <attribute name="ID" id="1386" net="1">
          <![CDATA[77]]>
          <graphics count="1">
            <graphic xoff="25.00" yoff="20.00" x="1085.00" y="2777.50" id="1387" net="1" show="0" grparent="1394" state="1" pen="0,0,0" brush="255,255,255" thickness="1"/>
          </graphics>
        </attribute>
        <attribute name="Marking" id="1388" net="1">
          <![CDATA[0]]>
          <graphics count="1">
            <graphic x="1060.00" y="2757.50" id="1389" net="1" show="1" grparent="1394" state="1" pen="0,0,0" brush="255,255,255" thickness="1"/>
          </graphics>
        </attribute>
        <attribute name="Logic" id="1390" net="1">
          <![CDATA[0]]>
          <graphics count="0"/>
        </attribute>
        <attribute name="Comment" id="1391" net="1">
          <![CDATA[]]>
          <graphics count="1">
            <graphic yoff="40.00" x="1060.00" y="2797.50" id="1392" net="1" show="1" grparent="1394" state="1" pen="0,0,0" brush="255,255,255" thickness="1"/>
          </graphics>
        </attribute>
        <attribute name="Fixed" id="1393" net="1">
          <![CDATA[0]]>
          <graphics count="0"/>
        </attribute>
        <graphics count="1">
          <graphic x="1060.00" y="2757.50" id="1394" net="1" show="1" state="1" pen="0,0,0" brush="255,255,255" thickness="1"/>
        </graphics>
      </node>
      <node id="1395" net="1">
        <attribute name="Name" id="1396" net="1">
          <![CDATA[C78]]>
          <graphics count="1">
            <graphic xoff="25.00" yoff="20.00" x="825.00" y="2857.50" id="1397" net="1" show="1" grparent="1406" state="1" pen="0,0,0" brush="255,255,255" thickness="1"/>
          </graphics>
        </attribute>
        <attribute name="ID" id="1398" net="1">
          <![CDATA[78]]>
          <graphics count="1">
            <graphic xoff="25.00" yoff="20.00" x="825.00" y="2857.50" id="1399" net="1" show="0" grparent="1406" state="1" pen="0,0,0" brush="255,255,255" thickness="1"/>
          </graphics>
        </attribute>
        <attribute name="Marking" id="1400" net="1">
          <![CDATA[0]]>
          <graphics count="1">
            <graphic x="800.00" y="2837.50" id="1401" net="1" show="1" grparent="1406" state="1" pen="0,0,0" brush="255,255,255" thickness="1"/>
          </graphics>
        </attribute>
        <attribute name="Logic" id="1402" net="1">
          <![CDATA[0]]>
          <graphics count="0"/>
        </attribute>
        <attribute name="Comment" id="1403" net="1">
          <![CDATA[]]>
          <graphics count="1">
            <graphic yoff="40.00" x="800.00" y="2877.50" id="1404" net="1" show="1" grparent="1406" state="1" pen="0,0,0" brush="255,255,255" thickness="1"/>
          </graphics>
        </attribute>
        <attribute name="Fixed" id="1405" net="1">
          <![CDATA[0]]>
          <graphics count="0"/>
        </attribute>
        <graphics count="1">
          <graphic x="800.00" y="2837.50" id="1406" net="1" show="1" state="1" pen="0,0,0" brush="255,255,255" thickness="1"/>
        </graphics>
      </node>
      <node id="1407" net="1">
        <attribute name="Name" id="1408" net="1">
          <![CDATA[C79]]>
          <graphics count="1">
            <graphic xoff="25.00" yoff="20.00" x="985.00" y="2777.50" id="1409" net="1" show="1" grparent="1418" state="1" pen="0,0,0" brush="255,255,255" thickness="1"/>
          </graphics>
        </attribute>
        <attribute name="ID" id="1410" net="1">
          <![CDATA[79]]>
          <graphics count="1">
            <graphic xoff="25.00" yoff="20.00" x="985.00" y="2777.50" id="1411" net="1" show="0" grparent="1418" state="1" pen="0,0,0" brush="255,255,255" thickness="1"/>
          </graphics>
        </attribute>
        <attribute name="Marking" id="1412" net="1">
          <![CDATA[0]]>
          <graphics count="1">
            <graphic x="960.00" y="2757.50" id="1413" net="1" show="1" grparent="1418" state="1" pen="0,0,0" brush="255,255,255" thickness="1"/>
          </graphics>
        </attribute>
        <attribute name="Logic" id="1414" net="1">
          <![CDATA[0]]>
          <graphics count="0"/>
        </attribute>
        <attribute name="Comment" id="1415" net="1">
          <![CDATA[]]>
          <graphics count="1">
            <graphic yoff="40.00" x="960.00" y="2797.50" id="1416" net="1" show="1" grparent="1418" state="1" pen="0,0,0" brush="255,255,255" thickness="1"/>
          </graphics>
        </attribute>
        <attribute name="Fixed" id="1417" net="1">
          <![CDATA[0]]>
          <graphics count="0"/>
        </attribute>
        <graphics count="1">
          <graphic x="960.00" y="2757.50" id="1418" net="1" show="1" state="1" pen="0,0,0" brush="255,255,255" thickness="1"/>
        </graphics>
      </node>
      <node id="1419" net="1">
        <attribute name="Name" id="1420" net="1">
          <![CDATA[C80]]>
          <graphics count="1">
            <graphic xoff="25.00" yoff="20.00" x="565.00" y="2454.17" id="1421" net="1" show="1" grparent="1430" state="1" pen="0,0,0" brush="255,255,255" thickness="1"/>
          </graphics>
        </attribute>
        <attribute name="ID" id="1422" net="1">
          <![CDATA[80]]>
          <graphics count="1">
            <graphic xoff="25.00" yoff="20.00" x="565.00" y="2454.17" id="1423" net="1" show="0" grparent="1430" state="1" pen="0,0,0" brush="255,255,255" thickness="1"/>
          </graphics>
        </attribute>
        <attribute name="Marking" id="1424" net="1">
          <![CDATA[0]]>
          <graphics count="1">
            <graphic x="540.00" y="2434.17" id="1425" net="1" show="1" grparent="1430" state="1" pen="0,0,0" brush="255,255,255" thickness="1"/>
          </graphics>
        </attribute>
        <attribute name="Logic" id="1426" net="1">
          <![CDATA[0]]>
          <graphics count="0"/>
        </attribute>
        <attribute name="Comment" id="1427" net="1">
          <![CDATA[]]>
          <graphics count="1">
            <graphic yoff="40.00" x="540.00" y="2474.17" id="1428" net="1" show="1" grparent="1430" state="1" pen="0,0,0" brush="255,255,255" thickness="1"/>
          </graphics>
        </attribute>
        <attribute name="Fixed" id="1429" net="1">
          <![CDATA[0]]>
          <graphics count="0"/>
        </attribute>
        <graphics count="1">
          <graphic x="540.00" y="2434.17" id="1430" net="1" show="1" state="1" pen="0,0,0" brush="255,255,255" thickness="1"/>
        </graphics>
      </node>
      <node id="1431" net="1">
        <attribute name="Name" id="1432" net="1">
          <![CDATA[C81]]>
          <graphics count="1">
            <graphic xoff="25.00" yoff="20.00" x="945.00" y="1669.17" id="1433" net="1" show="1" grparent="1442" state="1" pen="0,0,0" brush="255,255,255" thickness="1"/>
          </graphics>
        </attribute>
        <attribute name="ID" id="1434" net="1">
          <![CDATA[81]]>
          <graphics count="1">
            <graphic xoff="25.00" yoff="20.00" x="945.00" y="1669.17" id="1435" net="1" show="0" grparent="1442" state="1" pen="0,0,0" brush="255,255,255" thickness="1"/>
          </graphics>
        </attribute>
        <attribute name="Marking" id="1436" net="1">
          <![CDATA[0]]>
          <graphics count="1">
            <graphic x="920.00" y="1649.17" id="1437" net="1" show="1" grparent="1442" state="1" pen="0,0,0" brush="255,255,255" thickness="1"/>
          </graphics>
        </attribute>
        <attribute name="Logic" id="1438" net="1">
          <![CDATA[0]]>
          <graphics count="0"/>
        </attribute>
        <attribute name="Comment" id="1439" net="1">
          <![CDATA[]]>
          <graphics count="1">
            <graphic yoff="40.00" x="920.00" y="1689.17" id="1440" net="1" show="1" grparent="1442" state="1" pen="0,0,0" brush="255,255,255" thickness="1"/>
          </graphics>
        </attribute>
        <attribute name="Fixed" id="1441" net="1">
          <![CDATA[0]]>
          <graphics count="0"/>
        </attribute>
        <graphics count="1">
          <graphic x="920.00" y="1649.17" id="1442" net="1" show="1" state="1" pen="0,0,0" brush="255,255,255" thickness="1"/>
        </graphics>
      </node>
      <node id="1443" net="1">
        <attribute name="Name" id="1444" net="1">
          <![CDATA[C82]]>
          <graphics count="1">
            <graphic xoff="25.00" yoff="20.00" x="1125.00" y="2454.17" id="1445" net="1" show="1" grparent="1454" state="1" pen="0,0,0" brush="255,255,255" thickness="1"/>
          </graphics>
        </attribute>
        <attribute name="ID" id="1446" net="1">
          <![CDATA[82]]>
          <graphics count="1">
            <graphic xoff="25.00" yoff="20.00" x="1125.00" y="2454.17" id="1447" net="1" show="0" grparent="1454" state="1" pen="0,0,0" brush="255,255,255" thickness="1"/>
          </graphics>
        </attribute>
        <attribute name="Marking" id="1448" net="1">
          <![CDATA[0]]>
          <graphics count="1">
            <graphic x="1100.00" y="2434.17" id="1449" net="1" show="1" grparent="1454" state="1" pen="0,0,0" brush="255,255,255" thickness="1"/>
          </graphics>
        </attribute>
        <attribute name="Logic" id="1450" net="1">
          <![CDATA[0]]>
          <graphics count="0"/>
        </attribute>
        <attribute name="Comment" id="1451" net="1">
          <![CDATA[]]>
          <graphics count="1">
            <graphic yoff="40.00" x="1100.00" y="2474.17" id="1452" net="1" show="1" grparent="1454" state="1" pen="0,0,0" brush="255,255,255" thickness="1"/>
          </graphics>
        </attribute>
        <attribute name="Fixed" id="1453" net="1">
          <![CDATA[0]]>
          <graphics count="0"/>
        </attribute>
        <graphics count="1">
          <graphic x="1100.00" y="2434.17" id="1454" net="1" show="1" state="1" pen="0,0,0" brush="255,255,255" thickness="1"/>
        </graphics>
      </node>
      <node id="1455" net="1">
        <attribute name="Name" id="1456" net="1">
          <![CDATA[C83]]>
          <graphics count="1">
            <graphic xoff="25.00" yoff="20.00" x="1215.00" y="1475.83" id="1457" net="1" show="1" grparent="1466" state="1" pen="0,0,0" brush="255,255,255" thickness="1"/>
          </graphics>
        </attribute>
        <attribute name="ID" id="1458" net="1">
          <![CDATA[83]]>
          <graphics count="1">
            <graphic xoff="25.00" yoff="20.00" x="1215.00" y="1475.83" id="1459" net="1" show="0" grparent="1466" state="1" pen="0,0,0" brush="255,255,255" thickness="1"/>
          </graphics>
        </attribute>
        <attribute name="Marking" id="1460" net="1">
          <![CDATA[0]]>
          <graphics count="1">
            <graphic x="1190.00" y="1455.83" id="1461" net="1" show="1" grparent="1466" state="1" pen="0,0,0" brush="255,255,255" thickness="1"/>
          </graphics>
        </attribute>
        <attribute name="Logic" id="1462" net="1">
          <![CDATA[0]]>
          <graphics count="0"/>
        </attribute>
        <attribute name="Comment" id="1463" net="1">
          <![CDATA[]]>
          <graphics count="1">
            <graphic yoff="40.00" x="1190.00" y="1495.83" id="1464" net="1" show="1" grparent="1466" state="1" pen="0,0,0" brush="255,255,255" thickness="1"/>
          </graphics>
        </attribute>
        <attribute name="Fixed" id="1465" net="1">
          <![CDATA[0]]>
          <graphics count="0"/>
        </attribute>
        <graphics count="1">
          <graphic x="1190.00" y="1455.83" id="1466" net="1" show="1" state="1" pen="0,0,0" brush="255,255,255" thickness="1"/>
        </graphics>
      </node>
      <node id="1467" net="1">
        <attribute name="Name" id="1468" net="1">
          <![CDATA[C84]]>
          <graphics count="1">
            <graphic xoff="25.00" yoff="20.00" x="985.00" y="1575.83" id="1469" net="1" show="1" grparent="1478" state="1" pen="0,0,0" brush="255,255,255" thickness="1"/>
          </graphics>
        </attribute>
        <attribute name="ID" id="1470" net="1">
          <![CDATA[84]]>
          <graphics count="1">
            <graphic xoff="25.00" yoff="20.00" x="985.00" y="1575.83" id="1471" net="1" show="0" grparent="1478" state="1" pen="0,0,0" brush="255,255,255" thickness="1"/>
          </graphics>
        </attribute>
        <attribute name="Marking" id="1472" net="1">
          <![CDATA[0]]>
          <graphics count="1">
            <graphic x="960.00" y="1555.83" id="1473" net="1" show="1" grparent="1478" state="1" pen="0,0,0" brush="255,255,255" thickness="1"/>
          </graphics>
        </attribute>
        <attribute name="Logic" id="1474" net="1">
          <![CDATA[0]]>
          <graphics count="0"/>
        </attribute>
        <attribute name="Comment" id="1475" net="1">
          <![CDATA[]]>
          <graphics count="1">
            <graphic yoff="40.00" x="960.00" y="1595.83" id="1476" net="1" show="1" grparent="1478" state="1" pen="0,0,0" brush="255,255,255" thickness="1"/>
          </graphics>
        </attribute>
        <attribute name="Fixed" id="1477" net="1">
          <![CDATA[0]]>
          <graphics count="0"/>
        </attribute>
        <graphics count="1">
          <graphic x="960.00" y="1555.83" id="1478" net="1" show="1" state="1" pen="0,0,0" brush="255,255,255" thickness="1"/>
        </graphics>
      </node>
      <node id="1479" net="1">
        <attribute name="Name" id="1480" net="1">
          <![CDATA[C85]]>
          <graphics count="1">
            <graphic xoff="25.00" yoff="20.00" x="945.00" y="1575.83" id="1481" net="1" show="1" grparent="1490" state="1" pen="0,0,0" brush="255,255,255" thickness="1"/>
          </graphics>
        </attribute>
        <attribute name="ID" id="1482" net="1">
          <![CDATA[85]]>
          <graphics count="1">
            <graphic xoff="25.00" yoff="20.00" x="945.00" y="1575.83" id="1483" net="1" show="0" grparent="1490" state="1" pen="0,0,0" brush="255,255,255" thickness="1"/>
          </graphics>
        </attribute>
        <attribute name="Marking" id="1484" net="1">
          <![CDATA[0]]>
          <graphics count="1">
            <graphic x="920.00" y="1555.83" id="1485" net="1" show="1" grparent="1490" state="1" pen="0,0,0" brush="255,255,255" thickness="1"/>
          </graphics>
        </attribute>
        <attribute name="Logic" id="1486" net="1">
          <![CDATA[0]]>
          <graphics count="0"/>
        </attribute>
        <attribute name="Comment" id="1487" net="1">
          <![CDATA[]]>
          <graphics count="1">
            <graphic yoff="40.00" x="920.00" y="1595.83" id="1488" net="1" show="1" grparent="1490" state="1" pen="0,0,0" brush="255,255,255" thickness="1"/>
          </graphics>
        </attribute>
        <attribute name="Fixed" id="1489" net="1">
          <![CDATA[0]]>
          <graphics count="0"/>
        </attribute>
        <graphics count="1">
          <graphic x="920.00" y="1555.83" id="1490" net="1" show="1" state="1" pen="0,0,0" brush="255,255,255" thickness="1"/>
        </graphics>
      </node>
      <node id="1491" net="1">
        <attribute name="Name" id="1492" net="1">
          <![CDATA[C86]]>
          <graphics count="1">
            <graphic xoff="25.00" yoff="20.00" x="905.00" y="1575.83" id="1493" net="1" show="1" grparent="1502" state="1" pen="0,0,0" brush="255,255,255" thickness="1"/>
          </graphics>
        </attribute>
        <attribute name="ID" id="1494" net="1">
          <![CDATA[86]]>
          <graphics count="1">
            <graphic xoff="25.00" yoff="20.00" x="905.00" y="1575.83" id="1495" net="1" show="0" grparent="1502" state="1" pen="0,0,0" brush="255,255,255" thickness="1"/>
          </graphics>
        </attribute>
        <attribute name="Marking" id="1496" net="1">
          <![CDATA[0]]>
          <graphics count="1">
            <graphic x="880.00" y="1555.83" id="1497" net="1" show="1" grparent="1502" state="1" pen="0,0,0" brush="255,255,255" thickness="1"/>
          </graphics>
        </attribute>
        <attribute name="Logic" id="1498" net="1">
          <![CDATA[0]]>
          <graphics count="0"/>
        </attribute>
        <attribute name="Comment" id="1499" net="1">
          <![CDATA[]]>
          <graphics count="1">
            <graphic yoff="40.00" x="880.00" y="1595.83" id="1500" net="1" show="1" grparent="1502" state="1" pen="0,0,0" brush="255,255,255" thickness="1"/>
          </graphics>
        </attribute>
        <attribute name="Fixed" id="1501" net="1">
          <![CDATA[0]]>
          <graphics count="0"/>
        </attribute>
        <graphics count="1">
          <graphic x="880.00" y="1555.83" id="1502" net="1" show="1" state="1" pen="0,0,0" brush="255,255,255" thickness="1"/>
        </graphics>
      </node>
      <node id="1503" net="1">
        <attribute name="Name" id="1504" net="1">
          <![CDATA[C87]]>
          <graphics count="1">
            <graphic xoff="25.00" yoff="20.00" x="925.00" y="2335.83" id="1505" net="1" show="1" grparent="1514" state="1" pen="0,0,0" brush="255,255,255" thickness="1"/>
          </graphics>
        </attribute>
        <attribute name="ID" id="1506" net="1">
          <![CDATA[87]]>
          <graphics count="1">
            <graphic xoff="25.00" yoff="20.00" x="925.00" y="2335.83" id="1507" net="1" show="0" grparent="1514" state="1" pen="0,0,0" brush="255,255,255" thickness="1"/>
          </graphics>
        </attribute>
        <attribute name="Marking" id="1508" net="1">
          <![CDATA[0]]>
          <graphics count="1">
            <graphic x="900.00" y="2315.83" id="1509" net="1" show="1" grparent="1514" state="1" pen="0,0,0" brush="255,255,255" thickness="1"/>
          </graphics>
        </attribute>
        <attribute name="Logic" id="1510" net="1">
          <![CDATA[0]]>
          <graphics count="0"/>
        </attribute>
        <attribute name="Comment" id="1511" net="1">
          <![CDATA[]]>
          <graphics count="1">
            <graphic yoff="40.00" x="900.00" y="2355.83" id="1512" net="1" show="1" grparent="1514" state="1" pen="0,0,0" brush="255,255,255" thickness="1"/>
          </graphics>
        </attribute>
        <attribute name="Fixed" id="1513" net="1">
          <![CDATA[0]]>
          <graphics count="0"/>
        </attribute>
        <graphics count="1">
          <graphic x="900.00" y="2315.83" id="1514" net="1" show="1" state="1" pen="0,0,0" brush="255,255,255" thickness="1"/>
        </graphics>
      </node>
      <node id="1515" net="1">
        <attribute name="Name" id="1516" net="1">
          <![CDATA[C88]]>
          <graphics count="1">
            <graphic xoff="25.00" yoff="20.00" x="850.00" y="2454.17" id="1517" net="1" show="1" grparent="1526" state="1" pen="0,0,0" brush="255,255,255" thickness="1"/>
          </graphics>
        </attribute>
        <attribute name="ID" id="1518" net="1">
          <![CDATA[88]]>
          <graphics count="1">
            <graphic xoff="25.00" yoff="20.00" x="850.00" y="2454.17" id="1519" net="1" show="0" grparent="1526" state="1" pen="0,0,0" brush="255,255,255" thickness="1"/>
          </graphics>
        </attribute>
        <attribute name="Marking" id="1520" net="1">
          <![CDATA[0]]>
          <graphics count="1">
            <graphic x="825.00" y="2434.17" id="1521" net="1" show="1" grparent="1526" state="1" pen="0,0,0" brush="255,255,255" thickness="1"/>
          </graphics>
        </attribute>
        <attribute name="Logic" id="1522" net="1">
          <![CDATA[0]]>
          <graphics count="0"/>
        </attribute>
        <attribute name="Comment" id="1523" net="1">
          <![CDATA[]]>
          <graphics count="1">
            <graphic yoff="40.00" x="825.00" y="2474.17" id="1524" net="1" show="1" grparent="1526" state="1" pen="0,0,0" brush="255,255,255" thickness="1"/>
          </graphics>
        </attribute>
        <attribute name="Fixed" id="1525" net="1">
          <![CDATA[0]]>
          <graphics count="0"/>
        </attribute>
        <graphics count="1">
          <graphic x="825.00" y="2434.17" id="1526" net="1" show="1" state="1" pen="0,0,0" brush="255,255,255" thickness="1"/>
        </graphics>
      </node>
      <node id="1527" net="1">
        <attribute name="Name" id="1528" net="1">
          <![CDATA[C89]]>
          <graphics count="1">
            <graphic xoff="25.00" yoff="20.00" x="605.00" y="2335.83" id="1529" net="1" show="1" grparent="1538" state="1" pen="0,0,0" brush="255,255,255" thickness="1"/>
          </graphics>
        </attribute>
        <attribute name="ID" id="1530" net="1">
          <![CDATA[89]]>
          <graphics count="1">
            <graphic xoff="25.00" yoff="20.00" x="605.00" y="2335.83" id="1531" net="1" show="0" grparent="1538" state="1" pen="0,0,0" brush="255,255,255" thickness="1"/>
          </graphics>
        </attribute>
        <attribute name="Marking" id="1532" net="1">
          <![CDATA[0]]>
          <graphics count="1">
            <graphic x="580.00" y="2315.83" id="1533" net="1" show="1" grparent="1538" state="1" pen="0,0,0" brush="255,255,255" thickness="1"/>
          </graphics>
        </attribute>
        <attribute name="Logic" id="1534" net="1">
          <![CDATA[0]]>
          <graphics count="0"/>
        </attribute>
        <attribute name="Comment" id="1535" net="1">
          <![CDATA[]]>
          <graphics count="1">
            <graphic yoff="40.00" x="580.00" y="2355.83" id="1536" net="1" show="1" grparent="1538" state="1" pen="0,0,0" brush="255,255,255" thickness="1"/>
          </graphics>
        </attribute>
        <attribute name="Fixed" id="1537" net="1">
          <![CDATA[0]]>
          <graphics count="0"/>
        </attribute>
        <graphics count="1">
          <graphic x="580.00" y="2315.83" id="1538" net="1" show="1" state="1" pen="0,0,0" brush="255,255,255" thickness="1"/>
        </graphics>
      </node>
      <node id="1539" net="1">
        <attribute name="Name" id="1540" net="1">
          <![CDATA[C90]]>
          <graphics count="1">
            <graphic xoff="25.00" yoff="20.00" x="605.00" y="2454.17" id="1541" net="1" show="1" grparent="1550" state="1" pen="0,0,0" brush="255,255,255" thickness="1"/>
          </graphics>
        </attribute>
        <attribute name="ID" id="1542" net="1">
          <![CDATA[90]]>
          <graphics count="1">
            <graphic xoff="25.00" yoff="20.00" x="605.00" y="2454.17" id="1543" net="1" show="0" grparent="1550" state="1" pen="0,0,0" brush="255,255,255" thickness="1"/>
          </graphics>
        </attribute>
        <attribute name="Marking" id="1544" net="1">
          <![CDATA[0]]>
          <graphics count="1">
            <graphic x="580.00" y="2434.17" id="1545" net="1" show="1" grparent="1550" state="1" pen="0,0,0" brush="255,255,255" thickness="1"/>
          </graphics>
        </attribute>
        <attribute name="Logic" id="1546" net="1">
          <![CDATA[0]]>
          <graphics count="0"/>
        </attribute>
        <attribute name="Comment" id="1547" net="1">
          <![CDATA[]]>
          <graphics count="1">
            <graphic yoff="40.00" x="580.00" y="2474.17" id="1548" net="1" show="1" grparent="1550" state="1" pen="0,0,0" brush="255,255,255" thickness="1"/>
          </graphics>
        </attribute>
        <attribute name="Fixed" id="1549" net="1">
          <![CDATA[0]]>
          <graphics count="0"/>
        </attribute>
        <graphics count="1">
          <graphic x="580.00" y="2434.17" id="1550" net="1" show="1" state="1" pen="0,0,0" brush="255,255,255" thickness="1"/>
        </graphics>
      </node>
      <node id="1551" net="1">
        <attribute name="Name" id="1552" net="1">
          <![CDATA[C91]]>
          <graphics count="1">
            <graphic xoff="25.00" yoff="20.00" x="645.00" y="2454.17" id="1553" net="1" show="1" grparent="1562" state="1" pen="0,0,0" brush="255,255,255" thickness="1"/>
          </graphics>
        </attribute>
        <attribute name="ID" id="1554" net="1">
          <![CDATA[91]]>
          <graphics count="1">
            <graphic xoff="25.00" yoff="20.00" x="645.00" y="2454.17" id="1555" net="1" show="0" grparent="1562" state="1" pen="0,0,0" brush="255,255,255" thickness="1"/>
          </graphics>
        </attribute>
        <attribute name="Marking" id="1556" net="1">
          <![CDATA[0]]>
          <graphics count="1">
            <graphic x="620.00" y="2434.17" id="1557" net="1" show="1" grparent="1562" state="1" pen="0,0,0" brush="255,255,255" thickness="1"/>
          </graphics>
        </attribute>
        <attribute name="Logic" id="1558" net="1">
          <![CDATA[0]]>
          <graphics count="0"/>
        </attribute>
        <attribute name="Comment" id="1559" net="1">
          <![CDATA[]]>
          <graphics count="1">
            <graphic yoff="40.00" x="620.00" y="2474.17" id="1560" net="1" show="1" grparent="1562" state="1" pen="0,0,0" brush="255,255,255" thickness="1"/>
          </graphics>
        </attribute>
        <attribute name="Fixed" id="1561" net="1">
          <![CDATA[0]]>
          <graphics count="0"/>
        </attribute>
        <graphics count="1">
          <graphic x="620.00" y="2434.17" id="1562" net="1" show="1" state="1" pen="0,0,0" brush="255,255,255" thickness="1"/>
        </graphics>
      </node>
      <node id="1563" net="1">
        <attribute name="Name" id="1564" net="1">
          <![CDATA[C92]]>
          <graphics count="1">
            <graphic xoff="25.00" yoff="20.00" x="925.00" y="2620.83" id="1565" net="1" show="1" grparent="1574" state="1" pen="0,0,0" brush="255,255,255" thickness="1"/>
          </graphics>
        </attribute>
        <attribute name="ID" id="1566" net="1">
          <![CDATA[92]]>
          <graphics count="1">
            <graphic xoff="25.00" yoff="20.00" x="925.00" y="2620.83" id="1567" net="1" show="0" grparent="1574" state="1" pen="0,0,0" brush="255,255,255" thickness="1"/>
          </graphics>
        </attribute>
        <attribute name="Marking" id="1568" net="1">
          <![CDATA[0]]>
          <graphics count="1">
            <graphic x="900.00" y="2600.83" id="1569" net="1" show="1" grparent="1574" state="1" pen="0,0,0" brush="255,255,255" thickness="1"/>
          </graphics>
        </attribute>
        <attribute name="Logic" id="1570" net="1">
          <![CDATA[0]]>
          <graphics count="0"/>
        </attribute>
        <attribute name="Comment" id="1571" net="1">
          <![CDATA[]]>
          <graphics count="1">
            <graphic yoff="40.00" x="900.00" y="2640.83" id="1572" net="1" show="1" grparent="1574" state="1" pen="0,0,0" brush="255,255,255" thickness="1"/>
          </graphics>
        </attribute>
        <attribute name="Fixed" id="1573" net="1">
          <![CDATA[0]]>
          <graphics count="0"/>
        </attribute>
        <graphics count="1">
          <graphic x="900.00" y="2600.83" id="1574" net="1" show="1" state="1" pen="0,0,0" brush="255,255,255" thickness="1"/>
        </graphics>
      </node>
      <node id="1575" net="1">
        <attribute name="Name" id="1576" net="1">
          <![CDATA[C93]]>
          <graphics count="1">
            <graphic xoff="25.00" yoff="20.00" x="865.00" y="2620.83" id="1577" net="1" show="1" grparent="1586" state="1" pen="0,0,0" brush="255,255,255" thickness="1"/>
          </graphics>
        </attribute>
        <attribute name="ID" id="1578" net="1">
          <![CDATA[93]]>
          <graphics count="1">
            <graphic xoff="25.00" yoff="20.00" x="865.00" y="2620.83" id="1579" net="1" show="0" grparent="1586" state="1" pen="0,0,0" brush="255,255,255" thickness="1"/>
          </graphics>
        </attribute>
        <attribute name="Marking" id="1580" net="1">
          <![CDATA[0]]>
          <graphics count="1">
            <graphic x="840.00" y="2600.83" id="1581" net="1" show="1" grparent="1586" state="1" pen="0,0,0" brush="255,255,255" thickness="1"/>
          </graphics>
        </attribute>
        <attribute name="Logic" id="1582" net="1">
          <![CDATA[0]]>
          <graphics count="0"/>
        </attribute>
        <attribute name="Comment" id="1583" net="1">
          <![CDATA[]]>
          <graphics count="1">
            <graphic yoff="40.00" x="840.00" y="2640.83" id="1584" net="1" show="1" grparent="1586" state="1" pen="0,0,0" brush="255,255,255" thickness="1"/>
          </graphics>
        </attribute>
        <attribute name="Fixed" id="1585" net="1">
          <![CDATA[0]]>
          <graphics count="0"/>
        </attribute>
        <graphics count="1">
          <graphic x="840.00" y="2600.83" id="1586" net="1" show="1" state="1" pen="0,0,0" brush="255,255,255" thickness="1"/>
        </graphics>
      </node>
      <node id="1587" net="1">
        <attribute name="Name" id="1588" net="1">
          <![CDATA[C94]]>
          <graphics count="1">
            <graphic xoff="25.00" yoff="20.00" x="85.00" y="1475.83" id="1589" net="1" show="1" grparent="1598" state="1" pen="0,0,0" brush="255,255,255" thickness="1"/>
          </graphics>
        </attribute>
        <attribute name="ID" id="1590" net="1">
          <![CDATA[94]]>
          <graphics count="1">
            <graphic xoff="25.00" yoff="20.00" x="85.00" y="1475.83" id="1591" net="1" show="0" grparent="1598" state="1" pen="0,0,0" brush="255,255,255" thickness="1"/>
          </graphics>
        </attribute>
        <attribute name="Marking" id="1592" net="1">
          <![CDATA[0]]>
          <graphics count="1">
            <graphic x="60.00" y="1455.83" id="1593" net="1" show="1" grparent="1598" state="1" pen="0,0,0" brush="255,255,255" thickness="1"/>
          </graphics>
        </attribute>
        <attribute name="Logic" id="1594" net="1">
          <![CDATA[0]]>
          <graphics count="0"/>
        </attribute>
        <attribute name="Comment" id="1595" net="1">
          <![CDATA[]]>
          <graphics count="1">
            <graphic yoff="40.00" x="60.00" y="1495.83" id="1596" net="1" show="1" grparent="1598" state="1" pen="0,0,0" brush="255,255,255" thickness="1"/>
          </graphics>
        </attribute>
        <attribute name="Fixed" id="1597" net="1">
          <![CDATA[0]]>
          <graphics count="0"/>
        </attribute>
        <graphics count="1">
          <graphic x="60.00" y="1455.83" id="1598" net="1" show="1" state="1" pen="0,0,0" brush="255,255,255" thickness="1"/>
        </graphics>
      </node>
      <node id="1599" net="1">
        <attribute name="Name" id="1600" net="1">
          <![CDATA[C95]]>
          <graphics count="1">
            <graphic xoff="25.00" yoff="20.00" x="115.00" y="1575.83" id="1601" net="1" show="1" grparent="1610" state="1" pen="0,0,0" brush="255,255,255" thickness="1"/>
          </graphics>
        </attribute>
        <attribute name="ID" id="1602" net="1">
          <![CDATA[95]]>
          <graphics count="1">
            <graphic xoff="25.00" yoff="20.00" x="115.00" y="1575.83" id="1603" net="1" show="0" grparent="1610" state="1" pen="0,0,0" brush="255,255,255" thickness="1"/>
          </graphics>
        </attribute>
        <attribute name="Marking" id="1604" net="1">
          <![CDATA[0]]>
          <graphics count="1">
            <graphic x="90.00" y="1555.83" id="1605" net="1" show="1" grparent="1610" state="1" pen="0,0,0" brush="255,255,255" thickness="1"/>
          </graphics>
        </attribute>
        <attribute name="Logic" id="1606" net="1">
          <![CDATA[0]]>
          <graphics count="0"/>
        </attribute>
        <attribute name="Comment" id="1607" net="1">
          <![CDATA[]]>
          <graphics count="1">
            <graphic yoff="40.00" x="90.00" y="1595.83" id="1608" net="1" show="1" grparent="1610" state="1" pen="0,0,0" brush="255,255,255" thickness="1"/>
          </graphics>
        </attribute>
        <attribute name="Fixed" id="1609" net="1">
          <![CDATA[0]]>
          <graphics count="0"/>
        </attribute>
        <graphics count="1">
          <graphic x="90.00" y="1555.83" id="1610" net="1" show="1" state="1" pen="0,0,0" brush="255,255,255" thickness="1"/>
        </graphics>
      </node>
      <node id="1611" net="1">
        <attribute name="Name" id="1612" net="1">
          <![CDATA[C96]]>
          <graphics count="1">
            <graphic xoff="25.00" yoff="20.00" x="65.00" y="851.67" id="1613" net="1" show="1" grparent="1622" state="1" pen="0,0,0" brush="255,255,255" thickness="1"/>
          </graphics>
        </attribute>
        <attribute name="ID" id="1614" net="1">
          <![CDATA[96]]>
          <graphics count="1">
            <graphic xoff="25.00" yoff="20.00" x="65.00" y="851.67" id="1615" net="1" show="0" grparent="1622" state="1" pen="0,0,0" brush="255,255,255" thickness="1"/>
          </graphics>
        </attribute>
        <attribute name="Marking" id="1616" net="1">
          <![CDATA[0]]>
          <graphics count="1">
            <graphic x="40.00" y="831.67" id="1617" net="1" show="1" grparent="1622" state="1" pen="0,0,0" brush="255,255,255" thickness="1"/>
          </graphics>
        </attribute>
        <attribute name="Logic" id="1618" net="1">
          <![CDATA[0]]>
          <graphics count="0"/>
        </attribute>
        <attribute name="Comment" id="1619" net="1">
          <![CDATA[]]>
          <graphics count="1">
            <graphic yoff="40.00" x="40.00" y="871.67" id="1620" net="1" show="1" grparent="1622" state="1" pen="0,0,0" brush="255,255,255" thickness="1"/>
          </graphics>
        </attribute>
        <attribute name="Fixed" id="1621" net="1">
          <![CDATA[0]]>
          <graphics count="0"/>
        </attribute>
        <graphics count="1">
          <graphic x="40.00" y="831.67" id="1622" net="1" show="1" state="1" pen="0,0,0" brush="255,255,255" thickness="1"/>
        </graphics>
      </node>
      <node id="1623" net="1">
        <attribute name="Name" id="1624" net="1">
          <![CDATA[C97]]>
          <graphics count="1">
            <graphic xoff="25.00" yoff="20.00" x="265.00" y="1475.83" id="1625" net="1" show="1" grparent="1634" state="1" pen="0,0,0" brush="255,255,255" thickness="1"/>
          </graphics>
        </attribute>
        <attribute name="ID" id="1626" net="1">
          <![CDATA[97]]>
          <graphics count="1">
            <graphic xoff="25.00" yoff="20.00" x="265.00" y="1475.83" id="1627" net="1" show="0" grparent="1634" state="1" pen="0,0,0" brush="255,255,255" thickness="1"/>
          </graphics>
        </attribute>
        <attribute name="Marking" id="1628" net="1">
          <![CDATA[0]]>
          <graphics count="1">
            <graphic x="240.00" y="1455.83" id="1629" net="1" show="1" grparent="1634" state="1" pen="0,0,0" brush="255,255,255" thickness="1"/>
          </graphics>
        </attribute>
        <attribute name="Logic" id="1630" net="1">
          <![CDATA[0]]>
          <graphics count="0"/>
        </attribute>
        <attribute name="Comment" id="1631" net="1">
          <![CDATA[]]>
          <graphics count="1">
            <graphic yoff="40.00" x="240.00" y="1495.83" id="1632" net="1" show="1" grparent="1634" state="1" pen="0,0,0" brush="255,255,255" thickness="1"/>
          </graphics>
        </attribute>
        <attribute name="Fixed" id="1633" net="1">
          <![CDATA[0]]>
          <graphics count="0"/>
        </attribute>
        <graphics count="1">
          <graphic x="240.00" y="1455.83" id="1634" net="1" show="1" state="1" pen="0,0,0" brush="255,255,255" thickness="1"/>
        </graphics>
      </node>
      <node id="1635" net="1">
        <attribute name="Name" id="1636" net="1">
          <![CDATA[C98]]>
          <graphics count="1">
            <graphic xoff="25.00" yoff="20.00" x="615.00" y="1975.83" id="1637" net="1" show="1" grparent="1646" state="1" pen="0,0,0" brush="255,255,255" thickness="1"/>
          </graphics>
        </attribute>
        <attribute name="ID" id="1638" net="1">
          <![CDATA[98]]>
          <graphics count="1">
            <graphic xoff="25.00" yoff="20.00" x="615.00" y="1975.83" id="1639" net="1" show="0" grparent="1646" state="1" pen="0,0,0" brush="255,255,255" thickness="1"/>
          </graphics>
        </attribute>
        <attribute name="Marking" id="1640" net="1">
          <![CDATA[0]]>
          <graphics count="1">
            <graphic x="590.00" y="1955.83" id="1641" net="1" show="1" grparent="1646" state="1" pen="0,0,0" brush="255,255,255" thickness="1"/>
          </graphics>
        </attribute>
        <attribute name="Logic" id="1642" net="1">
          <![CDATA[0]]>
          <graphics count="0"/>
        </attribute>
        <attribute name="Comment" id="1643" net="1">
          <![CDATA[]]>
          <graphics count="1">
            <graphic yoff="40.00" x="590.00" y="1995.83" id="1644" net="1" show="1" grparent="1646" state="1" pen="0,0,0" brush="255,255,255" thickness="1"/>
          </graphics>
        </attribute>
        <attribute name="Fixed" id="1645" net="1">
          <![CDATA[0]]>
          <graphics count="0"/>
        </attribute>
        <graphics count="1">
          <graphic x="590.00" y="1955.83" id="1646" net="1" show="1" state="1" pen="0,0,0" brush="255,255,255" thickness="1"/>
        </graphics>
      </node>
      <node id="1647" net="1">
        <attribute name="Name" id="1648" net="1">
          <![CDATA[C99]]>
          <graphics count="1">
            <graphic xoff="25.00" yoff="20.00" x="265.00" y="1575.83" id="1649" net="1" show="1" grparent="1658" state="1" pen="0,0,0" brush="255,255,255" thickness="1"/>
          </graphics>
        </attribute>
        <attribute name="ID" id="1650" net="1">
          <![CDATA[99]]>
          <graphics count="1">
            <graphic xoff="25.00" yoff="20.00" x="265.00" y="1575.83" id="1651" net="1" show="0" grparent="1658" state="1" pen="0,0,0" brush="255,255,255" thickness="1"/>
          </graphics>
        </attribute>
        <attribute name="Marking" id="1652" net="1">
          <![CDATA[0]]>
          <graphics count="1">
            <graphic x="240.00" y="1555.83" id="1653" net="1" show="1" grparent="1658" state="1" pen="0,0,0" brush="255,255,255" thickness="1"/>
          </graphics>
        </attribute>
        <attribute name="Logic" id="1654" net="1">
          <![CDATA[0]]>
          <graphics count="0"/>
        </attribute>
        <attribute name="Comment" id="1655" net="1">
          <![CDATA[]]>
          <graphics count="1">
            <graphic yoff="40.00" x="240.00" y="1595.83" id="1656" net="1" show="1" grparent="1658" state="1" pen="0,0,0" brush="255,255,255" thickness="1"/>
          </graphics>
        </attribute>
        <attribute name="Fixed" id="1657" net="1">
          <![CDATA[0]]>
          <graphics count="0"/>
        </attribute>
        <graphics count="1">
          <graphic x="240.00" y="1555.83" id="1658" net="1" show="1" state="1" pen="0,0,0" brush="255,255,255" thickness="1"/>
        </graphics>
      </node>
      <node id="1659" net="1">
        <attribute name="Name" id="1660" net="1">
          <![CDATA[C100]]>
          <graphics count="1">
            <graphic xoff="25.00" yoff="20.00" x="605.00" y="2055.83" id="1661" net="1" show="1" grparent="1670" state="1" pen="0,0,0" brush="255,255,255" thickness="1"/>
          </graphics>
        </attribute>
        <attribute name="ID" id="1662" net="1">
          <![CDATA[100]]>
          <graphics count="1">
            <graphic xoff="25.00" yoff="20.00" x="605.00" y="2055.83" id="1663" net="1" show="0" grparent="1670" state="1" pen="0,0,0" brush="255,255,255" thickness="1"/>
          </graphics>
        </attribute>
        <attribute name="Marking" id="1664" net="1">
          <![CDATA[0]]>
          <graphics count="1">
            <graphic x="580.00" y="2035.83" id="1665" net="1" show="1" grparent="1670" state="1" pen="0,0,0" brush="255,255,255" thickness="1"/>
          </graphics>
        </attribute>
        <attribute name="Logic" id="1666" net="1">
          <![CDATA[0]]>
          <graphics count="0"/>
        </attribute>
        <attribute name="Comment" id="1667" net="1">
          <![CDATA[]]>
          <graphics count="1">
            <graphic yoff="40.00" x="580.00" y="2075.83" id="1668" net="1" show="1" grparent="1670" state="1" pen="0,0,0" brush="255,255,255" thickness="1"/>
          </graphics>
        </attribute>
        <attribute name="Fixed" id="1669" net="1">
          <![CDATA[0]]>
          <graphics count="0"/>
        </attribute>
        <graphics count="1">
          <graphic x="580.00" y="2035.83" id="1670" net="1" show="1" state="1" pen="0,0,0" brush="255,255,255" thickness="1"/>
        </graphics>
      </node>
      <node id="1671" net="1">
        <attribute name="Name" id="1672" net="1">
          <![CDATA[C101]]>
          <graphics count="1">
            <graphic xoff="25.00" yoff="20.00" x="785.00" y="1975.83" id="1673" net="1" show="1" grparent="1682" state="1" pen="0,0,0" brush="255,255,255" thickness="1"/>
          </graphics>
        </attribute>
        <attribute name="ID" id="1674" net="1">
          <![CDATA[101]]>
          <graphics count="1">
            <graphic xoff="25.00" yoff="20.00" x="785.00" y="1975.83" id="1675" net="1" show="0" grparent="1682" state="1" pen="0,0,0" brush="255,255,255" thickness="1"/>
          </graphics>
        </attribute>
        <attribute name="Marking" id="1676" net="1">
          <![CDATA[0]]>
          <graphics count="1">
            <graphic x="760.00" y="1955.83" id="1677" net="1" show="1" grparent="1682" state="1" pen="0,0,0" brush="255,255,255" thickness="1"/>
          </graphics>
        </attribute>
        <attribute name="Logic" id="1678" net="1">
          <![CDATA[0]]>
          <graphics count="0"/>
        </attribute>
        <attribute name="Comment" id="1679" net="1">
          <![CDATA[]]>
          <graphics count="1">
            <graphic yoff="40.00" x="760.00" y="1995.83" id="1680" net="1" show="1" grparent="1682" state="1" pen="0,0,0" brush="255,255,255" thickness="1"/>
          </graphics>
        </attribute>
        <attribute name="Fixed" id="1681" net="1">
          <![CDATA[0]]>
          <graphics count="0"/>
        </attribute>
        <graphics count="1">
          <graphic x="760.00" y="1955.83" id="1682" net="1" show="1" state="1" pen="0,0,0" brush="255,255,255" thickness="1"/>
        </graphics>
      </node>
      <node id="1683" net="1">
        <attribute name="Name" id="1684" net="1">
          <![CDATA[C102]]>
          <graphics count="1">
            <graphic xoff="25.00" yoff="20.00" x="1195.00" y="1174.17" id="1685" net="1" show="1" grparent="1694" state="1" pen="0,0,0" brush="255,255,255" thickness="1"/>
          </graphics>
        </attribute>
        <attribute name="ID" id="1686" net="1">
          <![CDATA[102]]>
          <graphics count="1">
            <graphic xoff="25.00" yoff="20.00" x="1195.00" y="1174.17" id="1687" net="1" show="0" grparent="1694" state="1" pen="0,0,0" brush="255,255,255" thickness="1"/>
          </graphics>
        </attribute>
        <attribute name="Marking" id="1688" net="1">
          <![CDATA[0]]>
          <graphics count="1">
            <graphic x="1170.00" y="1154.17" id="1689" net="1" show="1" grparent="1694" state="1" pen="0,0,0" brush="255,255,255" thickness="1"/>
          </graphics>
        </attribute>
        <attribute name="Logic" id="1690" net="1">
          <![CDATA[0]]>
          <graphics count="0"/>
        </attribute>
        <attribute name="Comment" id="1691" net="1">
          <![CDATA[]]>
          <graphics count="1">
            <graphic yoff="40.00" x="1170.00" y="1194.17" id="1692" net="1" show="1" grparent="1694" state="1" pen="0,0,0" brush="255,255,255" thickness="1"/>
          </graphics>
        </attribute>
        <attribute name="Fixed" id="1693" net="1">
          <![CDATA[0]]>
          <graphics count="0"/>
        </attribute>
        <graphics count="1">
          <graphic x="1170.00" y="1154.17" id="1694" net="1" show="1" state="1" pen="0,0,0" brush="255,255,255" thickness="1"/>
        </graphics>
      </node>
      <node id="1695" net="1">
        <attribute name="Name" id="1696" net="1">
          <![CDATA[C103]]>
          <graphics count="1">
            <graphic xoff="25.00" yoff="20.00" x="960.00" y="1174.17" id="1697" net="1" show="1" grparent="1706" state="1" pen="0,0,0" brush="255,255,255" thickness="1"/>
          </graphics>
        </attribute>
        <attribute name="ID" id="1698" net="1">
          <![CDATA[103]]>
          <graphics count="1">
            <graphic xoff="25.00" yoff="20.00" x="960.00" y="1174.17" id="1699" net="1" show="0" grparent="1706" state="1" pen="0,0,0" brush="255,255,255" thickness="1"/>
          </graphics>
        </attribute>
        <attribute name="Marking" id="1700" net="1">
          <![CDATA[0]]>
          <graphics count="1">
            <graphic x="935.00" y="1154.17" id="1701" net="1" show="1" grparent="1706" state="1" pen="0,0,0" brush="255,255,255" thickness="1"/>
          </graphics>
        </attribute>
        <attribute name="Logic" id="1702" net="1">
          <![CDATA[0]]>
          <graphics count="0"/>
        </attribute>
        <attribute name="Comment" id="1703" net="1">
          <![CDATA[]]>
          <graphics count="1">
            <graphic yoff="40.00" x="935.00" y="1194.17" id="1704" net="1" show="1" grparent="1706" state="1" pen="0,0,0" brush="255,255,255" thickness="1"/>
          </graphics>
        </attribute>
        <attribute name="Fixed" id="1705" net="1">
          <![CDATA[0]]>
          <graphics count="0"/>
        </attribute>
        <graphics count="1">
          <graphic x="935.00" y="1154.17" id="1706" net="1" show="1" state="1" pen="0,0,0" brush="255,255,255" thickness="1"/>
        </graphics>
      </node>
      <node id="1707" net="1">
        <attribute name="Name" id="1708" net="1">
          <![CDATA[C104]]>
          <graphics count="1">
            <graphic xoff="25.00" yoff="20.00" x="865.00" y="980.83" id="1709" net="1" show="1" grparent="1718" state="1" pen="0,0,0" brush="255,255,255" thickness="1"/>
          </graphics>
        </attribute>
        <attribute name="ID" id="1710" net="1">
          <![CDATA[104]]>
          <graphics count="1">
            <graphic xoff="25.00" yoff="20.00" x="865.00" y="980.83" id="1711" net="1" show="0" grparent="1718" state="1" pen="0,0,0" brush="255,255,255" thickness="1"/>
          </graphics>
        </attribute>
        <attribute name="Marking" id="1712" net="1">
          <![CDATA[0]]>
          <graphics count="1">
            <graphic x="840.00" y="960.83" id="1713" net="1" show="1" grparent="1718" state="1" pen="0,0,0" brush="255,255,255" thickness="1"/>
          </graphics>
        </attribute>
        <attribute name="Logic" id="1714" net="1">
          <![CDATA[0]]>
          <graphics count="0"/>
        </attribute>
        <attribute name="Comment" id="1715" net="1">
          <![CDATA[]]>
          <graphics count="1">
            <graphic yoff="40.00" x="840.00" y="1000.83" id="1716" net="1" show="1" grparent="1718" state="1" pen="0,0,0" brush="255,255,255" thickness="1"/>
          </graphics>
        </attribute>
        <attribute name="Fixed" id="1717" net="1">
          <![CDATA[0]]>
          <graphics count="0"/>
        </attribute>
        <graphics count="1">
          <graphic x="840.00" y="960.83" id="1718" net="1" show="1" state="1" pen="0,0,0" brush="255,255,255" thickness="1"/>
        </graphics>
      </node>
      <node id="1719" net="1">
        <attribute name="Name" id="1720" net="1">
          <![CDATA[C105]]>
          <graphics count="1">
            <graphic xoff="25.00" yoff="20.00" x="785.00" y="2135.83" id="1721" net="1" show="1" grparent="1730" state="1" pen="0,0,0" brush="255,255,255" thickness="1"/>
          </graphics>
        </attribute>
        <attribute name="ID" id="1722" net="1">
          <![CDATA[105]]>
          <graphics count="1">
            <graphic xoff="25.00" yoff="20.00" x="785.00" y="2135.83" id="1723" net="1" show="0" grparent="1730" state="1" pen="0,0,0" brush="255,255,255" thickness="1"/>
          </graphics>
        </attribute>
        <attribute name="Marking" id="1724" net="1">
          <![CDATA[0]]>
          <graphics count="1">
            <graphic x="760.00" y="2115.83" id="1725" net="1" show="1" grparent="1730" state="1" pen="0,0,0" brush="255,255,255" thickness="1"/>
          </graphics>
        </attribute>
        <attribute name="Logic" id="1726" net="1">
          <![CDATA[0]]>
          <graphics count="0"/>
        </attribute>
        <attribute name="Comment" id="1727" net="1">
          <![CDATA[]]>
          <graphics count="1">
            <graphic yoff="40.00" x="760.00" y="2155.83" id="1728" net="1" show="1" grparent="1730" state="1" pen="0,0,0" brush="255,255,255" thickness="1"/>
          </graphics>
        </attribute>
        <attribute name="Fixed" id="1729" net="1">
          <![CDATA[0]]>
          <graphics count="0"/>
        </attribute>
        <graphics count="1">
          <graphic x="760.00" y="2115.83" id="1730" net="1" show="1" state="1" pen="0,0,0" brush="255,255,255" thickness="1"/>
        </graphics>
      </node>
      <node id="1731" net="1">
        <attribute name="Name" id="1732" net="1">
          <![CDATA[C106]]>
          <graphics count="1">
            <graphic xoff="25.00" yoff="20.00" x="950.45" y="1285.83" id="1733" net="1" show="1" grparent="1742" state="1" pen="0,0,0" brush="255,255,255" thickness="1"/>
          </graphics>
        </attribute>
        <attribute name="ID" id="1734" net="1">
          <![CDATA[106]]>
          <graphics count="1">
            <graphic xoff="25.00" yoff="20.00" x="950.45" y="1285.83" id="1735" net="1" show="0" grparent="1742" state="1" pen="0,0,0" brush="255,255,255" thickness="1"/>
          </graphics>
        </attribute>
        <attribute name="Marking" id="1736" net="1">
          <![CDATA[0]]>
          <graphics count="1">
            <graphic x="925.45" y="1265.83" id="1737" net="1" show="1" grparent="1742" state="1" pen="0,0,0" brush="255,255,255" thickness="1"/>
          </graphics>
        </attribute>
        <attribute name="Logic" id="1738" net="1">
          <![CDATA[0]]>
          <graphics count="0"/>
        </attribute>
        <attribute name="Comment" id="1739" net="1">
          <![CDATA[]]>
          <graphics count="1">
            <graphic yoff="40.00" x="925.45" y="1305.83" id="1740" net="1" show="1" grparent="1742" state="1" pen="0,0,0" brush="255,255,255" thickness="1"/>
          </graphics>
        </attribute>
        <attribute name="Fixed" id="1741" net="1">
          <![CDATA[0]]>
          <graphics count="0"/>
        </attribute>
        <graphics count="1">
          <graphic x="925.45" y="1265.83" id="1742" net="1" show="1" state="1" pen="0,0,0" brush="255,255,255" thickness="1"/>
        </graphics>
      </node>
      <node id="1743" net="1">
        <attribute name="Name" id="1744" net="1">
          <![CDATA[C107]]>
          <graphics count="1">
            <graphic xoff="25.00" yoff="20.00" x="990.45" y="1285.83" id="1745" net="1" show="1" grparent="1754" state="1" pen="0,0,0" brush="255,255,255" thickness="1"/>
          </graphics>
        </attribute>
        <attribute name="ID" id="1746" net="1">
          <![CDATA[107]]>
          <graphics count="1">
            <graphic xoff="25.00" yoff="20.00" x="990.45" y="1285.83" id="1747" net="1" show="0" grparent="1754" state="1" pen="0,0,0" brush="255,255,255" thickness="1"/>
          </graphics>
        </attribute>
        <attribute name="Marking" id="1748" net="1">
          <![CDATA[0]]>
          <graphics count="1">
            <graphic x="965.45" y="1265.83" id="1749" net="1" show="1" grparent="1754" state="1" pen="0,0,0" brush="255,255,255" thickness="1"/>
          </graphics>
        </attribute>
        <attribute name="Logic" id="1750" net="1">
          <![CDATA[0]]>
          <graphics count="0"/>
        </attribute>
        <attribute name="Comment" id="1751" net="1">
          <![CDATA[]]>
          <graphics count="1">
            <graphic yoff="40.00" x="965.45" y="1305.83" id="1752" net="1" show="1" grparent="1754" state="1" pen="0,0,0" brush="255,255,255" thickness="1"/>
          </graphics>
        </attribute>
        <attribute name="Fixed" id="1753" net="1">
          <![CDATA[0]]>
          <graphics count="0"/>
        </attribute>
        <graphics count="1">
          <graphic x="965.45" y="1265.83" id="1754" net="1" show="1" state="1" pen="0,0,0" brush="255,255,255" thickness="1"/>
        </graphics>
      </node>
      <node id="1755" net="1">
        <attribute name="Name" id="1756" net="1">
          <![CDATA[C108]]>
          <graphics count="1">
            <graphic xoff="25.00" yoff="20.00" x="885.00" y="1285.83" id="1757" net="1" show="1" grparent="1766" state="1" pen="0,0,0" brush="255,255,255" thickness="1"/>
          </graphics>
        </attribute>
        <attribute name="ID" id="1758" net="1">
          <![CDATA[108]]>
          <graphics count="1">
            <graphic xoff="25.00" yoff="20.00" x="885.00" y="1285.83" id="1759" net="1" show="0" grparent="1766" state="1" pen="0,0,0" brush="255,255,255" thickness="1"/>
          </graphics>
        </attribute>
        <attribute name="Marking" id="1760" net="1">
          <![CDATA[0]]>
          <graphics count="1">
            <graphic x="860.00" y="1265.83" id="1761" net="1" show="1" grparent="1766" state="1" pen="0,0,0" brush="255,255,255" thickness="1"/>
          </graphics>
        </attribute>
        <attribute name="Logic" id="1762" net="1">
          <![CDATA[0]]>
          <graphics count="0"/>
        </attribute>
        <attribute name="Comment" id="1763" net="1">
          <![CDATA[]]>
          <graphics count="1">
            <graphic yoff="40.00" x="860.00" y="1305.83" id="1764" net="1" show="1" grparent="1766" state="1" pen="0,0,0" brush="255,255,255" thickness="1"/>
          </graphics>
        </attribute>
        <attribute name="Fixed" id="1765" net="1">
          <![CDATA[0]]>
          <graphics count="0"/>
        </attribute>
        <graphics count="1">
          <graphic x="860.00" y="1265.83" id="1766" net="1" show="1" state="1" pen="0,0,0" brush="255,255,255" thickness="1"/>
        </graphics>
      </node>
      <node id="1767" net="1">
        <attribute name="Name" id="1768" net="1">
          <![CDATA[C109]]>
          <graphics count="1">
            <graphic xoff="25.00" yoff="20.00" x="1215.00" y="1285.83" id="1769" net="1" show="1" grparent="1778" state="1" pen="0,0,0" brush="255,255,255" thickness="1"/>
          </graphics>
        </attribute>
        <attribute name="ID" id="1770" net="1">
          <![CDATA[109]]>
          <graphics count="1">
            <graphic xoff="25.00" yoff="20.00" x="1215.00" y="1285.83" id="1771" net="1" show="0" grparent="1778" state="1" pen="0,0,0" brush="255,255,255" thickness="1"/>
          </graphics>
        </attribute>
        <attribute name="Marking" id="1772" net="1">
          <![CDATA[0]]>
          <graphics count="1">
            <graphic x="1190.00" y="1265.83" id="1773" net="1" show="1" grparent="1778" state="1" pen="0,0,0" brush="255,255,255" thickness="1"/>
          </graphics>
        </attribute>
        <attribute name="Logic" id="1774" net="1">
          <![CDATA[0]]>
          <graphics count="0"/>
        </attribute>
        <attribute name="Comment" id="1775" net="1">
          <![CDATA[]]>
          <graphics count="1">
            <graphic yoff="40.00" x="1190.00" y="1305.83" id="1776" net="1" show="1" grparent="1778" state="1" pen="0,0,0" brush="255,255,255" thickness="1"/>
          </graphics>
        </attribute>
        <attribute name="Fixed" id="1777" net="1">
          <![CDATA[0]]>
          <graphics count="0"/>
        </attribute>
        <graphics count="1">
          <graphic x="1190.00" y="1265.83" id="1778" net="1" show="1" state="1" pen="0,0,0" brush="255,255,255" thickness="1"/>
        </graphics>
      </node>
      <node id="1779" net="1">
        <attribute name="Name" id="1780" net="1">
          <![CDATA[C110]]>
          <graphics count="1">
            <graphic xoff="25.00" yoff="20.00" x="945.00" y="1475.83" id="1781" net="1" show="1" grparent="1790" state="1" pen="0,0,0" brush="255,255,255" thickness="1"/>
          </graphics>
        </attribute>
        <attribute name="ID" id="1782" net="1">
          <![CDATA[110]]>
          <graphics count="1">
            <graphic xoff="25.00" yoff="20.00" x="945.00" y="1475.83" id="1783" net="1" show="0" grparent="1790" state="1" pen="0,0,0" brush="255,255,255" thickness="1"/>
          </graphics>
        </attribute>
        <attribute name="Marking" id="1784" net="1">
          <![CDATA[0]]>
          <graphics count="1">
            <graphic x="920.00" y="1455.83" id="1785" net="1" show="1" grparent="1790" state="1" pen="0,0,0" brush="255,255,255" thickness="1"/>
          </graphics>
        </attribute>
        <attribute name="Logic" id="1786" net="1">
          <![CDATA[0]]>
          <graphics count="0"/>
        </attribute>
        <attribute name="Comment" id="1787" net="1">
          <![CDATA[]]>
          <graphics count="1">
            <graphic yoff="40.00" x="920.00" y="1495.83" id="1788" net="1" show="1" grparent="1790" state="1" pen="0,0,0" brush="255,255,255" thickness="1"/>
          </graphics>
        </attribute>
        <attribute name="Fixed" id="1789" net="1">
          <![CDATA[0]]>
          <graphics count="0"/>
        </attribute>
        <graphics count="1">
          <graphic x="920.00" y="1455.83" id="1790" net="1" show="1" state="1" pen="0,0,0" brush="255,255,255" thickness="1"/>
        </graphics>
      </node>
      <node id="1791" net="1">
        <attribute name="Name" id="1792" net="1">
          <![CDATA[C111]]>
          <graphics count="1">
            <graphic xoff="25.00" yoff="20.00" x="785.00" y="2055.83" id="1793" net="1" show="1" grparent="1802" state="1" pen="0,0,0" brush="255,255,255" thickness="1"/>
          </graphics>
        </attribute>
        <attribute name="ID" id="1794" net="1">
          <![CDATA[111]]>
          <graphics count="1">
            <graphic xoff="25.00" yoff="20.00" x="785.00" y="2055.83" id="1795" net="1" show="0" grparent="1802" state="1" pen="0,0,0" brush="255,255,255" thickness="1"/>
          </graphics>
        </attribute>
        <attribute name="Marking" id="1796" net="1">
          <![CDATA[0]]>
          <graphics count="1">
            <graphic x="760.00" y="2035.83" id="1797" net="1" show="1" grparent="1802" state="1" pen="0,0,0" brush="255,255,255" thickness="1"/>
          </graphics>
        </attribute>
        <attribute name="Logic" id="1798" net="1">
          <![CDATA[0]]>
          <graphics count="0"/>
        </attribute>
        <attribute name="Comment" id="1799" net="1">
          <![CDATA[]]>
          <graphics count="1">
            <graphic yoff="40.00" x="760.00" y="2075.83" id="1800" net="1" show="1" grparent="1802" state="1" pen="0,0,0" brush="255,255,255" thickness="1"/>
          </graphics>
        </attribute>
        <attribute name="Fixed" id="1801" net="1">
          <![CDATA[0]]>
          <graphics count="0"/>
        </attribute>
        <graphics count="1">
          <graphic x="760.00" y="2035.83" id="1802" net="1" show="1" state="1" pen="0,0,0" brush="255,255,255" thickness="1"/>
        </graphics>
      </node>
    </nodeclass>
    <nodeclass count="159" name="Transition">
      <node id="1803" net="1">
        <attribute name="Name" id="1804" net="1">
          <![CDATA[T_2_9_K03]]>
          <graphics count="1">
            <graphic xoff="25.00" yoff="20.00" x="165.00" y="626.67" id="1805" net="1" show="1" grparent="1813" state="1" pen="0,0,0" brush="255,255,255" thickness="1"/>
          </graphics>
        </attribute>
        <attribute name="ID" id="1806" net="1">
          <![CDATA[0]]>
          <graphics count="1">
            <graphic xoff="25.00" yoff="20.00" x="165.00" y="626.67" id="1807" net="1" show="0" grparent="1813" state="1" pen="0,0,0" brush="255,255,255" thickness="1"/>
          </graphics>
        </attribute>
        <attribute name="Logic" id="1808" net="1">
          <![CDATA[0]]>
          <graphics count="0"/>
        </attribute>
        <attribute name="Comment" id="1809" net="1">
          <![CDATA[]]>
          <graphics count="1">
            <graphic xoff="40.00" x="180.00" y="606.67" id="1810" net="1" show="1" grparent="1813" state="1" pen="0,0,0" brush="255,255,255" thickness="1"/>
          </graphics>
        </attribute>
        <attribute name="FunctionList" type="ColList" id="1811" net="1">
          <colList row_count="1" col_count="2" active_row="0" active_col="0">
            <colList_head>
              <colList_colLabel>
                <![CDATA[Function set]]>
              </colList_colLabel>
              <colList_colLabel>
                <![CDATA[Function]]>
              </colList_colLabel>
            </colList_head>
            <colList_body>
              <colList_row nr="0">
                <colList_col nr="0">
                  <![CDATA[Main]]>
                </colList_col>
                <colList_col nr="1">
                  <![CDATA[MassAction(1)]]>
                </colList_col>
              </colList_row>
            </colList_body>
          </colList>
          <graphics count="1">
            <graphic xoff="45.00" yoff="-25.00" x="185.00" y="581.67" id="1812" net="1" show="0" grparent="1813" state="1" pen="0,0,0" brush="255,255,255" thickness="1"/>
          </graphics>
        </attribute>
        <graphics count="1">
          <graphic x="140.00" y="606.67" id="1813" net="1" show="1" state="1" pen="0,0,0" brush="255,255,255" thickness="1"/>
        </graphics>
      </node>
      <node id="1814" net="1">
        <attribute name="Name" id="1815" net="1">
          <![CDATA[T_3_11_K02]]>
          <graphics count="1">
            <graphic xoff="25.00" yoff="20.00" x="285.00" y="393.33" id="1816" net="1" show="1" grparent="1824" state="1" pen="0,0,0" brush="255,255,255" thickness="1"/>
          </graphics>
        </attribute>
        <attribute name="ID" id="1817" net="1">
          <![CDATA[1]]>
          <graphics count="1">
            <graphic xoff="25.00" yoff="20.00" x="285.00" y="393.33" id="1818" net="1" show="0" grparent="1824" state="1" pen="0,0,0" brush="255,255,255" thickness="1"/>
          </graphics>
        </attribute>
        <attribute name="Logic" id="1819" net="1">
          <![CDATA[0]]>
          <graphics count="0"/>
        </attribute>
        <attribute name="Comment" id="1820" net="1">
          <![CDATA[]]>
          <graphics count="1">
            <graphic xoff="40.00" x="300.00" y="373.33" id="1821" net="1" show="1" grparent="1824" state="1" pen="0,0,0" brush="255,255,255" thickness="1"/>
          </graphics>
        </attribute>
        <attribute name="FunctionList" type="ColList" id="1822" net="1">
          <colList row_count="1" col_count="2" active_row="0" active_col="0">
            <colList_head>
              <colList_colLabel>
                <![CDATA[Function set]]>
              </colList_colLabel>
              <colList_colLabel>
                <![CDATA[Function]]>
              </colList_colLabel>
            </colList_head>
            <colList_body>
              <colList_row nr="0">
                <colList_col nr="0">
                  <![CDATA[Main]]>
                </colList_col>
                <colList_col nr="1">
                  <![CDATA[MassAction(1)]]>
                </colList_col>
              </colList_row>
            </colList_body>
          </colList>
          <graphics count="1">
            <graphic xoff="45.00" yoff="-25.00" x="305.00" y="348.33" id="1823" net="1" show="0" grparent="1824" state="1" pen="0,0,0" brush="255,255,255" thickness="1"/>
          </graphics>
        </attribute>
        <graphics count="1">
          <graphic x="260.00" y="373.33" id="1824" net="1" show="1" state="1" pen="0,0,0" brush="255,255,255" thickness="1"/>
        </graphics>
      </node>
      <node id="1825" net="1">
        <attribute name="Name" id="1826" net="1">
          <![CDATA[T_4_2_K03]]>
          <graphics count="1">
            <graphic xoff="25.00" yoff="20.00" x="165.00" y="520.00" id="1827" net="1" show="1" grparent="1835" state="1" pen="0,0,0" brush="255,255,255" thickness="1"/>
          </graphics>
        </attribute>
        <attribute name="ID" id="1828" net="1">
          <![CDATA[2]]>
          <graphics count="1">
            <graphic xoff="25.00" yoff="20.00" x="165.00" y="520.00" id="1829" net="1" show="0" grparent="1835" state="1" pen="0,0,0" brush="255,255,255" thickness="1"/>
          </graphics>
        </attribute>
        <attribute name="Logic" id="1830" net="1">
          <![CDATA[0]]>
          <graphics count="0"/>
        </attribute>
        <attribute name="Comment" id="1831" net="1">
          <![CDATA[]]>
          <graphics count="1">
            <graphic xoff="40.00" x="180.00" y="500.00" id="1832" net="1" show="1" grparent="1835" state="1" pen="0,0,0" brush="255,255,255" thickness="1"/>
          </graphics>
        </attribute>
        <attribute name="FunctionList" type="ColList" id="1833" net="1">
          <colList row_count="1" col_count="2" active_row="0" active_col="0">
            <colList_head>
              <colList_colLabel>
                <![CDATA[Function set]]>
              </colList_colLabel>
              <colList_colLabel>
                <![CDATA[Function]]>
              </colList_colLabel>
            </colList_head>
            <colList_body>
              <colList_row nr="0">
                <colList_col nr="0">
                  <![CDATA[Main]]>
                </colList_col>
                <colList_col nr="1">
                  <![CDATA[MassAction(1)]]>
                </colList_col>
              </colList_row>
            </colList_body>
          </colList>
          <graphics count="1">
            <graphic xoff="45.00" yoff="-25.00" x="185.00" y="475.00" id="1834" net="1" show="0" grparent="1835" state="1" pen="0,0,0" brush="255,255,255" thickness="1"/>
          </graphics>
        </attribute>
        <graphics count="1">
          <graphic x="140.00" y="500.00" id="1835" net="1" show="1" state="1" pen="0,0,0" brush="255,255,255" thickness="1"/>
        </graphics>
      </node>
      <node id="1836" net="1">
        <attribute name="Name" id="1837" net="1">
          <![CDATA[T_4_12_K03]]>
          <graphics count="1">
            <graphic xoff="25.00" yoff="20.00" x="245.00" y="520.00" id="1838" net="1" show="1" grparent="1846" state="1" pen="0,0,0" brush="255,255,255" thickness="1"/>
          </graphics>
        </attribute>
        <attribute name="ID" id="1839" net="1">
          <![CDATA[3]]>
          <graphics count="1">
            <graphic xoff="25.00" yoff="20.00" x="245.00" y="520.00" id="1840" net="1" show="0" grparent="1846" state="1" pen="0,0,0" brush="255,255,255" thickness="1"/>
          </graphics>
        </attribute>
        <attribute name="Logic" id="1841" net="1">
          <![CDATA[0]]>
          <graphics count="0"/>
        </attribute>
        <attribute name="Comment" id="1842" net="1">
          <![CDATA[]]>
          <graphics count="1">
            <graphic xoff="40.00" x="260.00" y="500.00" id="1843" net="1" show="1" grparent="1846" state="1" pen="0,0,0" brush="255,255,255" thickness="1"/>
          </graphics>
        </attribute>
        <attribute name="FunctionList" type="ColList" id="1844" net="1">
          <colList row_count="1" col_count="2" active_row="0" active_col="0">
            <colList_head>
              <colList_colLabel>
                <![CDATA[Function set]]>
              </colList_colLabel>
              <colList_colLabel>
                <![CDATA[Function]]>
              </colList_colLabel>
            </colList_head>
            <colList_body>
              <colList_row nr="0">
                <colList_col nr="0">
                  <![CDATA[Main]]>
                </colList_col>
                <colList_col nr="1">
                  <![CDATA[MassAction(1)]]>
                </colList_col>
              </colList_row>
            </colList_body>
          </colList>
          <graphics count="1">
            <graphic xoff="45.00" yoff="-25.00" x="265.00" y="475.00" id="1845" net="1" show="0" grparent="1846" state="1" pen="0,0,0" brush="255,255,255" thickness="1"/>
          </graphics>
        </attribute>
        <graphics count="1">
          <graphic x="220.00" y="500.00" id="1846" net="1" show="1" state="1" pen="0,0,0" brush="255,255,255" thickness="1"/>
        </graphics>
      </node>
      <node id="1847" net="1">
        <attribute name="Name" id="1848" net="1">
          <![CDATA[T_5_1_K02]]>
          <graphics count="1">
            <graphic xoff="25.00" yoff="20.00" x="1415.00" y="1535.83" id="1849" net="1" show="1" grparent="1857" state="1" pen="0,0,0" brush="255,255,255" thickness="1"/>
          </graphics>
        </attribute>
        <attribute name="ID" id="1850" net="1">
          <![CDATA[4]]>
          <graphics count="1">
            <graphic xoff="25.00" yoff="20.00" x="1415.00" y="1535.83" id="1851" net="1" show="0" grparent="1857" state="1" pen="0,0,0" brush="255,255,255" thickness="1"/>
          </graphics>
        </attribute>
        <attribute name="Logic" id="1852" net="1">
          <![CDATA[0]]>
          <graphics count="0"/>
        </attribute>
        <attribute name="Comment" id="1853" net="1">
          <![CDATA[]]>
          <graphics count="1">
            <graphic xoff="40.00" x="1430.00" y="1515.83" id="1854" net="1" show="1" grparent="1857" state="1" pen="0,0,0" brush="255,255,255" thickness="1"/>
          </graphics>
        </attribute>
        <attribute name="FunctionList" type="ColList" id="1855" net="1">
          <colList row_count="1" col_count="2" active_row="0" active_col="0">
            <colList_head>
              <colList_colLabel>
                <![CDATA[Function set]]>
              </colList_colLabel>
              <colList_colLabel>
                <![CDATA[Function]]>
              </colList_colLabel>
            </colList_head>
            <colList_body>
              <colList_row nr="0">
                <colList_col nr="0">
                  <![CDATA[Main]]>
                </colList_col>
                <colList_col nr="1">
                  <![CDATA[MassAction(1)]]>
                </colList_col>
              </colList_row>
            </colList_body>
          </colList>
          <graphics count="1">
            <graphic xoff="45.00" yoff="-25.00" x="1435.00" y="1490.83" id="1856" net="1" show="0" grparent="1857" state="1" pen="0,0,0" brush="255,255,255" thickness="1"/>
          </graphics>
        </attribute>
        <graphics count="1">
          <graphic x="1390.00" y="1515.83" id="1857" net="1" show="1" state="1" pen="0,0,0" brush="255,255,255" thickness="1"/>
        </graphics>
      </node>
      <node id="1858" net="1">
        <attribute name="Name" id="1859" net="1">
          <![CDATA[T_6_1_K02]]>
          <graphics count="1">
            <graphic xoff="25.00" yoff="20.00" x="1375.00" y="1535.83" id="1860" net="1" show="1" grparent="1868" state="1" pen="0,0,0" brush="255,255,255" thickness="1"/>
          </graphics>
        </attribute>
        <attribute name="ID" id="1861" net="1">
          <![CDATA[5]]>
          <graphics count="1">
            <graphic xoff="25.00" yoff="20.00" x="1375.00" y="1535.83" id="1862" net="1" show="0" grparent="1868" state="1" pen="0,0,0" brush="255,255,255" thickness="1"/>
          </graphics>
        </attribute>
        <attribute name="Logic" id="1863" net="1">
          <![CDATA[0]]>
          <graphics count="0"/>
        </attribute>
        <attribute name="Comment" id="1864" net="1">
          <![CDATA[]]>
          <graphics count="1">
            <graphic xoff="40.00" x="1390.00" y="1515.83" id="1865" net="1" show="1" grparent="1868" state="1" pen="0,0,0" brush="255,255,255" thickness="1"/>
          </graphics>
        </attribute>
        <attribute name="FunctionList" type="ColList" id="1866" net="1">
          <colList row_count="1" col_count="2" active_row="0" active_col="0">
            <colList_head>
              <colList_colLabel>
                <![CDATA[Function set]]>
              </colList_colLabel>
              <colList_colLabel>
                <![CDATA[Function]]>
              </colList_colLabel>
            </colList_head>
            <colList_body>
              <colList_row nr="0">
                <colList_col nr="0">
                  <![CDATA[Main]]>
                </colList_col>
                <colList_col nr="1">
                  <![CDATA[MassAction(1)]]>
                </colList_col>
              </colList_row>
            </colList_body>
          </colList>
          <graphics count="1">
            <graphic xoff="45.00" yoff="-25.00" x="1395.00" y="1490.83" id="1867" net="1" show="0" grparent="1868" state="1" pen="0,0,0" brush="255,255,255" thickness="1"/>
          </graphics>
        </attribute>
        <graphics count="1">
          <graphic x="1350.00" y="1515.83" id="1868" net="1" show="1" state="1" pen="0,0,0" brush="255,255,255" thickness="1"/>
        </graphics>
      </node>
      <node id="1869" net="1">
        <attribute name="Name" id="1870" net="1">
          <![CDATA[T_7_5_K02]]>
          <graphics count="1">
            <graphic xoff="25.00" yoff="20.00" x="1415.00" y="1379.17" id="1871" net="1" show="1" grparent="1879" state="1" pen="0,0,0" brush="255,255,255" thickness="1"/>
          </graphics>
        </attribute>
        <attribute name="ID" id="1872" net="1">
          <![CDATA[6]]>
          <graphics count="1">
            <graphic xoff="25.00" yoff="20.00" x="1415.00" y="1379.17" id="1873" net="1" show="0" grparent="1879" state="1" pen="0,0,0" brush="255,255,255" thickness="1"/>
          </graphics>
        </attribute>
        <attribute name="Logic" id="1874" net="1">
          <![CDATA[0]]>
          <graphics count="0"/>
        </attribute>
        <attribute name="Comment" id="1875" net="1">
          <![CDATA[]]>
          <graphics count="1">
            <graphic xoff="40.00" x="1430.00" y="1359.17" id="1876" net="1" show="1" grparent="1879" state="1" pen="0,0,0" brush="255,255,255" thickness="1"/>
          </graphics>
        </attribute>
        <attribute name="FunctionList" type="ColList" id="1877" net="1">
          <colList row_count="1" col_count="2" active_row="0" active_col="0">
            <colList_head>
              <colList_colLabel>
                <![CDATA[Function set]]>
              </colList_colLabel>
              <colList_colLabel>
                <![CDATA[Function]]>
              </colList_colLabel>
            </colList_head>
            <colList_body>
              <colList_row nr="0">
                <colList_col nr="0">
                  <![CDATA[Main]]>
                </colList_col>
                <colList_col nr="1">
                  <![CDATA[MassAction(1)]]>
                </colList_col>
              </colList_row>
            </colList_body>
          </colList>
          <graphics count="1">
            <graphic xoff="45.00" yoff="-25.00" x="1435.00" y="1334.17" id="1878" net="1" show="0" grparent="1879" state="1" pen="0,0,0" brush="255,255,255" thickness="1"/>
          </graphics>
        </attribute>
        <graphics count="1">
          <graphic x="1390.00" y="1359.17" id="1879" net="1" show="1" state="1" pen="0,0,0" brush="255,255,255" thickness="1"/>
        </graphics>
      </node>
      <node id="1880" net="1">
        <attribute name="Name" id="1881" net="1">
          <![CDATA[T_7_6_K02]]>
          <graphics count="1">
            <graphic xoff="25.00" yoff="20.00" x="1375.00" y="1379.17" id="1882" net="1" show="1" grparent="1890" state="1" pen="0,0,0" brush="255,255,255" thickness="1"/>
          </graphics>
        </attribute>
        <attribute name="ID" id="1883" net="1">
          <![CDATA[7]]>
          <graphics count="1">
            <graphic xoff="25.00" yoff="20.00" x="1375.00" y="1379.17" id="1884" net="1" show="0" grparent="1890" state="1" pen="0,0,0" brush="255,255,255" thickness="1"/>
          </graphics>
        </attribute>
        <attribute name="Logic" id="1885" net="1">
          <![CDATA[0]]>
          <graphics count="0"/>
        </attribute>
        <attribute name="Comment" id="1886" net="1">
          <![CDATA[]]>
          <graphics count="1">
            <graphic xoff="40.00" x="1390.00" y="1359.17" id="1887" net="1" show="1" grparent="1890" state="1" pen="0,0,0" brush="255,255,255" thickness="1"/>
          </graphics>
        </attribute>
        <attribute name="FunctionList" type="ColList" id="1888" net="1">
          <colList row_count="1" col_count="2" active_row="0" active_col="0">
            <colList_head>
              <colList_colLabel>
                <![CDATA[Function set]]>
              </colList_colLabel>
              <colList_colLabel>
                <![CDATA[Function]]>
              </colList_colLabel>
            </colList_head>
            <colList_body>
              <colList_row nr="0">
                <colList_col nr="0">
                  <![CDATA[Main]]>
                </colList_col>
                <colList_col nr="1">
                  <![CDATA[MassAction(1)]]>
                </colList_col>
              </colList_row>
            </colList_body>
          </colList>
          <graphics count="1">
            <graphic xoff="45.00" yoff="-25.00" x="1395.00" y="1334.17" id="1889" net="1" show="0" grparent="1890" state="1" pen="0,0,0" brush="255,255,255" thickness="1"/>
          </graphics>
        </attribute>
        <graphics count="1">
          <graphic x="1350.00" y="1359.17" id="1890" net="1" show="1" state="1" pen="0,0,0" brush="255,255,255" thickness="1"/>
        </graphics>
      </node>
      <node id="1891" net="1">
        <attribute name="Name" id="1892" net="1">
          <![CDATA[T_8_4_K03]]>
          <graphics count="1">
            <graphic xoff="25.00" yoff="20.00" x="125.00" y="393.33" id="1893" net="1" show="1" grparent="1901" state="1" pen="0,0,0" brush="255,255,255" thickness="1"/>
          </graphics>
        </attribute>
        <attribute name="ID" id="1894" net="1">
          <![CDATA[8]]>
          <graphics count="1">
            <graphic xoff="25.00" yoff="20.00" x="125.00" y="393.33" id="1895" net="1" show="0" grparent="1901" state="1" pen="0,0,0" brush="255,255,255" thickness="1"/>
          </graphics>
        </attribute>
        <attribute name="Logic" id="1896" net="1">
          <![CDATA[0]]>
          <graphics count="0"/>
        </attribute>
        <attribute name="Comment" id="1897" net="1">
          <![CDATA[]]>
          <graphics count="1">
            <graphic xoff="40.00" x="140.00" y="373.33" id="1898" net="1" show="1" grparent="1901" state="1" pen="0,0,0" brush="255,255,255" thickness="1"/>
          </graphics>
        </attribute>
        <attribute name="FunctionList" type="ColList" id="1899" net="1">
          <colList row_count="1" col_count="2" active_row="0" active_col="0">
            <colList_head>
              <colList_colLabel>
                <![CDATA[Function set]]>
              </colList_colLabel>
              <colList_colLabel>
                <![CDATA[Function]]>
              </colList_colLabel>
            </colList_head>
            <colList_body>
              <colList_row nr="0">
                <colList_col nr="0">
                  <![CDATA[Main]]>
                </colList_col>
                <colList_col nr="1">
                  <![CDATA[MassAction(1)]]>
                </colList_col>
              </colList_row>
            </colList_body>
          </colList>
          <graphics count="1">
            <graphic xoff="45.00" yoff="-25.00" x="145.00" y="348.33" id="1900" net="1" show="0" grparent="1901" state="1" pen="0,0,0" brush="255,255,255" thickness="1"/>
          </graphics>
        </attribute>
        <graphics count="1">
          <graphic x="100.00" y="373.33" id="1901" net="1" show="1" state="1" pen="0,0,0" brush="255,255,255" thickness="1"/>
        </graphics>
      </node>
      <node id="1902" net="1">
        <attribute name="Name" id="1903" net="1">
          <![CDATA[T_9_53_K03]]>
          <graphics count="1">
            <graphic xoff="25.00" yoff="20.00" x="165.00" y="805.00" id="1904" net="1" show="1" grparent="1912" state="1" pen="0,0,0" brush="255,255,255" thickness="1"/>
          </graphics>
        </attribute>
        <attribute name="ID" id="1905" net="1">
          <![CDATA[9]]>
          <graphics count="1">
            <graphic xoff="25.00" yoff="20.00" x="165.00" y="805.00" id="1906" net="1" show="0" grparent="1912" state="1" pen="0,0,0" brush="255,255,255" thickness="1"/>
          </graphics>
        </attribute>
        <attribute name="Logic" id="1907" net="1">
          <![CDATA[0]]>
          <graphics count="0"/>
        </attribute>
        <attribute name="Comment" id="1908" net="1">
          <![CDATA[]]>
          <graphics count="1">
            <graphic xoff="40.00" x="180.00" y="785.00" id="1909" net="1" show="1" grparent="1912" state="1" pen="0,0,0" brush="255,255,255" thickness="1"/>
          </graphics>
        </attribute>
        <attribute name="FunctionList" type="ColList" id="1910" net="1">
          <colList row_count="1" col_count="2" active_row="0" active_col="0">
            <colList_head>
              <colList_colLabel>
                <![CDATA[Function set]]>
              </colList_colLabel>
              <colList_colLabel>
                <![CDATA[Function]]>
              </colList_colLabel>
            </colList_head>
            <colList_body>
              <colList_row nr="0">
                <colList_col nr="0">
                  <![CDATA[Main]]>
                </colList_col>
                <colList_col nr="1">
                  <![CDATA[MassAction(1)]]>
                </colList_col>
              </colList_row>
            </colList_body>
          </colList>
          <graphics count="1">
            <graphic xoff="45.00" yoff="-25.00" x="185.00" y="760.00" id="1911" net="1" show="0" grparent="1912" state="1" pen="0,0,0" brush="255,255,255" thickness="1"/>
          </graphics>
        </attribute>
        <graphics count="1">
          <graphic x="140.00" y="785.00" id="1912" net="1" show="1" state="1" pen="0,0,0" brush="255,255,255" thickness="1"/>
        </graphics>
      </node>
      <node id="1913" net="1">
        <attribute name="Name" id="1914" net="1">
          <![CDATA[T_9_96_K03]]>
          <graphics count="1">
            <graphic xoff="25.00" yoff="20.00" x="65.00" y="805.00" id="1915" net="1" show="1" grparent="1923" state="1" pen="0,0,0" brush="255,255,255" thickness="1"/>
          </graphics>
        </attribute>
        <attribute name="ID" id="1916" net="1">
          <![CDATA[10]]>
          <graphics count="1">
            <graphic xoff="25.00" yoff="20.00" x="65.00" y="805.00" id="1917" net="1" show="0" grparent="1923" state="1" pen="0,0,0" brush="255,255,255" thickness="1"/>
          </graphics>
        </attribute>
        <attribute name="Logic" id="1918" net="1">
          <![CDATA[0]]>
          <graphics count="0"/>
        </attribute>
        <attribute name="Comment" id="1919" net="1">
          <![CDATA[]]>
          <graphics count="1">
            <graphic xoff="40.00" x="80.00" y="785.00" id="1920" net="1" show="1" grparent="1923" state="1" pen="0,0,0" brush="255,255,255" thickness="1"/>
          </graphics>
        </attribute>
        <attribute name="FunctionList" type="ColList" id="1921" net="1">
          <colList row_count="1" col_count="2" active_row="0" active_col="0">
            <colList_head>
              <colList_colLabel>
                <![CDATA[Function set]]>
              </colList_colLabel>
              <colList_colLabel>
                <![CDATA[Function]]>
              </colList_colLabel>
            </colList_head>
            <colList_body>
              <colList_row nr="0">
                <colList_col nr="0">
                  <![CDATA[Main]]>
                </colList_col>
                <colList_col nr="1">
                  <![CDATA[MassAction(1)]]>
                </colList_col>
              </colList_row>
            </colList_body>
          </colList>
          <graphics count="1">
            <graphic xoff="45.00" yoff="-25.00" x="85.00" y="760.00" id="1922" net="1" show="0" grparent="1923" state="1" pen="0,0,0" brush="255,255,255" thickness="1"/>
          </graphics>
        </attribute>
        <graphics count="1">
          <graphic x="40.00" y="785.00" id="1923" net="1" show="1" state="1" pen="0,0,0" brush="255,255,255" thickness="1"/>
        </graphics>
      </node>
      <node id="1924" net="1">
        <attribute name="Name" id="1925" net="1">
          <![CDATA[T_10_53_K03]]>
          <graphics count="1">
            <graphic xoff="25.00" yoff="20.00" x="85.00" y="393.33" id="1926" net="1" show="1" grparent="1934" state="1" pen="0,0,0" brush="255,255,255" thickness="1"/>
          </graphics>
        </attribute>
        <attribute name="ID" id="1927" net="1">
          <![CDATA[11]]>
          <graphics count="1">
            <graphic xoff="25.00" yoff="20.00" x="85.00" y="393.33" id="1928" net="1" show="0" grparent="1934" state="1" pen="0,0,0" brush="255,255,255" thickness="1"/>
          </graphics>
        </attribute>
        <attribute name="Logic" id="1929" net="1">
          <![CDATA[0]]>
          <graphics count="0"/>
        </attribute>
        <attribute name="Comment" id="1930" net="1">
          <![CDATA[]]>
          <graphics count="1">
            <graphic xoff="40.00" x="100.00" y="373.33" id="1931" net="1" show="1" grparent="1934" state="1" pen="0,0,0" brush="255,255,255" thickness="1"/>
          </graphics>
        </attribute>
        <attribute name="FunctionList" type="ColList" id="1932" net="1">
          <colList row_count="1" col_count="2" active_row="0" active_col="0">
            <colList_head>
              <colList_colLabel>
                <![CDATA[Function set]]>
              </colList_colLabel>
              <colList_colLabel>
                <![CDATA[Function]]>
              </colList_colLabel>
            </colList_head>
            <colList_body>
              <colList_row nr="0">
                <colList_col nr="0">
                  <![CDATA[Main]]>
                </colList_col>
                <colList_col nr="1">
                  <![CDATA[MassAction(1)]]>
                </colList_col>
              </colList_row>
            </colList_body>
          </colList>
          <graphics count="1">
            <graphic xoff="45.00" yoff="-25.00" x="105.00" y="348.33" id="1933" net="1" show="0" grparent="1934" state="1" pen="0,0,0" brush="255,255,255" thickness="1"/>
          </graphics>
        </attribute>
        <graphics count="1">
          <graphic x="60.00" y="373.33" id="1934" net="1" show="1" state="1" pen="0,0,0" brush="255,255,255" thickness="1"/>
        </graphics>
      </node>
      <node id="1935" net="1">
        <attribute name="Name" id="1936" net="1">
          <![CDATA[T_11_12_K02]]>
          <graphics count="1">
            <graphic xoff="25.00" yoff="20.00" x="285.00" y="520.00" id="1937" net="1" show="1" grparent="1945" state="1" pen="0,0,0" brush="255,255,255" thickness="1"/>
          </graphics>
        </attribute>
        <attribute name="ID" id="1938" net="1">
          <![CDATA[12]]>
          <graphics count="1">
            <graphic xoff="25.00" yoff="20.00" x="285.00" y="520.00" id="1939" net="1" show="0" grparent="1945" state="1" pen="0,0,0" brush="255,255,255" thickness="1"/>
          </graphics>
        </attribute>
        <attribute name="Logic" id="1940" net="1">
          <![CDATA[0]]>
          <graphics count="0"/>
        </attribute>
        <attribute name="Comment" id="1941" net="1">
          <![CDATA[]]>
          <graphics count="1">
            <graphic xoff="40.00" x="300.00" y="500.00" id="1942" net="1" show="1" grparent="1945" state="1" pen="0,0,0" brush="255,255,255" thickness="1"/>
          </graphics>
        </attribute>
        <attribute name="FunctionList" type="ColList" id="1943" net="1">
          <colList row_count="1" col_count="2" active_row="0" active_col="0">
            <colList_head>
              <colList_colLabel>
                <![CDATA[Function set]]>
              </colList_colLabel>
              <colList_colLabel>
                <![CDATA[Function]]>
              </colList_colLabel>
            </colList_head>
            <colList_body>
              <colList_row nr="0">
                <colList_col nr="0">
                  <![CDATA[Main]]>
                </colList_col>
                <colList_col nr="1">
                  <![CDATA[MassAction(1)]]>
                </colList_col>
              </colList_row>
            </colList_body>
          </colList>
          <graphics count="1">
            <graphic xoff="45.00" yoff="-25.00" x="305.00" y="475.00" id="1944" net="1" show="0" grparent="1945" state="1" pen="0,0,0" brush="255,255,255" thickness="1"/>
          </graphics>
        </attribute>
        <graphics count="1">
          <graphic x="260.00" y="500.00" id="1945" net="1" show="1" state="1" pen="0,0,0" brush="255,255,255" thickness="1"/>
        </graphics>
      </node>
      <node id="1946" net="1">
        <attribute name="Name" id="1947" net="1">
          <![CDATA[T_12_53_K03]]>
          <graphics count="1">
            <graphic xoff="25.00" yoff="20.00" x="265.00" y="626.67" id="1948" net="1" show="1" grparent="1956" state="1" pen="0,0,0" brush="255,255,255" thickness="1"/>
          </graphics>
        </attribute>
        <attribute name="ID" id="1949" net="1">
          <![CDATA[13]]>
          <graphics count="1">
            <graphic xoff="25.00" yoff="20.00" x="265.00" y="626.67" id="1950" net="1" show="0" grparent="1956" state="1" pen="0,0,0" brush="255,255,255" thickness="1"/>
          </graphics>
        </attribute>
        <attribute name="Logic" id="1951" net="1">
          <![CDATA[0]]>
          <graphics count="0"/>
        </attribute>
        <attribute name="Comment" id="1952" net="1">
          <![CDATA[]]>
          <graphics count="1">
            <graphic xoff="40.00" x="280.00" y="606.67" id="1953" net="1" show="1" grparent="1956" state="1" pen="0,0,0" brush="255,255,255" thickness="1"/>
          </graphics>
        </attribute>
        <attribute name="FunctionList" type="ColList" id="1954" net="1">
          <colList row_count="1" col_count="2" active_row="0" active_col="0">
            <colList_head>
              <colList_colLabel>
                <![CDATA[Function set]]>
              </colList_colLabel>
              <colList_colLabel>
                <![CDATA[Function]]>
              </colList_colLabel>
            </colList_head>
            <colList_body>
              <colList_row nr="0">
                <colList_col nr="0">
                  <![CDATA[Main]]>
                </colList_col>
                <colList_col nr="1">
                  <![CDATA[MassAction(1)]]>
                </colList_col>
              </colList_row>
            </colList_body>
          </colList>
          <graphics count="1">
            <graphic xoff="45.00" yoff="-25.00" x="285.00" y="581.67" id="1955" net="1" show="0" grparent="1956" state="1" pen="0,0,0" brush="255,255,255" thickness="1"/>
          </graphics>
        </attribute>
        <graphics count="1">
          <graphic x="240.00" y="606.67" id="1956" net="1" show="1" state="1" pen="0,0,0" brush="255,255,255" thickness="1"/>
        </graphics>
      </node>
      <node id="1957" net="1">
        <attribute name="Name" id="1958" net="1">
          <![CDATA[T_12_63_K02]]>
          <graphics count="1">
            <graphic xoff="25.00" yoff="20.00" x="405.00" y="626.67" id="1959" net="1" show="1" grparent="1967" state="1" pen="0,0,0" brush="255,255,255" thickness="1"/>
          </graphics>
        </attribute>
        <attribute name="ID" id="1960" net="1">
          <![CDATA[14]]>
          <graphics count="1">
            <graphic xoff="25.00" yoff="20.00" x="405.00" y="626.67" id="1961" net="1" show="0" grparent="1967" state="1" pen="0,0,0" brush="255,255,255" thickness="1"/>
          </graphics>
        </attribute>
        <attribute name="Logic" id="1962" net="1">
          <![CDATA[0]]>
          <graphics count="0"/>
        </attribute>
        <attribute name="Comment" id="1963" net="1">
          <![CDATA[]]>
          <graphics count="1">
            <graphic xoff="40.00" x="420.00" y="606.67" id="1964" net="1" show="1" grparent="1967" state="1" pen="0,0,0" brush="255,255,255" thickness="1"/>
          </graphics>
        </attribute>
        <attribute name="FunctionList" type="ColList" id="1965" net="1">
          <colList row_count="1" col_count="2" active_row="0" active_col="0">
            <colList_head>
              <colList_colLabel>
                <![CDATA[Function set]]>
              </colList_colLabel>
              <colList_colLabel>
                <![CDATA[Function]]>
              </colList_colLabel>
            </colList_head>
            <colList_body>
              <colList_row nr="0">
                <colList_col nr="0">
                  <![CDATA[Main]]>
                </colList_col>
                <colList_col nr="1">
                  <![CDATA[MassAction(1)]]>
                </colList_col>
              </colList_row>
            </colList_body>
          </colList>
          <graphics count="1">
            <graphic xoff="45.00" yoff="-25.00" x="425.00" y="581.67" id="1966" net="1" show="0" grparent="1967" state="1" pen="0,0,0" brush="255,255,255" thickness="1"/>
          </graphics>
        </attribute>
        <graphics count="1">
          <graphic x="380.00" y="606.67" id="1967" net="1" show="1" state="1" pen="0,0,0" brush="255,255,255" thickness="1"/>
        </graphics>
      </node>
      <node id="1968" net="1">
        <attribute name="Name" id="1969" net="1">
          <![CDATA[T_13_31_K01]]>
          <graphics count="1">
            <graphic xoff="25.00" yoff="20.00" x="745.00" y="1935.83" id="1970" net="1" show="1" grparent="1978" state="1" pen="0,0,0" brush="255,255,255" thickness="1"/>
          </graphics>
        </attribute>
        <attribute name="ID" id="1971" net="1">
          <![CDATA[15]]>
          <graphics count="1">
            <graphic xoff="25.00" yoff="20.00" x="745.00" y="1935.83" id="1972" net="1" show="0" grparent="1978" state="1" pen="0,0,0" brush="255,255,255" thickness="1"/>
          </graphics>
        </attribute>
        <attribute name="Logic" id="1973" net="1">
          <![CDATA[0]]>
          <graphics count="0"/>
        </attribute>
        <attribute name="Comment" id="1974" net="1">
          <![CDATA[]]>
          <graphics count="1">
            <graphic xoff="40.00" x="760.00" y="1915.83" id="1975" net="1" show="1" grparent="1978" state="1" pen="0,0,0" brush="255,255,255" thickness="1"/>
          </graphics>
        </attribute>
        <attribute name="FunctionList" type="ColList" id="1976" net="1">
          <colList row_count="1" col_count="2" active_row="0" active_col="0">
            <colList_head>
              <colList_colLabel>
                <![CDATA[Function set]]>
              </colList_colLabel>
              <colList_colLabel>
                <![CDATA[Function]]>
              </colList_colLabel>
            </colList_head>
            <colList_body>
              <colList_row nr="0">
                <colList_col nr="0">
                  <![CDATA[Main]]>
                </colList_col>
                <colList_col nr="1">
                  <![CDATA[MassAction(1)]]>
                </colList_col>
              </colList_row>
            </colList_body>
          </colList>
          <graphics count="1">
            <graphic xoff="45.00" yoff="-25.00" x="765.00" y="1890.83" id="1977" net="1" show="0" grparent="1978" state="1" pen="0,0,0" brush="255,255,255" thickness="1"/>
          </graphics>
        </attribute>
        <graphics count="1">
          <graphic x="720.00" y="1915.83" id="1978" net="1" show="1" state="1" pen="0,0,0" brush="255,255,255" thickness="1"/>
        </graphics>
      </node>
      <node id="1979" net="1">
        <attribute name="Name" id="1980" net="1">
          <![CDATA[T_14_32_K01]]>
          <graphics count="1">
            <graphic xoff="25.00" yoff="20.00" x="599.29" y="1615.83" id="1981" net="1" show="1" grparent="1989" state="1" pen="0,0,0" brush="255,255,255" thickness="1"/>
          </graphics>
        </attribute>
        <attribute name="ID" id="1982" net="1">
          <![CDATA[16]]>
          <graphics count="1">
            <graphic xoff="25.00" yoff="20.00" x="599.29" y="1615.83" id="1983" net="1" show="0" grparent="1989" state="1" pen="0,0,0" brush="255,255,255" thickness="1"/>
          </graphics>
        </attribute>
        <attribute name="Logic" id="1984" net="1">
          <![CDATA[0]]>
          <graphics count="0"/>
        </attribute>
        <attribute name="Comment" id="1985" net="1">
          <![CDATA[]]>
          <graphics count="1">
            <graphic xoff="40.00" x="614.29" y="1595.83" id="1986" net="1" show="1" grparent="1989" state="1" pen="0,0,0" brush="255,255,255" thickness="1"/>
          </graphics>
        </attribute>
        <attribute name="FunctionList" type="ColList" id="1987" net="1">
          <colList row_count="1" col_count="2" active_row="0" active_col="0">
            <colList_head>
              <colList_colLabel>
                <![CDATA[Function set]]>
              </colList_colLabel>
              <colList_colLabel>
                <![CDATA[Function]]>
              </colList_colLabel>
            </colList_head>
            <colList_body>
              <colList_row nr="0">
                <colList_col nr="0">
                  <![CDATA[Main]]>
                </colList_col>
                <colList_col nr="1">
                  <![CDATA[MassAction(1)]]>
                </colList_col>
              </colList_row>
            </colList_body>
          </colList>
          <graphics count="1">
            <graphic xoff="45.00" yoff="-25.00" x="619.29" y="1570.83" id="1988" net="1" show="0" grparent="1989" state="1" pen="0,0,0" brush="255,255,255" thickness="1"/>
          </graphics>
        </attribute>
        <graphics count="1">
          <graphic x="574.29" y="1595.83" id="1989" net="1" show="1" state="1" pen="0,0,0" brush="255,255,255" thickness="1"/>
        </graphics>
      </node>
      <node id="1990" net="1">
        <attribute name="Name" id="1991" net="1">
          <![CDATA[T_15_29_K01]]>
          <graphics count="1">
            <graphic xoff="25.00" yoff="20.00" x="525.00" y="1935.83" id="1992" net="1" show="1" grparent="2000" state="1" pen="0,0,0" brush="255,255,255" thickness="1"/>
          </graphics>
        </attribute>
        <attribute name="ID" id="1993" net="1">
          <![CDATA[17]]>
          <graphics count="1">
            <graphic xoff="25.00" yoff="20.00" x="525.00" y="1935.83" id="1994" net="1" show="0" grparent="2000" state="1" pen="0,0,0" brush="255,255,255" thickness="1"/>
          </graphics>
        </attribute>
        <attribute name="Logic" id="1995" net="1">
          <![CDATA[0]]>
          <graphics count="0"/>
        </attribute>
        <attribute name="Comment" id="1996" net="1">
          <![CDATA[]]>
          <graphics count="1">
            <graphic xoff="40.00" x="540.00" y="1915.83" id="1997" net="1" show="1" grparent="2000" state="1" pen="0,0,0" brush="255,255,255" thickness="1"/>
          </graphics>
        </attribute>
        <attribute name="FunctionList" type="ColList" id="1998" net="1">
          <colList row_count="1" col_count="2" active_row="0" active_col="0">
            <colList_head>
              <colList_colLabel>
                <![CDATA[Function set]]>
              </colList_colLabel>
              <colList_colLabel>
                <![CDATA[Function]]>
              </colList_colLabel>
            </colList_head>
            <colList_body>
              <colList_row nr="0">
                <colList_col nr="0">
                  <![CDATA[Main]]>
                </colList_col>
                <colList_col nr="1">
                  <![CDATA[MassAction(1)]]>
                </colList_col>
              </colList_row>
            </colList_body>
          </colList>
          <graphics count="1">
            <graphic xoff="45.00" yoff="-25.00" x="545.00" y="1890.83" id="1999" net="1" show="0" grparent="2000" state="1" pen="0,0,0" brush="255,255,255" thickness="1"/>
          </graphics>
        </attribute>
        <graphics count="1">
          <graphic x="500.00" y="1915.83" id="2000" net="1" show="1" state="1" pen="0,0,0" brush="255,255,255" thickness="1"/>
        </graphics>
      </node>
      <node id="2001" net="1">
        <attribute name="Name" id="2002" net="1">
          <![CDATA[T_15_98_K03]]>
          <graphics count="1">
            <graphic xoff="25.00" yoff="20.00" x="605.00" y="1935.83" id="2003" net="1" show="1" grparent="2011" state="1" pen="0,0,0" brush="255,255,255" thickness="1"/>
          </graphics>
        </attribute>
        <attribute name="ID" id="2004" net="1">
          <![CDATA[18]]>
          <graphics count="1">
            <graphic xoff="25.00" yoff="20.00" x="605.00" y="1935.83" id="2005" net="1" show="0" grparent="2011" state="1" pen="0,0,0" brush="255,255,255" thickness="1"/>
          </graphics>
        </attribute>
        <attribute name="Logic" id="2006" net="1">
          <![CDATA[0]]>
          <graphics count="0"/>
        </attribute>
        <attribute name="Comment" id="2007" net="1">
          <![CDATA[]]>
          <graphics count="1">
            <graphic xoff="40.00" x="620.00" y="1915.83" id="2008" net="1" show="1" grparent="2011" state="1" pen="0,0,0" brush="255,255,255" thickness="1"/>
          </graphics>
        </attribute>
        <attribute name="FunctionList" type="ColList" id="2009" net="1">
          <colList row_count="1" col_count="2" active_row="0" active_col="0">
            <colList_head>
              <colList_colLabel>
                <![CDATA[Function set]]>
              </colList_colLabel>
              <colList_colLabel>
                <![CDATA[Function]]>
              </colList_colLabel>
            </colList_head>
            <colList_body>
              <colList_row nr="0">
                <colList_col nr="0">
                  <![CDATA[Main]]>
                </colList_col>
                <colList_col nr="1">
                  <![CDATA[MassAction(1)]]>
                </colList_col>
              </colList_row>
            </colList_body>
          </colList>
          <graphics count="1">
            <graphic xoff="45.00" yoff="-25.00" x="625.00" y="1890.83" id="2010" net="1" show="0" grparent="2011" state="1" pen="0,0,0" brush="255,255,255" thickness="1"/>
          </graphics>
        </attribute>
        <graphics count="1">
          <graphic x="580.00" y="1915.83" id="2011" net="1" show="1" state="1" pen="0,0,0" brush="255,255,255" thickness="1"/>
        </graphics>
      </node>
      <node id="2012" net="1">
        <attribute name="Name" id="2013" net="1">
          <![CDATA[T_15_100_K03]]>
          <graphics count="1">
            <graphic xoff="25.00" yoff="20.00" x="565.00" y="1935.83" id="2014" net="1" show="1" grparent="2022" state="1" pen="0,0,0" brush="255,255,255" thickness="1"/>
          </graphics>
        </attribute>
        <attribute name="ID" id="2015" net="1">
          <![CDATA[19]]>
          <graphics count="1">
            <graphic xoff="25.00" yoff="20.00" x="565.00" y="1935.83" id="2016" net="1" show="0" grparent="2022" state="1" pen="0,0,0" brush="255,255,255" thickness="1"/>
          </graphics>
        </attribute>
        <attribute name="Logic" id="2017" net="1">
          <![CDATA[0]]>
          <graphics count="0"/>
        </attribute>
        <attribute name="Comment" id="2018" net="1">
          <![CDATA[]]>
          <graphics count="1">
            <graphic xoff="40.00" x="580.00" y="1915.83" id="2019" net="1" show="1" grparent="2022" state="1" pen="0,0,0" brush="255,255,255" thickness="1"/>
          </graphics>
        </attribute>
        <attribute name="FunctionList" type="ColList" id="2020" net="1">
          <colList row_count="1" col_count="2" active_row="0" active_col="0">
            <colList_head>
              <colList_colLabel>
                <![CDATA[Function set]]>
              </colList_colLabel>
              <colList_colLabel>
                <![CDATA[Function]]>
              </colList_colLabel>
            </colList_head>
            <colList_body>
              <colList_row nr="0">
                <colList_col nr="0">
                  <![CDATA[Main]]>
                </colList_col>
                <colList_col nr="1">
                  <![CDATA[MassAction(1)]]>
                </colList_col>
              </colList_row>
            </colList_body>
          </colList>
          <graphics count="1">
            <graphic xoff="45.00" yoff="-25.00" x="585.00" y="1890.83" id="2021" net="1" show="0" grparent="2022" state="1" pen="0,0,0" brush="255,255,255" thickness="1"/>
          </graphics>
        </attribute>
        <graphics count="1">
          <graphic x="540.00" y="1915.83" id="2022" net="1" show="1" state="1" pen="0,0,0" brush="255,255,255" thickness="1"/>
        </graphics>
      </node>
      <node id="2023" net="1">
        <attribute name="Name" id="2024" net="1">
          <![CDATA[T_16_88_K03]]>
          <graphics count="1">
            <graphic xoff="25.00" yoff="20.00" x="885.00" y="1935.83" id="2025" net="1" show="1" grparent="2033" state="1" pen="0,0,0" brush="255,255,255" thickness="1"/>
          </graphics>
        </attribute>
        <attribute name="ID" id="2026" net="1">
          <![CDATA[20]]>
          <graphics count="1">
            <graphic xoff="25.00" yoff="20.00" x="885.00" y="1935.83" id="2027" net="1" show="0" grparent="2033" state="1" pen="0,0,0" brush="255,255,255" thickness="1"/>
          </graphics>
        </attribute>
        <attribute name="Logic" id="2028" net="1">
          <![CDATA[0]]>
          <graphics count="0"/>
        </attribute>
        <attribute name="Comment" id="2029" net="1">
          <![CDATA[]]>
          <graphics count="1">
            <graphic xoff="40.00" x="900.00" y="1915.83" id="2030" net="1" show="1" grparent="2033" state="1" pen="0,0,0" brush="255,255,255" thickness="1"/>
          </graphics>
        </attribute>
        <attribute name="FunctionList" type="ColList" id="2031" net="1">
          <colList row_count="1" col_count="2" active_row="0" active_col="0">
            <colList_head>
              <colList_colLabel>
                <![CDATA[Function set]]>
              </colList_colLabel>
              <colList_colLabel>
                <![CDATA[Function]]>
              </colList_colLabel>
            </colList_head>
            <colList_body>
              <colList_row nr="0">
                <colList_col nr="0">
                  <![CDATA[Main]]>
                </colList_col>
                <colList_col nr="1">
                  <![CDATA[MassAction(1)]]>
                </colList_col>
              </colList_row>
            </colList_body>
          </colList>
          <graphics count="1">
            <graphic xoff="45.00" yoff="-25.00" x="905.00" y="1890.83" id="2032" net="1" show="0" grparent="2033" state="1" pen="0,0,0" brush="255,255,255" thickness="1"/>
          </graphics>
        </attribute>
        <graphics count="1">
          <graphic x="860.00" y="1915.83" id="2033" net="1" show="1" state="1" pen="0,0,0" brush="255,255,255" thickness="1"/>
        </graphics>
      </node>
      <node id="2034" net="1">
        <attribute name="Name" id="2035" net="1">
          <![CDATA[T_16_101_K03]]>
          <graphics count="1">
            <graphic xoff="25.00" yoff="20.00" x="785.00" y="1935.83" id="2036" net="1" show="1" grparent="2044" state="1" pen="0,0,0" brush="255,255,255" thickness="1"/>
          </graphics>
        </attribute>
        <attribute name="ID" id="2037" net="1">
          <![CDATA[21]]>
          <graphics count="1">
            <graphic xoff="25.00" yoff="20.00" x="785.00" y="1935.83" id="2038" net="1" show="0" grparent="2044" state="1" pen="0,0,0" brush="255,255,255" thickness="1"/>
          </graphics>
        </attribute>
        <attribute name="Logic" id="2039" net="1">
          <![CDATA[0]]>
          <graphics count="0"/>
        </attribute>
        <attribute name="Comment" id="2040" net="1">
          <![CDATA[]]>
          <graphics count="1">
            <graphic xoff="40.00" x="800.00" y="1915.83" id="2041" net="1" show="1" grparent="2044" state="1" pen="0,0,0" brush="255,255,255" thickness="1"/>
          </graphics>
        </attribute>
        <attribute name="FunctionList" type="ColList" id="2042" net="1">
          <colList row_count="1" col_count="2" active_row="0" active_col="0">
            <colList_head>
              <colList_colLabel>
                <![CDATA[Function set]]>
              </colList_colLabel>
              <colList_colLabel>
                <![CDATA[Function]]>
              </colList_colLabel>
            </colList_head>
            <colList_body>
              <colList_row nr="0">
                <colList_col nr="0">
                  <![CDATA[Main]]>
                </colList_col>
                <colList_col nr="1">
                  <![CDATA[MassAction(1)]]>
                </colList_col>
              </colList_row>
            </colList_body>
          </colList>
          <graphics count="1">
            <graphic xoff="45.00" yoff="-25.00" x="805.00" y="1890.83" id="2043" net="1" show="0" grparent="2044" state="1" pen="0,0,0" brush="255,255,255" thickness="1"/>
          </graphics>
        </attribute>
        <graphics count="1">
          <graphic x="760.00" y="1915.83" id="2044" net="1" show="1" state="1" pen="0,0,0" brush="255,255,255" thickness="1"/>
        </graphics>
      </node>
      <node id="2045" net="1">
        <attribute name="Name" id="2046" net="1">
          <![CDATA[T_17_18_K04]]>
          <graphics count="1">
            <graphic xoff="25.00" yoff="20.00" x="1325.00" y="520.00" id="2047" net="1" show="1" grparent="2055" state="1" pen="0,0,0" brush="255,255,255" thickness="1"/>
          </graphics>
        </attribute>
        <attribute name="ID" id="2048" net="1">
          <![CDATA[22]]>
          <graphics count="1">
            <graphic xoff="25.00" yoff="20.00" x="1325.00" y="520.00" id="2049" net="1" show="0" grparent="2055" state="1" pen="0,0,0" brush="255,255,255" thickness="1"/>
          </graphics>
        </attribute>
        <attribute name="Logic" id="2050" net="1">
          <![CDATA[0]]>
          <graphics count="0"/>
        </attribute>
        <attribute name="Comment" id="2051" net="1">
          <![CDATA[]]>
          <graphics count="1">
            <graphic xoff="40.00" x="1340.00" y="500.00" id="2052" net="1" show="1" grparent="2055" state="1" pen="0,0,0" brush="255,255,255" thickness="1"/>
          </graphics>
        </attribute>
        <attribute name="FunctionList" type="ColList" id="2053" net="1">
          <colList row_count="1" col_count="2" active_row="0" active_col="0">
            <colList_head>
              <colList_colLabel>
                <![CDATA[Function set]]>
              </colList_colLabel>
              <colList_colLabel>
                <![CDATA[Function]]>
              </colList_colLabel>
            </colList_head>
            <colList_body>
              <colList_row nr="0">
                <colList_col nr="0">
                  <![CDATA[Main]]>
                </colList_col>
                <colList_col nr="1">
                  <![CDATA[MassAction(1)]]>
                </colList_col>
              </colList_row>
            </colList_body>
          </colList>
          <graphics count="1">
            <graphic xoff="45.00" yoff="-25.00" x="1345.00" y="475.00" id="2054" net="1" show="0" grparent="2055" state="1" pen="0,0,0" brush="255,255,255" thickness="1"/>
          </graphics>
        </attribute>
        <graphics count="1">
          <graphic x="1300.00" y="500.00" id="2055" net="1" show="1" state="1" pen="0,0,0" brush="255,255,255" thickness="1"/>
        </graphics>
      </node>
      <node id="2056" net="1">
        <attribute name="Name" id="2057" net="1">
          <![CDATA[T_18_102_K04]]>
          <graphics count="1">
            <graphic xoff="25.00" yoff="20.00" x="1325.00" y="626.67" id="2058" net="1" show="1" grparent="2066" state="1" pen="0,0,0" brush="255,255,255" thickness="1"/>
          </graphics>
        </attribute>
        <attribute name="ID" id="2059" net="1">
          <![CDATA[23]]>
          <graphics count="1">
            <graphic xoff="25.00" yoff="20.00" x="1325.00" y="626.67" id="2060" net="1" show="0" grparent="2066" state="1" pen="0,0,0" brush="255,255,255" thickness="1"/>
          </graphics>
        </attribute>
        <attribute name="Logic" id="2061" net="1">
          <![CDATA[0]]>
          <graphics count="0"/>
        </attribute>
        <attribute name="Comment" id="2062" net="1">
          <![CDATA[]]>
          <graphics count="1">
            <graphic xoff="40.00" x="1340.00" y="606.67" id="2063" net="1" show="1" grparent="2066" state="1" pen="0,0,0" brush="255,255,255" thickness="1"/>
          </graphics>
        </attribute>
        <attribute name="FunctionList" type="ColList" id="2064" net="1">
          <colList row_count="1" col_count="2" active_row="0" active_col="0">
            <colList_head>
              <colList_colLabel>
                <![CDATA[Function set]]>
              </colList_colLabel>
              <colList_colLabel>
                <![CDATA[Function]]>
              </colList_colLabel>
            </colList_head>
            <colList_body>
              <colList_row nr="0">
                <colList_col nr="0">
                  <![CDATA[Main]]>
                </colList_col>
                <colList_col nr="1">
                  <![CDATA[MassAction(1)]]>
                </colList_col>
              </colList_row>
            </colList_body>
          </colList>
          <graphics count="1">
            <graphic xoff="45.00" yoff="-25.00" x="1345.00" y="581.67" id="2065" net="1" show="0" grparent="2066" state="1" pen="0,0,0" brush="255,255,255" thickness="1"/>
          </graphics>
        </attribute>
        <graphics count="1">
          <graphic x="1300.00" y="606.67" id="2066" net="1" show="1" state="1" pen="0,0,0" brush="255,255,255" thickness="1"/>
        </graphics>
      </node>
      <node id="2067" net="1">
        <attribute name="Name" id="2068" net="1">
          <![CDATA[T_19_103_K04]]>
          <graphics count="1">
            <graphic xoff="25.00" yoff="20.00" x="905.00" y="920.83" id="2069" net="1" show="1" grparent="2077" state="1" pen="0,0,0" brush="255,255,255" thickness="1"/>
          </graphics>
        </attribute>
        <attribute name="ID" id="2070" net="1">
          <![CDATA[24]]>
          <graphics count="1">
            <graphic xoff="25.00" yoff="20.00" x="905.00" y="920.83" id="2071" net="1" show="0" grparent="2077" state="1" pen="0,0,0" brush="255,255,255" thickness="1"/>
          </graphics>
        </attribute>
        <attribute name="Logic" id="2072" net="1">
          <![CDATA[0]]>
          <graphics count="0"/>
        </attribute>
        <attribute name="Comment" id="2073" net="1">
          <![CDATA[]]>
          <graphics count="1">
            <graphic xoff="40.00" x="920.00" y="900.83" id="2074" net="1" show="1" grparent="2077" state="1" pen="0,0,0" brush="255,255,255" thickness="1"/>
          </graphics>
        </attribute>
        <attribute name="FunctionList" type="ColList" id="2075" net="1">
          <colList row_count="1" col_count="2" active_row="0" active_col="0">
            <colList_head>
              <colList_colLabel>
                <![CDATA[Function set]]>
              </colList_colLabel>
              <colList_colLabel>
                <![CDATA[Function]]>
              </colList_colLabel>
            </colList_head>
            <colList_body>
              <colList_row nr="0">
                <colList_col nr="0">
                  <![CDATA[Main]]>
                </colList_col>
                <colList_col nr="1">
                  <![CDATA[MassAction(1)]]>
                </colList_col>
              </colList_row>
            </colList_body>
          </colList>
          <graphics count="1">
            <graphic xoff="45.00" yoff="-25.00" x="925.00" y="875.83" id="2076" net="1" show="0" grparent="2077" state="1" pen="0,0,0" brush="255,255,255" thickness="1"/>
          </graphics>
        </attribute>
        <graphics count="1">
          <graphic x="880.00" y="900.83" id="2077" net="1" show="1" state="1" pen="0,0,0" brush="255,255,255" thickness="1"/>
        </graphics>
      </node>
      <node id="2078" net="1">
        <attribute name="Name" id="2079" net="1">
          <![CDATA[T_19_104_K04]]>
          <graphics count="1">
            <graphic xoff="25.00" yoff="20.00" x="865.00" y="920.83" id="2080" net="1" show="1" grparent="2088" state="1" pen="0,0,0" brush="255,255,255" thickness="1"/>
          </graphics>
        </attribute>
        <attribute name="ID" id="2081" net="1">
          <![CDATA[25]]>
          <graphics count="1">
            <graphic xoff="25.00" yoff="20.00" x="865.00" y="920.83" id="2082" net="1" show="0" grparent="2088" state="1" pen="0,0,0" brush="255,255,255" thickness="1"/>
          </graphics>
        </attribute>
        <attribute name="Logic" id="2083" net="1">
          <![CDATA[0]]>
          <graphics count="0"/>
        </attribute>
        <attribute name="Comment" id="2084" net="1">
          <![CDATA[]]>
          <graphics count="1">
            <graphic xoff="40.00" x="880.00" y="900.83" id="2085" net="1" show="1" grparent="2088" state="1" pen="0,0,0" brush="255,255,255" thickness="1"/>
          </graphics>
        </attribute>
        <attribute name="FunctionList" type="ColList" id="2086" net="1">
          <colList row_count="1" col_count="2" active_row="0" active_col="0">
            <colList_head>
              <colList_colLabel>
                <![CDATA[Function set]]>
              </colList_colLabel>
              <colList_colLabel>
                <![CDATA[Function]]>
              </colList_colLabel>
            </colList_head>
            <colList_body>
              <colList_row nr="0">
                <colList_col nr="0">
                  <![CDATA[Main]]>
                </colList_col>
                <colList_col nr="1">
                  <![CDATA[MassAction(1)]]>
                </colList_col>
              </colList_row>
            </colList_body>
          </colList>
          <graphics count="1">
            <graphic xoff="45.00" yoff="-25.00" x="885.00" y="875.83" id="2087" net="1" show="0" grparent="2088" state="1" pen="0,0,0" brush="255,255,255" thickness="1"/>
          </graphics>
        </attribute>
        <graphics count="1">
          <graphic x="840.00" y="900.83" id="2088" net="1" show="1" state="1" pen="0,0,0" brush="255,255,255" thickness="1"/>
        </graphics>
      </node>
      <node id="2089" net="1">
        <attribute name="Name" id="2090" net="1">
          <![CDATA[T_20_17_K04]]>
          <graphics count="1">
            <graphic xoff="25.00" yoff="20.00" x="1325.00" y="393.33" id="2091" net="1" show="1" grparent="2099" state="1" pen="0,0,0" brush="255,255,255" thickness="1"/>
          </graphics>
        </attribute>
        <attribute name="ID" id="2092" net="1">
          <![CDATA[26]]>
          <graphics count="1">
            <graphic xoff="25.00" yoff="20.00" x="1325.00" y="393.33" id="2093" net="1" show="0" grparent="2099" state="1" pen="0,0,0" brush="255,255,255" thickness="1"/>
          </graphics>
        </attribute>
        <attribute name="Logic" id="2094" net="1">
          <![CDATA[0]]>
          <graphics count="0"/>
        </attribute>
        <attribute name="Comment" id="2095" net="1">
          <![CDATA[]]>
          <graphics count="1">
            <graphic xoff="40.00" x="1340.00" y="373.33" id="2096" net="1" show="1" grparent="2099" state="1" pen="0,0,0" brush="255,255,255" thickness="1"/>
          </graphics>
        </attribute>
        <attribute name="FunctionList" type="ColList" id="2097" net="1">
          <colList row_count="1" col_count="2" active_row="0" active_col="0">
            <colList_head>
              <colList_colLabel>
                <![CDATA[Function set]]>
              </colList_colLabel>
              <colList_colLabel>
                <![CDATA[Function]]>
              </colList_colLabel>
            </colList_head>
            <colList_body>
              <colList_row nr="0">
                <colList_col nr="0">
                  <![CDATA[Main]]>
                </colList_col>
                <colList_col nr="1">
                  <![CDATA[MassAction(1)]]>
                </colList_col>
              </colList_row>
            </colList_body>
          </colList>
          <graphics count="1">
            <graphic xoff="45.00" yoff="-25.00" x="1345.00" y="348.33" id="2098" net="1" show="0" grparent="2099" state="1" pen="0,0,0" brush="255,255,255" thickness="1"/>
          </graphics>
        </attribute>
        <graphics count="1">
          <graphic x="1300.00" y="373.33" id="2099" net="1" show="1" state="1" pen="0,0,0" brush="255,255,255" thickness="1"/>
        </graphics>
      </node>
      <node id="2100" net="1">
        <attribute name="Name" id="2101" net="1">
          <![CDATA[T_21_7_K02]]>
          <graphics count="1">
            <graphic xoff="25.00" yoff="20.00" x="1395.00" y="1232.50" id="2102" net="1" show="1" grparent="2110" state="1" pen="0,0,0" brush="255,255,255" thickness="1"/>
          </graphics>
        </attribute>
        <attribute name="ID" id="2103" net="1">
          <![CDATA[27]]>
          <graphics count="1">
            <graphic xoff="25.00" yoff="20.00" x="1395.00" y="1232.50" id="2104" net="1" show="0" grparent="2110" state="1" pen="0,0,0" brush="255,255,255" thickness="1"/>
          </graphics>
        </attribute>
        <attribute name="Logic" id="2105" net="1">
          <![CDATA[0]]>
          <graphics count="0"/>
        </attribute>
        <attribute name="Comment" id="2106" net="1">
          <![CDATA[]]>
          <graphics count="1">
            <graphic xoff="40.00" x="1410.00" y="1212.50" id="2107" net="1" show="1" grparent="2110" state="1" pen="0,0,0" brush="255,255,255" thickness="1"/>
          </graphics>
        </attribute>
        <attribute name="FunctionList" type="ColList" id="2108" net="1">
          <colList row_count="1" col_count="2" active_row="0" active_col="0">
            <colList_head>
              <colList_colLabel>
                <![CDATA[Function set]]>
              </colList_colLabel>
              <colList_colLabel>
                <![CDATA[Function]]>
              </colList_colLabel>
            </colList_head>
            <colList_body>
              <colList_row nr="0">
                <colList_col nr="0">
                  <![CDATA[Main]]>
                </colList_col>
                <colList_col nr="1">
                  <![CDATA[MassAction(1)]]>
                </colList_col>
              </colList_row>
            </colList_body>
          </colList>
          <graphics count="1">
            <graphic xoff="45.00" yoff="-25.00" x="1415.00" y="1187.50" id="2109" net="1" show="0" grparent="2110" state="1" pen="0,0,0" brush="255,255,255" thickness="1"/>
          </graphics>
        </attribute>
        <graphics count="1">
          <graphic x="1370.00" y="1212.50" id="2110" net="1" show="1" state="1" pen="0,0,0" brush="255,255,255" thickness="1"/>
        </graphics>
      </node>
      <node id="2111" net="1">
        <attribute name="Name" id="2112" net="1">
          <![CDATA[T_22_4_K03]]>
          <graphics count="1">
            <graphic xoff="25.00" yoff="20.00" x="165.00" y="393.33" id="2113" net="1" show="1" grparent="2121" state="1" pen="0,0,0" brush="255,255,255" thickness="1"/>
          </graphics>
        </attribute>
        <attribute name="ID" id="2114" net="1">
          <![CDATA[28]]>
          <graphics count="1">
            <graphic xoff="25.00" yoff="20.00" x="165.00" y="393.33" id="2115" net="1" show="0" grparent="2121" state="1" pen="0,0,0" brush="255,255,255" thickness="1"/>
          </graphics>
        </attribute>
        <attribute name="Logic" id="2116" net="1">
          <![CDATA[0]]>
          <graphics count="0"/>
        </attribute>
        <attribute name="Comment" id="2117" net="1">
          <![CDATA[]]>
          <graphics count="1">
            <graphic xoff="40.00" x="180.00" y="373.33" id="2118" net="1" show="1" grparent="2121" state="1" pen="0,0,0" brush="255,255,255" thickness="1"/>
          </graphics>
        </attribute>
        <attribute name="FunctionList" type="ColList" id="2119" net="1">
          <colList row_count="1" col_count="2" active_row="0" active_col="0">
            <colList_head>
              <colList_colLabel>
                <![CDATA[Function set]]>
              </colList_colLabel>
              <colList_colLabel>
                <![CDATA[Function]]>
              </colList_colLabel>
            </colList_head>
            <colList_body>
              <colList_row nr="0">
                <colList_col nr="0">
                  <![CDATA[Main]]>
                </colList_col>
                <colList_col nr="1">
                  <![CDATA[MassAction(1)]]>
                </colList_col>
              </colList_row>
            </colList_body>
          </colList>
          <graphics count="1">
            <graphic xoff="45.00" yoff="-25.00" x="185.00" y="348.33" id="2120" net="1" show="0" grparent="2121" state="1" pen="0,0,0" brush="255,255,255" thickness="1"/>
          </graphics>
        </attribute>
        <graphics count="1">
          <graphic x="140.00" y="373.33" id="2121" net="1" show="1" state="1" pen="0,0,0" brush="255,255,255" thickness="1"/>
        </graphics>
      </node>
      <node id="2122" net="1">
        <attribute name="Name" id="2123" net="1">
          <![CDATA[T_23_27_K03]]>
          <graphics count="1">
            <graphic xoff="25.00" yoff="20.00" x="785.00" y="1615.83" id="2124" net="1" show="1" grparent="2132" state="1" pen="0,0,0" brush="255,255,255" thickness="1"/>
          </graphics>
        </attribute>
        <attribute name="ID" id="2125" net="1">
          <![CDATA[29]]>
          <graphics count="1">
            <graphic xoff="25.00" yoff="20.00" x="785.00" y="1615.83" id="2126" net="1" show="0" grparent="2132" state="1" pen="0,0,0" brush="255,255,255" thickness="1"/>
          </graphics>
        </attribute>
        <attribute name="Logic" id="2127" net="1">
          <![CDATA[0]]>
          <graphics count="0"/>
        </attribute>
        <attribute name="Comment" id="2128" net="1">
          <![CDATA[]]>
          <graphics count="1">
            <graphic xoff="40.00" x="800.00" y="1595.83" id="2129" net="1" show="1" grparent="2132" state="1" pen="0,0,0" brush="255,255,255" thickness="1"/>
          </graphics>
        </attribute>
        <attribute name="FunctionList" type="ColList" id="2130" net="1">
          <colList row_count="1" col_count="2" active_row="0" active_col="0">
            <colList_head>
              <colList_colLabel>
                <![CDATA[Function set]]>
              </colList_colLabel>
              <colList_colLabel>
                <![CDATA[Function]]>
              </colList_colLabel>
            </colList_head>
            <colList_body>
              <colList_row nr="0">
                <colList_col nr="0">
                  <![CDATA[Main]]>
                </colList_col>
                <colList_col nr="1">
                  <![CDATA[MassAction(1)]]>
                </colList_col>
              </colList_row>
            </colList_body>
          </colList>
          <graphics count="1">
            <graphic xoff="45.00" yoff="-25.00" x="805.00" y="1570.83" id="2131" net="1" show="0" grparent="2132" state="1" pen="0,0,0" brush="255,255,255" thickness="1"/>
          </graphics>
        </attribute>
        <graphics count="1">
          <graphic x="760.00" y="1595.83" id="2132" net="1" show="1" state="1" pen="0,0,0" brush="255,255,255" thickness="1"/>
        </graphics>
      </node>
      <node id="2133" net="1">
        <attribute name="Name" id="2134" net="1">
          <![CDATA[T_24_38_K04]]>
          <graphics count="1">
            <graphic xoff="25.00" yoff="20.00" x="1205.00" y="393.33" id="2135" net="1" show="1" grparent="2143" state="1" pen="0,0,0" brush="255,255,255" thickness="1"/>
          </graphics>
        </attribute>
        <attribute name="ID" id="2136" net="1">
          <![CDATA[30]]>
          <graphics count="1">
            <graphic xoff="25.00" yoff="20.00" x="1205.00" y="393.33" id="2137" net="1" show="0" grparent="2143" state="1" pen="0,0,0" brush="255,255,255" thickness="1"/>
          </graphics>
        </attribute>
        <attribute name="Logic" id="2138" net="1">
          <![CDATA[0]]>
          <graphics count="0"/>
        </attribute>
        <attribute name="Comment" id="2139" net="1">
          <![CDATA[]]>
          <graphics count="1">
            <graphic xoff="40.00" x="1220.00" y="373.33" id="2140" net="1" show="1" grparent="2143" state="1" pen="0,0,0" brush="255,255,255" thickness="1"/>
          </graphics>
        </attribute>
        <attribute name="FunctionList" type="ColList" id="2141" net="1">
          <colList row_count="1" col_count="2" active_row="0" active_col="0">
            <colList_head>
              <colList_colLabel>
                <![CDATA[Function set]]>
              </colList_colLabel>
              <colList_colLabel>
                <![CDATA[Function]]>
              </colList_colLabel>
            </colList_head>
            <colList_body>
              <colList_row nr="0">
                <colList_col nr="0">
                  <![CDATA[Main]]>
                </colList_col>
                <colList_col nr="1">
                  <![CDATA[MassAction(1)]]>
                </colList_col>
              </colList_row>
            </colList_body>
          </colList>
          <graphics count="1">
            <graphic xoff="45.00" yoff="-25.00" x="1225.00" y="348.33" id="2142" net="1" show="0" grparent="2143" state="1" pen="0,0,0" brush="255,255,255" thickness="1"/>
          </graphics>
        </attribute>
        <graphics count="1">
          <graphic x="1180.00" y="373.33" id="2143" net="1" show="1" state="1" pen="0,0,0" brush="255,255,255" thickness="1"/>
        </graphics>
      </node>
      <node id="2144" net="1">
        <attribute name="Name" id="2145" net="1">
          <![CDATA[T_24_52_K02]]>
          <graphics count="1">
            <graphic xoff="25.00" yoff="20.00" x="1060.29" y="393.33" id="2146" net="1" show="1" grparent="2154" state="1" pen="0,0,0" brush="255,255,255" thickness="1"/>
          </graphics>
        </attribute>
        <attribute name="ID" id="2147" net="1">
          <![CDATA[31]]>
          <graphics count="1">
            <graphic xoff="25.00" yoff="20.00" x="1060.29" y="393.33" id="2148" net="1" show="0" grparent="2154" state="1" pen="0,0,0" brush="255,255,255" thickness="1"/>
          </graphics>
        </attribute>
        <attribute name="Logic" id="2149" net="1">
          <![CDATA[0]]>
          <graphics count="0"/>
        </attribute>
        <attribute name="Comment" id="2150" net="1">
          <![CDATA[]]>
          <graphics count="1">
            <graphic xoff="40.00" x="1075.29" y="373.33" id="2151" net="1" show="1" grparent="2154" state="1" pen="0,0,0" brush="255,255,255" thickness="1"/>
          </graphics>
        </attribute>
        <attribute name="FunctionList" type="ColList" id="2152" net="1">
          <colList row_count="1" col_count="2" active_row="0" active_col="0">
            <colList_head>
              <colList_colLabel>
                <![CDATA[Function set]]>
              </colList_colLabel>
              <colList_colLabel>
                <![CDATA[Function]]>
              </colList_colLabel>
            </colList_head>
            <colList_body>
              <colList_row nr="0">
                <colList_col nr="0">
                  <![CDATA[Main]]>
                </colList_col>
                <colList_col nr="1">
                  <![CDATA[MassAction(1)]]>
                </colList_col>
              </colList_row>
            </colList_body>
          </colList>
          <graphics count="1">
            <graphic xoff="45.00" yoff="-25.00" x="1080.29" y="348.33" id="2153" net="1" show="0" grparent="2154" state="1" pen="0,0,0" brush="255,255,255" thickness="1"/>
          </graphics>
        </attribute>
        <graphics count="1">
          <graphic x="1035.29" y="373.33" id="2154" net="1" show="1" state="1" pen="0,0,0" brush="255,255,255" thickness="1"/>
        </graphics>
      </node>
      <node id="2155" net="1">
        <attribute name="Name" id="2156" net="1">
          <![CDATA[T_25_19_K04]]>
          <graphics count="1">
            <graphic xoff="25.00" yoff="20.00" x="845.00" y="626.67" id="2157" net="1" show="1" grparent="2165" state="1" pen="0,0,0" brush="255,255,255" thickness="1"/>
          </graphics>
        </attribute>
        <attribute name="ID" id="2158" net="1">
          <![CDATA[32]]>
          <graphics count="1">
            <graphic xoff="25.00" yoff="20.00" x="845.00" y="626.67" id="2159" net="1" show="0" grparent="2165" state="1" pen="0,0,0" brush="255,255,255" thickness="1"/>
          </graphics>
        </attribute>
        <attribute name="Logic" id="2160" net="1">
          <![CDATA[0]]>
          <graphics count="0"/>
        </attribute>
        <attribute name="Comment" id="2161" net="1">
          <![CDATA[]]>
          <graphics count="1">
            <graphic xoff="40.00" x="860.00" y="606.67" id="2162" net="1" show="1" grparent="2165" state="1" pen="0,0,0" brush="255,255,255" thickness="1"/>
          </graphics>
        </attribute>
        <attribute name="FunctionList" type="ColList" id="2163" net="1">
          <colList row_count="1" col_count="2" active_row="0" active_col="0">
            <colList_head>
              <colList_colLabel>
                <![CDATA[Function set]]>
              </colList_colLabel>
              <colList_colLabel>
                <![CDATA[Function]]>
              </colList_colLabel>
            </colList_head>
            <colList_body>
              <colList_row nr="0">
                <colList_col nr="0">
                  <![CDATA[Main]]>
                </colList_col>
                <colList_col nr="1">
                  <![CDATA[MassAction(1)]]>
                </colList_col>
              </colList_row>
            </colList_body>
          </colList>
          <graphics count="1">
            <graphic xoff="45.00" yoff="-25.00" x="865.00" y="581.67" id="2164" net="1" show="0" grparent="2165" state="1" pen="0,0,0" brush="255,255,255" thickness="1"/>
          </graphics>
        </attribute>
        <graphics count="1">
          <graphic x="820.00" y="606.67" id="2165" net="1" show="1" state="1" pen="0,0,0" brush="255,255,255" thickness="1"/>
        </graphics>
      </node>
      <node id="2166" net="1">
        <attribute name="Name" id="2167" net="1">
          <![CDATA[T_25_45_K02]]>
          <graphics count="1">
            <graphic xoff="25.00" yoff="20.00" x="1005.00" y="626.67" id="2168" net="1" show="1" grparent="2176" state="1" pen="0,0,0" brush="255,255,255" thickness="1"/>
          </graphics>
        </attribute>
        <attribute name="ID" id="2169" net="1">
          <![CDATA[33]]>
          <graphics count="1">
            <graphic xoff="25.00" yoff="20.00" x="1005.00" y="626.67" id="2170" net="1" show="0" grparent="2176" state="1" pen="0,0,0" brush="255,255,255" thickness="1"/>
          </graphics>
        </attribute>
        <attribute name="Logic" id="2171" net="1">
          <![CDATA[0]]>
          <graphics count="0"/>
        </attribute>
        <attribute name="Comment" id="2172" net="1">
          <![CDATA[]]>
          <graphics count="1">
            <graphic xoff="40.00" x="1020.00" y="606.67" id="2173" net="1" show="1" grparent="2176" state="1" pen="0,0,0" brush="255,255,255" thickness="1"/>
          </graphics>
        </attribute>
        <attribute name="FunctionList" type="ColList" id="2174" net="1">
          <colList row_count="1" col_count="2" active_row="0" active_col="0">
            <colList_head>
              <colList_colLabel>
                <![CDATA[Function set]]>
              </colList_colLabel>
              <colList_colLabel>
                <![CDATA[Function]]>
              </colList_colLabel>
            </colList_head>
            <colList_body>
              <colList_row nr="0">
                <colList_col nr="0">
                  <![CDATA[Main]]>
                </colList_col>
                <colList_col nr="1">
                  <![CDATA[MassAction(1)]]>
                </colList_col>
              </colList_row>
            </colList_body>
          </colList>
          <graphics count="1">
            <graphic xoff="45.00" yoff="-25.00" x="1025.00" y="581.67" id="2175" net="1" show="0" grparent="2176" state="1" pen="0,0,0" brush="255,255,255" thickness="1"/>
          </graphics>
        </attribute>
        <graphics count="1">
          <graphic x="980.00" y="606.67" id="2176" net="1" show="1" state="1" pen="0,0,0" brush="255,255,255" thickness="1"/>
        </graphics>
      </node>
      <node id="2177" net="1">
        <attribute name="Name" id="2178" net="1">
          <![CDATA[T_26_35_K01]]>
          <graphics count="1">
            <graphic xoff="25.00" yoff="20.00" x="465.00" y="1379.17" id="2179" net="1" show="1" grparent="2187" state="1" pen="0,0,0" brush="255,255,255" thickness="1"/>
          </graphics>
        </attribute>
        <attribute name="ID" id="2180" net="1">
          <![CDATA[34]]>
          <graphics count="1">
            <graphic xoff="25.00" yoff="20.00" x="465.00" y="1379.17" id="2181" net="1" show="0" grparent="2187" state="1" pen="0,0,0" brush="255,255,255" thickness="1"/>
          </graphics>
        </attribute>
        <attribute name="Logic" id="2182" net="1">
          <![CDATA[0]]>
          <graphics count="0"/>
        </attribute>
        <attribute name="Comment" id="2183" net="1">
          <![CDATA[]]>
          <graphics count="1">
            <graphic xoff="40.00" x="480.00" y="1359.17" id="2184" net="1" show="1" grparent="2187" state="1" pen="0,0,0" brush="255,255,255" thickness="1"/>
          </graphics>
        </attribute>
        <attribute name="FunctionList" type="ColList" id="2185" net="1">
          <colList row_count="1" col_count="2" active_row="0" active_col="0">
            <colList_head>
              <colList_colLabel>
                <![CDATA[Function set]]>
              </colList_colLabel>
              <colList_colLabel>
                <![CDATA[Function]]>
              </colList_colLabel>
            </colList_head>
            <colList_body>
              <colList_row nr="0">
                <colList_col nr="0">
                  <![CDATA[Main]]>
                </colList_col>
                <colList_col nr="1">
                  <![CDATA[MassAction(1)]]>
                </colList_col>
              </colList_row>
            </colList_body>
          </colList>
          <graphics count="1">
            <graphic xoff="45.00" yoff="-25.00" x="485.00" y="1334.17" id="2186" net="1" show="0" grparent="2187" state="1" pen="0,0,0" brush="255,255,255" thickness="1"/>
          </graphics>
        </attribute>
        <graphics count="1">
          <graphic x="440.00" y="1359.17" id="2187" net="1" show="1" state="1" pen="0,0,0" brush="255,255,255" thickness="1"/>
        </graphics>
      </node>
      <node id="2188" net="1">
        <attribute name="Name" id="2189" net="1">
          <![CDATA[T_26_36_K01]]>
          <graphics count="1">
            <graphic xoff="25.00" yoff="20.00" x="705.00" y="1379.17" id="2190" net="1" show="1" grparent="2198" state="1" pen="0,0,0" brush="255,255,255" thickness="1"/>
          </graphics>
        </attribute>
        <attribute name="ID" id="2191" net="1">
          <![CDATA[35]]>
          <graphics count="1">
            <graphic xoff="25.00" yoff="20.00" x="705.00" y="1379.17" id="2192" net="1" show="0" grparent="2198" state="1" pen="0,0,0" brush="255,255,255" thickness="1"/>
          </graphics>
        </attribute>
        <attribute name="Logic" id="2193" net="1">
          <![CDATA[0]]>
          <graphics count="0"/>
        </attribute>
        <attribute name="Comment" id="2194" net="1">
          <![CDATA[]]>
          <graphics count="1">
            <graphic xoff="40.00" x="720.00" y="1359.17" id="2195" net="1" show="1" grparent="2198" state="1" pen="0,0,0" brush="255,255,255" thickness="1"/>
          </graphics>
        </attribute>
        <attribute name="FunctionList" type="ColList" id="2196" net="1">
          <colList row_count="1" col_count="2" active_row="0" active_col="0">
            <colList_head>
              <colList_colLabel>
                <![CDATA[Function set]]>
              </colList_colLabel>
              <colList_colLabel>
                <![CDATA[Function]]>
              </colList_colLabel>
            </colList_head>
            <colList_body>
              <colList_row nr="0">
                <colList_col nr="0">
                  <![CDATA[Main]]>
                </colList_col>
                <colList_col nr="1">
                  <![CDATA[MassAction(1)]]>
                </colList_col>
              </colList_row>
            </colList_body>
          </colList>
          <graphics count="1">
            <graphic xoff="45.00" yoff="-25.00" x="725.00" y="1334.17" id="2197" net="1" show="0" grparent="2198" state="1" pen="0,0,0" brush="255,255,255" thickness="1"/>
          </graphics>
        </attribute>
        <graphics count="1">
          <graphic x="680.00" y="1359.17" id="2198" net="1" show="1" state="1" pen="0,0,0" brush="255,255,255" thickness="1"/>
        </graphics>
      </node>
      <node id="2199" net="1">
        <attribute name="Name" id="2200" net="1">
          <![CDATA[T_26_61_K02]]>
          <graphics count="1">
            <graphic xoff="25.00" yoff="20.00" x="543.95" y="1379.17" id="2201" net="1" show="1" grparent="2209" state="1" pen="0,0,0" brush="255,255,255" thickness="1"/>
          </graphics>
        </attribute>
        <attribute name="ID" id="2202" net="1">
          <![CDATA[36]]>
          <graphics count="1">
            <graphic xoff="25.00" yoff="20.00" x="543.95" y="1379.17" id="2203" net="1" show="0" grparent="2209" state="1" pen="0,0,0" brush="255,255,255" thickness="1"/>
          </graphics>
        </attribute>
        <attribute name="Logic" id="2204" net="1">
          <![CDATA[0]]>
          <graphics count="0"/>
        </attribute>
        <attribute name="Comment" id="2205" net="1">
          <![CDATA[]]>
          <graphics count="1">
            <graphic xoff="40.00" x="558.95" y="1359.17" id="2206" net="1" show="1" grparent="2209" state="1" pen="0,0,0" brush="255,255,255" thickness="1"/>
          </graphics>
        </attribute>
        <attribute name="FunctionList" type="ColList" id="2207" net="1">
          <colList row_count="1" col_count="2" active_row="0" active_col="0">
            <colList_head>
              <colList_colLabel>
                <![CDATA[Function set]]>
              </colList_colLabel>
              <colList_colLabel>
                <![CDATA[Function]]>
              </colList_colLabel>
            </colList_head>
            <colList_body>
              <colList_row nr="0">
                <colList_col nr="0">
                  <![CDATA[Main]]>
                </colList_col>
                <colList_col nr="1">
                  <![CDATA[MassAction(1)]]>
                </colList_col>
              </colList_row>
            </colList_body>
          </colList>
          <graphics count="1">
            <graphic xoff="45.00" yoff="-25.00" x="563.95" y="1334.17" id="2208" net="1" show="0" grparent="2209" state="1" pen="0,0,0" brush="255,255,255" thickness="1"/>
          </graphics>
        </attribute>
        <graphics count="1">
          <graphic x="518.95" y="1359.17" id="2209" net="1" show="1" state="1" pen="0,0,0" brush="255,255,255" thickness="1"/>
        </graphics>
      </node>
      <node id="2210" net="1">
        <attribute name="Name" id="2211" net="1">
          <![CDATA[T_27_16_K03]]>
          <graphics count="1">
            <graphic xoff="25.00" yoff="20.00" x="785.00" y="1775.83" id="2212" net="1" show="1" grparent="2220" state="1" pen="0,0,0" brush="255,255,255" thickness="1"/>
          </graphics>
        </attribute>
        <attribute name="ID" id="2213" net="1">
          <![CDATA[37]]>
          <graphics count="1">
            <graphic xoff="25.00" yoff="20.00" x="785.00" y="1775.83" id="2214" net="1" show="0" grparent="2220" state="1" pen="0,0,0" brush="255,255,255" thickness="1"/>
          </graphics>
        </attribute>
        <attribute name="Logic" id="2215" net="1">
          <![CDATA[0]]>
          <graphics count="0"/>
        </attribute>
        <attribute name="Comment" id="2216" net="1">
          <![CDATA[]]>
          <graphics count="1">
            <graphic xoff="40.00" x="800.00" y="1755.83" id="2217" net="1" show="1" grparent="2220" state="1" pen="0,0,0" brush="255,255,255" thickness="1"/>
          </graphics>
        </attribute>
        <attribute name="FunctionList" type="ColList" id="2218" net="1">
          <colList row_count="1" col_count="2" active_row="0" active_col="0">
            <colList_head>
              <colList_colLabel>
                <![CDATA[Function set]]>
              </colList_colLabel>
              <colList_colLabel>
                <![CDATA[Function]]>
              </colList_colLabel>
            </colList_head>
            <colList_body>
              <colList_row nr="0">
                <colList_col nr="0">
                  <![CDATA[Main]]>
                </colList_col>
                <colList_col nr="1">
                  <![CDATA[MassAction(1)]]>
                </colList_col>
              </colList_row>
            </colList_body>
          </colList>
          <graphics count="1">
            <graphic xoff="45.00" yoff="-25.00" x="805.00" y="1730.83" id="2219" net="1" show="0" grparent="2220" state="1" pen="0,0,0" brush="255,255,255" thickness="1"/>
          </graphics>
        </attribute>
        <graphics count="1">
          <graphic x="760.00" y="1755.83" id="2220" net="1" show="1" state="1" pen="0,0,0" brush="255,255,255" thickness="1"/>
        </graphics>
      </node>
      <node id="2221" net="1">
        <attribute name="Name" id="2222" net="1">
          <![CDATA[T_28_13_K01]]>
          <graphics count="1">
            <graphic xoff="25.00" yoff="20.00" x="735.00" y="1775.83" id="2223" net="1" show="1" grparent="2231" state="1" pen="0,0,0" brush="255,255,255" thickness="1"/>
          </graphics>
        </attribute>
        <attribute name="ID" id="2224" net="1">
          <![CDATA[38]]>
          <graphics count="1">
            <graphic xoff="25.00" yoff="20.00" x="735.00" y="1775.83" id="2225" net="1" show="0" grparent="2231" state="1" pen="0,0,0" brush="255,255,255" thickness="1"/>
          </graphics>
        </attribute>
        <attribute name="Logic" id="2226" net="1">
          <![CDATA[0]]>
          <graphics count="0"/>
        </attribute>
        <attribute name="Comment" id="2227" net="1">
          <![CDATA[]]>
          <graphics count="1">
            <graphic xoff="40.00" x="750.00" y="1755.83" id="2228" net="1" show="1" grparent="2231" state="1" pen="0,0,0" brush="255,255,255" thickness="1"/>
          </graphics>
        </attribute>
        <attribute name="FunctionList" type="ColList" id="2229" net="1">
          <colList row_count="1" col_count="2" active_row="0" active_col="0">
            <colList_head>
              <colList_colLabel>
                <![CDATA[Function set]]>
              </colList_colLabel>
              <colList_colLabel>
                <![CDATA[Function]]>
              </colList_colLabel>
            </colList_head>
            <colList_body>
              <colList_row nr="0">
                <colList_col nr="0">
                  <![CDATA[Main]]>
                </colList_col>
                <colList_col nr="1">
                  <![CDATA[MassAction(1)]]>
                </colList_col>
              </colList_row>
            </colList_body>
          </colList>
          <graphics count="1">
            <graphic xoff="45.00" yoff="-25.00" x="755.00" y="1730.83" id="2230" net="1" show="0" grparent="2231" state="1" pen="0,0,0" brush="255,255,255" thickness="1"/>
          </graphics>
        </attribute>
        <graphics count="1">
          <graphic x="710.00" y="1755.83" id="2231" net="1" show="1" state="1" pen="0,0,0" brush="255,255,255" thickness="1"/>
        </graphics>
      </node>
      <node id="2232" net="1">
        <attribute name="Name" id="2233" net="1">
          <![CDATA[T_28_15_K01]]>
          <graphics count="1">
            <graphic xoff="25.00" yoff="20.00" x="605.00" y="1775.83" id="2234" net="1" show="1" grparent="2242" state="1" pen="0,0,0" brush="255,255,255" thickness="1"/>
          </graphics>
        </attribute>
        <attribute name="ID" id="2235" net="1">
          <![CDATA[39]]>
          <graphics count="1">
            <graphic xoff="25.00" yoff="20.00" x="605.00" y="1775.83" id="2236" net="1" show="0" grparent="2242" state="1" pen="0,0,0" brush="255,255,255" thickness="1"/>
          </graphics>
        </attribute>
        <attribute name="Logic" id="2237" net="1">
          <![CDATA[0]]>
          <graphics count="0"/>
        </attribute>
        <attribute name="Comment" id="2238" net="1">
          <![CDATA[]]>
          <graphics count="1">
            <graphic xoff="40.00" x="620.00" y="1755.83" id="2239" net="1" show="1" grparent="2242" state="1" pen="0,0,0" brush="255,255,255" thickness="1"/>
          </graphics>
        </attribute>
        <attribute name="FunctionList" type="ColList" id="2240" net="1">
          <colList row_count="1" col_count="2" active_row="0" active_col="0">
            <colList_head>
              <colList_colLabel>
                <![CDATA[Function set]]>
              </colList_colLabel>
              <colList_colLabel>
                <![CDATA[Function]]>
              </colList_colLabel>
            </colList_head>
            <colList_body>
              <colList_row nr="0">
                <colList_col nr="0">
                  <![CDATA[Main]]>
                </colList_col>
                <colList_col nr="1">
                  <![CDATA[MassAction(1)]]>
                </colList_col>
              </colList_row>
            </colList_body>
          </colList>
          <graphics count="1">
            <graphic xoff="45.00" yoff="-25.00" x="625.00" y="1730.83" id="2241" net="1" show="0" grparent="2242" state="1" pen="0,0,0" brush="255,255,255" thickness="1"/>
          </graphics>
        </attribute>
        <graphics count="1">
          <graphic x="580.00" y="1755.83" id="2242" net="1" show="1" state="1" pen="0,0,0" brush="255,255,255" thickness="1"/>
        </graphics>
      </node>
      <node id="2243" net="1">
        <attribute name="Name" id="2244" net="1">
          <![CDATA[T_28_32_K01]]>
          <graphics count="1">
            <graphic xoff="25.00" yoff="20.00" x="687.50" y="1775.83" id="2245" net="1" show="1" grparent="2253" state="1" pen="0,0,0" brush="255,255,255" thickness="1"/>
          </graphics>
        </attribute>
        <attribute name="ID" id="2246" net="1">
          <![CDATA[40]]>
          <graphics count="1">
            <graphic xoff="25.00" yoff="20.00" x="687.50" y="1775.83" id="2247" net="1" show="0" grparent="2253" state="1" pen="0,0,0" brush="255,255,255" thickness="1"/>
          </graphics>
        </attribute>
        <attribute name="Logic" id="2248" net="1">
          <![CDATA[0]]>
          <graphics count="0"/>
        </attribute>
        <attribute name="Comment" id="2249" net="1">
          <![CDATA[]]>
          <graphics count="1">
            <graphic xoff="40.00" x="702.50" y="1755.83" id="2250" net="1" show="1" grparent="2253" state="1" pen="0,0,0" brush="255,255,255" thickness="1"/>
          </graphics>
        </attribute>
        <attribute name="FunctionList" type="ColList" id="2251" net="1">
          <colList row_count="1" col_count="2" active_row="0" active_col="0">
            <colList_head>
              <colList_colLabel>
                <![CDATA[Function set]]>
              </colList_colLabel>
              <colList_colLabel>
                <![CDATA[Function]]>
              </colList_colLabel>
            </colList_head>
            <colList_body>
              <colList_row nr="0">
                <colList_col nr="0">
                  <![CDATA[Main]]>
                </colList_col>
                <colList_col nr="1">
                  <![CDATA[MassAction(1)]]>
                </colList_col>
              </colList_row>
            </colList_body>
          </colList>
          <graphics count="1">
            <graphic xoff="45.00" yoff="-25.00" x="707.50" y="1730.83" id="2252" net="1" show="0" grparent="2253" state="1" pen="0,0,0" brush="255,255,255" thickness="1"/>
          </graphics>
        </attribute>
        <graphics count="1">
          <graphic x="662.50" y="1755.83" id="2253" net="1" show="1" state="1" pen="0,0,0" brush="255,255,255" thickness="1"/>
        </graphics>
      </node>
      <node id="2254" net="1">
        <attribute name="Name" id="2255" net="1">
          <![CDATA[T_29_30_K01]]>
          <graphics count="1">
            <graphic xoff="25.00" yoff="20.00" x="525.00" y="2015.83" id="2256" net="1" show="1" grparent="2264" state="1" pen="0,0,0" brush="255,255,255" thickness="1"/>
          </graphics>
        </attribute>
        <attribute name="ID" id="2257" net="1">
          <![CDATA[41]]>
          <graphics count="1">
            <graphic xoff="25.00" yoff="20.00" x="525.00" y="2015.83" id="2258" net="1" show="0" grparent="2264" state="1" pen="0,0,0" brush="255,255,255" thickness="1"/>
          </graphics>
        </attribute>
        <attribute name="Logic" id="2259" net="1">
          <![CDATA[0]]>
          <graphics count="0"/>
        </attribute>
        <attribute name="Comment" id="2260" net="1">
          <![CDATA[]]>
          <graphics count="1">
            <graphic xoff="40.00" x="540.00" y="1995.83" id="2261" net="1" show="1" grparent="2264" state="1" pen="0,0,0" brush="255,255,255" thickness="1"/>
          </graphics>
        </attribute>
        <attribute name="FunctionList" type="ColList" id="2262" net="1">
          <colList row_count="1" col_count="2" active_row="0" active_col="0">
            <colList_head>
              <colList_colLabel>
                <![CDATA[Function set]]>
              </colList_colLabel>
              <colList_colLabel>
                <![CDATA[Function]]>
              </colList_colLabel>
            </colList_head>
            <colList_body>
              <colList_row nr="0">
                <colList_col nr="0">
                  <![CDATA[Main]]>
                </colList_col>
                <colList_col nr="1">
                  <![CDATA[MassAction(1)]]>
                </colList_col>
              </colList_row>
            </colList_body>
          </colList>
          <graphics count="1">
            <graphic xoff="45.00" yoff="-25.00" x="545.00" y="1970.83" id="2263" net="1" show="0" grparent="2264" state="1" pen="0,0,0" brush="255,255,255" thickness="1"/>
          </graphics>
        </attribute>
        <graphics count="1">
          <graphic x="500.00" y="1995.83" id="2264" net="1" show="1" state="1" pen="0,0,0" brush="255,255,255" thickness="1"/>
        </graphics>
      </node>
      <node id="2265" net="1">
        <attribute name="Name" id="2266" net="1">
          <![CDATA[T_31_32_K01]]>
          <graphics count="1">
            <graphic xoff="25.00" yoff="20.00" x="695.00" y="2015.83" id="2267" net="1" show="1" grparent="2275" state="1" pen="0,0,0" brush="255,255,255" thickness="1"/>
          </graphics>
        </attribute>
        <attribute name="ID" id="2268" net="1">
          <![CDATA[42]]>
          <graphics count="1">
            <graphic xoff="25.00" yoff="20.00" x="695.00" y="2015.83" id="2269" net="1" show="0" grparent="2275" state="1" pen="0,0,0" brush="255,255,255" thickness="1"/>
          </graphics>
        </attribute>
        <attribute name="Logic" id="2270" net="1">
          <![CDATA[0]]>
          <graphics count="0"/>
        </attribute>
        <attribute name="Comment" id="2271" net="1">
          <![CDATA[]]>
          <graphics count="1">
            <graphic xoff="40.00" x="710.00" y="1995.83" id="2272" net="1" show="1" grparent="2275" state="1" pen="0,0,0" brush="255,255,255" thickness="1"/>
          </graphics>
        </attribute>
        <attribute name="FunctionList" type="ColList" id="2273" net="1">
          <colList row_count="1" col_count="2" active_row="0" active_col="0">
            <colList_head>
              <colList_colLabel>
                <![CDATA[Function set]]>
              </colList_colLabel>
              <colList_colLabel>
                <![CDATA[Function]]>
              </colList_colLabel>
            </colList_head>
            <colList_body>
              <colList_row nr="0">
                <colList_col nr="0">
                  <![CDATA[Main]]>
                </colList_col>
                <colList_col nr="1">
                  <![CDATA[MassAction(1)]]>
                </colList_col>
              </colList_row>
            </colList_body>
          </colList>
          <graphics count="1">
            <graphic xoff="45.00" yoff="-25.00" x="715.00" y="1970.83" id="2274" net="1" show="0" grparent="2275" state="1" pen="0,0,0" brush="255,255,255" thickness="1"/>
          </graphics>
        </attribute>
        <graphics count="1">
          <graphic x="670.00" y="1995.83" id="2275" net="1" show="1" state="1" pen="0,0,0" brush="255,255,255" thickness="1"/>
        </graphics>
      </node>
      <node id="2276" net="1">
        <attribute name="Name" id="2277" net="1">
          <![CDATA[T_32_31_K01]]>
          <graphics count="1">
            <graphic xoff="25.00" yoff="20.00" x="705.00" y="1935.83" id="2278" net="1" show="1" grparent="2286" state="1" pen="0,0,0" brush="255,255,255" thickness="1"/>
          </graphics>
        </attribute>
        <attribute name="ID" id="2279" net="1">
          <![CDATA[43]]>
          <graphics count="1">
            <graphic xoff="25.00" yoff="20.00" x="705.00" y="1935.83" id="2280" net="1" show="0" grparent="2286" state="1" pen="0,0,0" brush="255,255,255" thickness="1"/>
          </graphics>
        </attribute>
        <attribute name="Logic" id="2281" net="1">
          <![CDATA[0]]>
          <graphics count="0"/>
        </attribute>
        <attribute name="Comment" id="2282" net="1">
          <![CDATA[]]>
          <graphics count="1">
            <graphic xoff="40.00" x="720.00" y="1915.83" id="2283" net="1" show="1" grparent="2286" state="1" pen="0,0,0" brush="255,255,255" thickness="1"/>
          </graphics>
        </attribute>
        <attribute name="FunctionList" type="ColList" id="2284" net="1">
          <colList row_count="1" col_count="2" active_row="0" active_col="0">
            <colList_head>
              <colList_colLabel>
                <![CDATA[Function set]]>
              </colList_colLabel>
              <colList_colLabel>
                <![CDATA[Function]]>
              </colList_colLabel>
            </colList_head>
            <colList_body>
              <colList_row nr="0">
                <colList_col nr="0">
                  <![CDATA[Main]]>
                </colList_col>
                <colList_col nr="1">
                  <![CDATA[MassAction(1)]]>
                </colList_col>
              </colList_row>
            </colList_body>
          </colList>
          <graphics count="1">
            <graphic xoff="45.00" yoff="-25.00" x="725.00" y="1890.83" id="2285" net="1" show="0" grparent="2286" state="1" pen="0,0,0" brush="255,255,255" thickness="1"/>
          </graphics>
        </attribute>
        <graphics count="1">
          <graphic x="680.00" y="1915.83" id="2286" net="1" show="1" state="1" pen="0,0,0" brush="255,255,255" thickness="1"/>
        </graphics>
      </node>
      <node id="2287" net="1">
        <attribute name="Name" id="2288" net="1">
          <![CDATA[T_33_23_K03]]>
          <graphics count="1">
            <graphic xoff="25.00" yoff="20.00" x="785.00" y="520.00" id="2289" net="1" show="1" grparent="2297" state="1" pen="0,0,0" brush="255,255,255" thickness="1"/>
          </graphics>
        </attribute>
        <attribute name="ID" id="2290" net="1">
          <![CDATA[44]]>
          <graphics count="1">
            <graphic xoff="25.00" yoff="20.00" x="785.00" y="520.00" id="2291" net="1" show="0" grparent="2297" state="1" pen="0,0,0" brush="255,255,255" thickness="1"/>
          </graphics>
        </attribute>
        <attribute name="Logic" id="2292" net="1">
          <![CDATA[0]]>
          <graphics count="0"/>
        </attribute>
        <attribute name="Comment" id="2293" net="1">
          <![CDATA[]]>
          <graphics count="1">
            <graphic xoff="40.00" x="800.00" y="500.00" id="2294" net="1" show="1" grparent="2297" state="1" pen="0,0,0" brush="255,255,255" thickness="1"/>
          </graphics>
        </attribute>
        <attribute name="FunctionList" type="ColList" id="2295" net="1">
          <colList row_count="1" col_count="2" active_row="0" active_col="0">
            <colList_head>
              <colList_colLabel>
                <![CDATA[Function set]]>
              </colList_colLabel>
              <colList_colLabel>
                <![CDATA[Function]]>
              </colList_colLabel>
            </colList_head>
            <colList_body>
              <colList_row nr="0">
                <colList_col nr="0">
                  <![CDATA[Main]]>
                </colList_col>
                <colList_col nr="1">
                  <![CDATA[MassAction(1)]]>
                </colList_col>
              </colList_row>
            </colList_body>
          </colList>
          <graphics count="1">
            <graphic xoff="45.00" yoff="-25.00" x="805.00" y="475.00" id="2296" net="1" show="0" grparent="2297" state="1" pen="0,0,0" brush="255,255,255" thickness="1"/>
          </graphics>
        </attribute>
        <graphics count="1">
          <graphic x="760.00" y="500.00" id="2297" net="1" show="1" state="1" pen="0,0,0" brush="255,255,255" thickness="1"/>
        </graphics>
      </node>
      <node id="2298" net="1">
        <attribute name="Name" id="2299" net="1">
          <![CDATA[T_33_28_K01]]>
          <graphics count="1">
            <graphic xoff="25.00" yoff="20.00" x="663.95" y="520.00" id="2300" net="1" show="1" grparent="2308" state="1" pen="0,0,0" brush="255,255,255" thickness="1"/>
          </graphics>
        </attribute>
        <attribute name="ID" id="2301" net="1">
          <![CDATA[45]]>
          <graphics count="1">
            <graphic xoff="25.00" yoff="20.00" x="663.95" y="520.00" id="2302" net="1" show="0" grparent="2308" state="1" pen="0,0,0" brush="255,255,255" thickness="1"/>
          </graphics>
        </attribute>
        <attribute name="Logic" id="2303" net="1">
          <![CDATA[0]]>
          <graphics count="0"/>
        </attribute>
        <attribute name="Comment" id="2304" net="1">
          <![CDATA[]]>
          <graphics count="1">
            <graphic xoff="40.00" x="678.95" y="500.00" id="2305" net="1" show="1" grparent="2308" state="1" pen="0,0,0" brush="255,255,255" thickness="1"/>
          </graphics>
        </attribute>
        <attribute name="FunctionList" type="ColList" id="2306" net="1">
          <colList row_count="1" col_count="2" active_row="0" active_col="0">
            <colList_head>
              <colList_colLabel>
                <![CDATA[Function set]]>
              </colList_colLabel>
              <colList_colLabel>
                <![CDATA[Function]]>
              </colList_colLabel>
            </colList_head>
            <colList_body>
              <colList_row nr="0">
                <colList_col nr="0">
                  <![CDATA[Main]]>
                </colList_col>
                <colList_col nr="1">
                  <![CDATA[MassAction(1)]]>
                </colList_col>
              </colList_row>
            </colList_body>
          </colList>
          <graphics count="1">
            <graphic xoff="45.00" yoff="-25.00" x="683.95" y="475.00" id="2307" net="1" show="0" grparent="2308" state="1" pen="0,0,0" brush="255,255,255" thickness="1"/>
          </graphics>
        </attribute>
        <graphics count="1">
          <graphic x="638.95" y="500.00" id="2308" net="1" show="1" state="1" pen="0,0,0" brush="255,255,255" thickness="1"/>
        </graphics>
      </node>
      <node id="2309" net="1">
        <attribute name="Name" id="2310" net="1">
          <![CDATA[T_34_28_K01]]>
          <graphics count="1">
            <graphic xoff="25.00" yoff="20.00" x="705.00" y="1615.83" id="2311" net="1" show="1" grparent="2319" state="1" pen="0,0,0" brush="255,255,255" thickness="1"/>
          </graphics>
        </attribute>
        <attribute name="ID" id="2312" net="1">
          <![CDATA[46]]>
          <graphics count="1">
            <graphic xoff="25.00" yoff="20.00" x="705.00" y="1615.83" id="2313" net="1" show="0" grparent="2319" state="1" pen="0,0,0" brush="255,255,255" thickness="1"/>
          </graphics>
        </attribute>
        <attribute name="Logic" id="2314" net="1">
          <![CDATA[0]]>
          <graphics count="0"/>
        </attribute>
        <attribute name="Comment" id="2315" net="1">
          <![CDATA[]]>
          <graphics count="1">
            <graphic xoff="40.00" x="720.00" y="1595.83" id="2316" net="1" show="1" grparent="2319" state="1" pen="0,0,0" brush="255,255,255" thickness="1"/>
          </graphics>
        </attribute>
        <attribute name="FunctionList" type="ColList" id="2317" net="1">
          <colList row_count="1" col_count="2" active_row="0" active_col="0">
            <colList_head>
              <colList_colLabel>
                <![CDATA[Function set]]>
              </colList_colLabel>
              <colList_colLabel>
                <![CDATA[Function]]>
              </colList_colLabel>
            </colList_head>
            <colList_body>
              <colList_row nr="0">
                <colList_col nr="0">
                  <![CDATA[Main]]>
                </colList_col>
                <colList_col nr="1">
                  <![CDATA[MassAction(1)]]>
                </colList_col>
              </colList_row>
            </colList_body>
          </colList>
          <graphics count="1">
            <graphic xoff="45.00" yoff="-25.00" x="725.00" y="1570.83" id="2318" net="1" show="0" grparent="2319" state="1" pen="0,0,0" brush="255,255,255" thickness="1"/>
          </graphics>
        </attribute>
        <graphics count="1">
          <graphic x="680.00" y="1595.83" id="2319" net="1" show="1" state="1" pen="0,0,0" brush="255,255,255" thickness="1"/>
        </graphics>
      </node>
      <node id="2320" net="1">
        <attribute name="Name" id="2321" net="1">
          <![CDATA[T_35_14_K01]]>
          <graphics count="1">
            <graphic xoff="25.00" yoff="20.00" x="565.00" y="1535.83" id="2322" net="1" show="1" grparent="2330" state="1" pen="0,0,0" brush="255,255,255" thickness="1"/>
          </graphics>
        </attribute>
        <attribute name="ID" id="2323" net="1">
          <![CDATA[47]]>
          <graphics count="1">
            <graphic xoff="25.00" yoff="20.00" x="565.00" y="1535.83" id="2324" net="1" show="0" grparent="2330" state="1" pen="0,0,0" brush="255,255,255" thickness="1"/>
          </graphics>
        </attribute>
        <attribute name="Logic" id="2325" net="1">
          <![CDATA[0]]>
          <graphics count="0"/>
        </attribute>
        <attribute name="Comment" id="2326" net="1">
          <![CDATA[]]>
          <graphics count="1">
            <graphic xoff="40.00" x="580.00" y="1515.83" id="2327" net="1" show="1" grparent="2330" state="1" pen="0,0,0" brush="255,255,255" thickness="1"/>
          </graphics>
        </attribute>
        <attribute name="FunctionList" type="ColList" id="2328" net="1">
          <colList row_count="1" col_count="2" active_row="0" active_col="0">
            <colList_head>
              <colList_colLabel>
                <![CDATA[Function set]]>
              </colList_colLabel>
              <colList_colLabel>
                <![CDATA[Function]]>
              </colList_colLabel>
            </colList_head>
            <colList_body>
              <colList_row nr="0">
                <colList_col nr="0">
                  <![CDATA[Main]]>
                </colList_col>
                <colList_col nr="1">
                  <![CDATA[MassAction(1)]]>
                </colList_col>
              </colList_row>
            </colList_body>
          </colList>
          <graphics count="1">
            <graphic xoff="45.00" yoff="-25.00" x="585.00" y="1490.83" id="2329" net="1" show="0" grparent="2330" state="1" pen="0,0,0" brush="255,255,255" thickness="1"/>
          </graphics>
        </attribute>
        <graphics count="1">
          <graphic x="540.00" y="1515.83" id="2330" net="1" show="1" state="1" pen="0,0,0" brush="255,255,255" thickness="1"/>
        </graphics>
      </node>
      <node id="2331" net="1">
        <attribute name="Name" id="2332" net="1">
          <![CDATA[T_35_34_K01]]>
          <graphics count="1">
            <graphic xoff="25.00" yoff="20.00" x="685.00" y="1535.83" id="2333" net="1" show="1" grparent="2341" state="1" pen="0,0,0" brush="255,255,255" thickness="1"/>
          </graphics>
        </attribute>
        <attribute name="ID" id="2334" net="1">
          <![CDATA[48]]>
          <graphics count="1">
            <graphic xoff="25.00" yoff="20.00" x="685.00" y="1535.83" id="2335" net="1" show="0" grparent="2341" state="1" pen="0,0,0" brush="255,255,255" thickness="1"/>
          </graphics>
        </attribute>
        <attribute name="Logic" id="2336" net="1">
          <![CDATA[0]]>
          <graphics count="0"/>
        </attribute>
        <attribute name="Comment" id="2337" net="1">
          <![CDATA[]]>
          <graphics count="1">
            <graphic xoff="40.00" x="700.00" y="1515.83" id="2338" net="1" show="1" grparent="2341" state="1" pen="0,0,0" brush="255,255,255" thickness="1"/>
          </graphics>
        </attribute>
        <attribute name="FunctionList" type="ColList" id="2339" net="1">
          <colList row_count="1" col_count="2" active_row="0" active_col="0">
            <colList_head>
              <colList_colLabel>
                <![CDATA[Function set]]>
              </colList_colLabel>
              <colList_colLabel>
                <![CDATA[Function]]>
              </colList_colLabel>
            </colList_head>
            <colList_body>
              <colList_row nr="0">
                <colList_col nr="0">
                  <![CDATA[Main]]>
                </colList_col>
                <colList_col nr="1">
                  <![CDATA[MassAction(1)]]>
                </colList_col>
              </colList_row>
            </colList_body>
          </colList>
          <graphics count="1">
            <graphic xoff="45.00" yoff="-25.00" x="705.00" y="1490.83" id="2340" net="1" show="0" grparent="2341" state="1" pen="0,0,0" brush="255,255,255" thickness="1"/>
          </graphics>
        </attribute>
        <graphics count="1">
          <graphic x="660.00" y="1515.83" id="2341" net="1" show="1" state="1" pen="0,0,0" brush="255,255,255" thickness="1"/>
        </graphics>
      </node>
      <node id="2342" net="1">
        <attribute name="Name" id="2343" net="1">
          <![CDATA[T_36_23_K03]]>
          <graphics count="1">
            <graphic xoff="25.00" yoff="20.00" x="765.00" y="1535.83" id="2344" net="1" show="1" grparent="2352" state="1" pen="0,0,0" brush="255,255,255" thickness="1"/>
          </graphics>
        </attribute>
        <attribute name="ID" id="2345" net="1">
          <![CDATA[49]]>
          <graphics count="1">
            <graphic xoff="25.00" yoff="20.00" x="765.00" y="1535.83" id="2346" net="1" show="0" grparent="2352" state="1" pen="0,0,0" brush="255,255,255" thickness="1"/>
          </graphics>
        </attribute>
        <attribute name="Logic" id="2347" net="1">
          <![CDATA[0]]>
          <graphics count="0"/>
        </attribute>
        <attribute name="Comment" id="2348" net="1">
          <![CDATA[]]>
          <graphics count="1">
            <graphic xoff="40.00" x="780.00" y="1515.83" id="2349" net="1" show="1" grparent="2352" state="1" pen="0,0,0" brush="255,255,255" thickness="1"/>
          </graphics>
        </attribute>
        <attribute name="FunctionList" type="ColList" id="2350" net="1">
          <colList row_count="1" col_count="2" active_row="0" active_col="0">
            <colList_head>
              <colList_colLabel>
                <![CDATA[Function set]]>
              </colList_colLabel>
              <colList_colLabel>
                <![CDATA[Function]]>
              </colList_colLabel>
            </colList_head>
            <colList_body>
              <colList_row nr="0">
                <colList_col nr="0">
                  <![CDATA[Main]]>
                </colList_col>
                <colList_col nr="1">
                  <![CDATA[MassAction(1)]]>
                </colList_col>
              </colList_row>
            </colList_body>
          </colList>
          <graphics count="1">
            <graphic xoff="45.00" yoff="-25.00" x="785.00" y="1490.83" id="2351" net="1" show="0" grparent="2352" state="1" pen="0,0,0" brush="255,255,255" thickness="1"/>
          </graphics>
        </attribute>
        <graphics count="1">
          <graphic x="740.00" y="1515.83" id="2352" net="1" show="1" state="1" pen="0,0,0" brush="255,255,255" thickness="1"/>
        </graphics>
      </node>
      <node id="2353" net="1">
        <attribute name="Name" id="2354" net="1">
          <![CDATA[T_36_34_K01]]>
          <graphics count="1">
            <graphic xoff="25.00" yoff="20.00" x="725.00" y="1535.83" id="2355" net="1" show="1" grparent="2363" state="1" pen="0,0,0" brush="255,255,255" thickness="1"/>
          </graphics>
        </attribute>
        <attribute name="ID" id="2356" net="1">
          <![CDATA[50]]>
          <graphics count="1">
            <graphic xoff="25.00" yoff="20.00" x="725.00" y="1535.83" id="2357" net="1" show="0" grparent="2363" state="1" pen="0,0,0" brush="255,255,255" thickness="1"/>
          </graphics>
        </attribute>
        <attribute name="Logic" id="2358" net="1">
          <![CDATA[0]]>
          <graphics count="0"/>
        </attribute>
        <attribute name="Comment" id="2359" net="1">
          <![CDATA[]]>
          <graphics count="1">
            <graphic xoff="40.00" x="740.00" y="1515.83" id="2360" net="1" show="1" grparent="2363" state="1" pen="0,0,0" brush="255,255,255" thickness="1"/>
          </graphics>
        </attribute>
        <attribute name="FunctionList" type="ColList" id="2361" net="1">
          <colList row_count="1" col_count="2" active_row="0" active_col="0">
            <colList_head>
              <colList_colLabel>
                <![CDATA[Function set]]>
              </colList_colLabel>
              <colList_colLabel>
                <![CDATA[Function]]>
              </colList_colLabel>
            </colList_head>
            <colList_body>
              <colList_row nr="0">
                <colList_col nr="0">
                  <![CDATA[Main]]>
                </colList_col>
                <colList_col nr="1">
                  <![CDATA[MassAction(1)]]>
                </colList_col>
              </colList_row>
            </colList_body>
          </colList>
          <graphics count="1">
            <graphic xoff="45.00" yoff="-25.00" x="745.00" y="1490.83" id="2362" net="1" show="0" grparent="2363" state="1" pen="0,0,0" brush="255,255,255" thickness="1"/>
          </graphics>
        </attribute>
        <graphics count="1">
          <graphic x="700.00" y="1515.83" id="2363" net="1" show="1" state="1" pen="0,0,0" brush="255,255,255" thickness="1"/>
        </graphics>
      </node>
      <node id="2364" net="1">
        <attribute name="Name" id="2365" net="1">
          <![CDATA[T_37_33_K01]]>
          <graphics count="1">
            <graphic xoff="25.00" yoff="20.00" x="645.00" y="393.33" id="2366" net="1" show="1" grparent="2374" state="1" pen="0,0,0" brush="255,255,255" thickness="1"/>
          </graphics>
        </attribute>
        <attribute name="ID" id="2367" net="1">
          <![CDATA[51]]>
          <graphics count="1">
            <graphic xoff="25.00" yoff="20.00" x="645.00" y="393.33" id="2368" net="1" show="0" grparent="2374" state="1" pen="0,0,0" brush="255,255,255" thickness="1"/>
          </graphics>
        </attribute>
        <attribute name="Logic" id="2369" net="1">
          <![CDATA[0]]>
          <graphics count="0"/>
        </attribute>
        <attribute name="Comment" id="2370" net="1">
          <![CDATA[]]>
          <graphics count="1">
            <graphic xoff="40.00" x="660.00" y="373.33" id="2371" net="1" show="1" grparent="2374" state="1" pen="0,0,0" brush="255,255,255" thickness="1"/>
          </graphics>
        </attribute>
        <attribute name="FunctionList" type="ColList" id="2372" net="1">
          <colList row_count="1" col_count="2" active_row="0" active_col="0">
            <colList_head>
              <colList_colLabel>
                <![CDATA[Function set]]>
              </colList_colLabel>
              <colList_colLabel>
                <![CDATA[Function]]>
              </colList_colLabel>
            </colList_head>
            <colList_body>
              <colList_row nr="0">
                <colList_col nr="0">
                  <![CDATA[Main]]>
                </colList_col>
                <colList_col nr="1">
                  <![CDATA[MassAction(1)]]>
                </colList_col>
              </colList_row>
            </colList_body>
          </colList>
          <graphics count="1">
            <graphic xoff="45.00" yoff="-25.00" x="665.00" y="348.33" id="2373" net="1" show="0" grparent="2374" state="1" pen="0,0,0" brush="255,255,255" thickness="1"/>
          </graphics>
        </attribute>
        <graphics count="1">
          <graphic x="620.00" y="373.33" id="2374" net="1" show="1" state="1" pen="0,0,0" brush="255,255,255" thickness="1"/>
        </graphics>
      </node>
      <node id="2375" net="1">
        <attribute name="Name" id="2376" net="1">
          <![CDATA[T_38_45_K04]]>
          <graphics count="1">
            <graphic xoff="25.00" yoff="20.00" x="1205.00" y="520.00" id="2377" net="1" show="1" grparent="2385" state="1" pen="0,0,0" brush="255,255,255" thickness="1"/>
          </graphics>
        </attribute>
        <attribute name="ID" id="2378" net="1">
          <![CDATA[52]]>
          <graphics count="1">
            <graphic xoff="25.00" yoff="20.00" x="1205.00" y="520.00" id="2379" net="1" show="0" grparent="2385" state="1" pen="0,0,0" brush="255,255,255" thickness="1"/>
          </graphics>
        </attribute>
        <attribute name="Logic" id="2380" net="1">
          <![CDATA[0]]>
          <graphics count="0"/>
        </attribute>
        <attribute name="Comment" id="2381" net="1">
          <![CDATA[]]>
          <graphics count="1">
            <graphic xoff="40.00" x="1220.00" y="500.00" id="2382" net="1" show="1" grparent="2385" state="1" pen="0,0,0" brush="255,255,255" thickness="1"/>
          </graphics>
        </attribute>
        <attribute name="FunctionList" type="ColList" id="2383" net="1">
          <colList row_count="1" col_count="2" active_row="0" active_col="0">
            <colList_head>
              <colList_colLabel>
                <![CDATA[Function set]]>
              </colList_colLabel>
              <colList_colLabel>
                <![CDATA[Function]]>
              </colList_colLabel>
            </colList_head>
            <colList_body>
              <colList_row nr="0">
                <colList_col nr="0">
                  <![CDATA[Main]]>
                </colList_col>
                <colList_col nr="1">
                  <![CDATA[MassAction(1)]]>
                </colList_col>
              </colList_row>
            </colList_body>
          </colList>
          <graphics count="1">
            <graphic xoff="45.00" yoff="-25.00" x="1225.00" y="475.00" id="2384" net="1" show="0" grparent="2385" state="1" pen="0,0,0" brush="255,255,255" thickness="1"/>
          </graphics>
        </attribute>
        <graphics count="1">
          <graphic x="1180.00" y="500.00" id="2385" net="1" show="1" state="1" pen="0,0,0" brush="255,255,255" thickness="1"/>
        </graphics>
      </node>
      <node id="2386" net="1">
        <attribute name="Name" id="2387" net="1">
          <![CDATA[T_39_45_K04]]>
          <graphics count="1">
            <graphic xoff="25.00" yoff="20.00" x="1139.63" y="626.67" id="2388" net="1" show="1" grparent="2396" state="1" pen="0,0,0" brush="255,255,255" thickness="1"/>
          </graphics>
        </attribute>
        <attribute name="ID" id="2389" net="1">
          <![CDATA[53]]>
          <graphics count="1">
            <graphic xoff="25.00" yoff="20.00" x="1139.63" y="626.67" id="2390" net="1" show="0" grparent="2396" state="1" pen="0,0,0" brush="255,255,255" thickness="1"/>
          </graphics>
        </attribute>
        <attribute name="Logic" id="2391" net="1">
          <![CDATA[0]]>
          <graphics count="0"/>
        </attribute>
        <attribute name="Comment" id="2392" net="1">
          <![CDATA[]]>
          <graphics count="1">
            <graphic xoff="40.00" x="1154.63" y="606.67" id="2393" net="1" show="1" grparent="2396" state="1" pen="0,0,0" brush="255,255,255" thickness="1"/>
          </graphics>
        </attribute>
        <attribute name="FunctionList" type="ColList" id="2394" net="1">
          <colList row_count="1" col_count="2" active_row="0" active_col="0">
            <colList_head>
              <colList_colLabel>
                <![CDATA[Function set]]>
              </colList_colLabel>
              <colList_colLabel>
                <![CDATA[Function]]>
              </colList_colLabel>
            </colList_head>
            <colList_body>
              <colList_row nr="0">
                <colList_col nr="0">
                  <![CDATA[Main]]>
                </colList_col>
                <colList_col nr="1">
                  <![CDATA[MassAction(1)]]>
                </colList_col>
              </colList_row>
            </colList_body>
          </colList>
          <graphics count="1">
            <graphic xoff="45.00" yoff="-25.00" x="1159.63" y="581.67" id="2395" net="1" show="0" grparent="2396" state="1" pen="0,0,0" brush="255,255,255" thickness="1"/>
          </graphics>
        </attribute>
        <graphics count="1">
          <graphic x="1114.63" y="606.67" id="2396" net="1" show="1" state="1" pen="0,0,0" brush="255,255,255" thickness="1"/>
        </graphics>
      </node>
      <node id="2397" net="1">
        <attribute name="Name" id="2398" net="1">
          <![CDATA[T_40_45_K04]]>
          <graphics count="1">
            <graphic xoff="25.00" yoff="20.00" x="1235.00" y="1110.83" id="2399" net="1" show="1" grparent="2407" state="1" pen="0,0,0" brush="255,255,255" thickness="1"/>
          </graphics>
        </attribute>
        <attribute name="ID" id="2400" net="1">
          <![CDATA[54]]>
          <graphics count="1">
            <graphic xoff="25.00" yoff="20.00" x="1235.00" y="1110.83" id="2401" net="1" show="0" grparent="2407" state="1" pen="0,0,0" brush="255,255,255" thickness="1"/>
          </graphics>
        </attribute>
        <attribute name="Logic" id="2402" net="1">
          <![CDATA[0]]>
          <graphics count="0"/>
        </attribute>
        <attribute name="Comment" id="2403" net="1">
          <![CDATA[]]>
          <graphics count="1">
            <graphic xoff="40.00" x="1250.00" y="1090.83" id="2404" net="1" show="1" grparent="2407" state="1" pen="0,0,0" brush="255,255,255" thickness="1"/>
          </graphics>
        </attribute>
        <attribute name="FunctionList" type="ColList" id="2405" net="1">
          <colList row_count="1" col_count="2" active_row="0" active_col="0">
            <colList_head>
              <colList_colLabel>
                <![CDATA[Function set]]>
              </colList_colLabel>
              <colList_colLabel>
                <![CDATA[Function]]>
              </colList_colLabel>
            </colList_head>
            <colList_body>
              <colList_row nr="0">
                <colList_col nr="0">
                  <![CDATA[Main]]>
                </colList_col>
                <colList_col nr="1">
                  <![CDATA[MassAction(1)]]>
                </colList_col>
              </colList_row>
            </colList_body>
          </colList>
          <graphics count="1">
            <graphic xoff="45.00" yoff="-25.00" x="1255.00" y="1065.83" id="2406" net="1" show="0" grparent="2407" state="1" pen="0,0,0" brush="255,255,255" thickness="1"/>
          </graphics>
        </attribute>
        <graphics count="1">
          <graphic x="1210.00" y="1090.83" id="2407" net="1" show="1" state="1" pen="0,0,0" brush="255,255,255" thickness="1"/>
        </graphics>
      </node>
      <node id="2408" net="1">
        <attribute name="Name" id="2409" net="1">
          <![CDATA[T_41_25_K04]]>
          <graphics count="1">
            <graphic xoff="25.00" yoff="20.00" x="925.00" y="520.00" id="2410" net="1" show="1" grparent="2418" state="1" pen="0,0,0" brush="255,255,255" thickness="1"/>
          </graphics>
        </attribute>
        <attribute name="ID" id="2411" net="1">
          <![CDATA[55]]>
          <graphics count="1">
            <graphic xoff="25.00" yoff="20.00" x="925.00" y="520.00" id="2412" net="1" show="0" grparent="2418" state="1" pen="0,0,0" brush="255,255,255" thickness="1"/>
          </graphics>
        </attribute>
        <attribute name="Logic" id="2413" net="1">
          <![CDATA[0]]>
          <graphics count="0"/>
        </attribute>
        <attribute name="Comment" id="2414" net="1">
          <![CDATA[]]>
          <graphics count="1">
            <graphic xoff="40.00" x="940.00" y="500.00" id="2415" net="1" show="1" grparent="2418" state="1" pen="0,0,0" brush="255,255,255" thickness="1"/>
          </graphics>
        </attribute>
        <attribute name="FunctionList" type="ColList" id="2416" net="1">
          <colList row_count="1" col_count="2" active_row="0" active_col="0">
            <colList_head>
              <colList_colLabel>
                <![CDATA[Function set]]>
              </colList_colLabel>
              <colList_colLabel>
                <![CDATA[Function]]>
              </colList_colLabel>
            </colList_head>
            <colList_body>
              <colList_row nr="0">
                <colList_col nr="0">
                  <![CDATA[Main]]>
                </colList_col>
                <colList_col nr="1">
                  <![CDATA[MassAction(1)]]>
                </colList_col>
              </colList_row>
            </colList_body>
          </colList>
          <graphics count="1">
            <graphic xoff="45.00" yoff="-25.00" x="945.00" y="475.00" id="2417" net="1" show="0" grparent="2418" state="1" pen="0,0,0" brush="255,255,255" thickness="1"/>
          </graphics>
        </attribute>
        <graphics count="1">
          <graphic x="900.00" y="500.00" id="2418" net="1" show="1" state="1" pen="0,0,0" brush="255,255,255" thickness="1"/>
        </graphics>
      </node>
      <node id="2419" net="1">
        <attribute name="Name" id="2420" net="1">
          <![CDATA[T_42_43_K02]]>
          <graphics count="1">
            <graphic xoff="25.00" yoff="20.00" x="1420.00" y="920.83" id="2421" net="1" show="1" grparent="2429" state="1" pen="0,0,0" brush="255,255,255" thickness="1"/>
          </graphics>
        </attribute>
        <attribute name="ID" id="2422" net="1">
          <![CDATA[56]]>
          <graphics count="1">
            <graphic xoff="25.00" yoff="20.00" x="1420.00" y="920.83" id="2423" net="1" show="0" grparent="2429" state="1" pen="0,0,0" brush="255,255,255" thickness="1"/>
          </graphics>
        </attribute>
        <attribute name="Logic" id="2424" net="1">
          <![CDATA[0]]>
          <graphics count="0"/>
        </attribute>
        <attribute name="Comment" id="2425" net="1">
          <![CDATA[]]>
          <graphics count="1">
            <graphic xoff="40.00" x="1435.00" y="900.83" id="2426" net="1" show="1" grparent="2429" state="1" pen="0,0,0" brush="255,255,255" thickness="1"/>
          </graphics>
        </attribute>
        <attribute name="FunctionList" type="ColList" id="2427" net="1">
          <colList row_count="1" col_count="2" active_row="0" active_col="0">
            <colList_head>
              <colList_colLabel>
                <![CDATA[Function set]]>
              </colList_colLabel>
              <colList_colLabel>
                <![CDATA[Function]]>
              </colList_colLabel>
            </colList_head>
            <colList_body>
              <colList_row nr="0">
                <colList_col nr="0">
                  <![CDATA[Main]]>
                </colList_col>
                <colList_col nr="1">
                  <![CDATA[MassAction(1)]]>
                </colList_col>
              </colList_row>
            </colList_body>
          </colList>
          <graphics count="1">
            <graphic xoff="45.00" yoff="-25.00" x="1440.00" y="875.83" id="2428" net="1" show="0" grparent="2429" state="1" pen="0,0,0" brush="255,255,255" thickness="1"/>
          </graphics>
        </attribute>
        <graphics count="1">
          <graphic x="1395.00" y="900.83" id="2429" net="1" show="1" state="1" pen="0,0,0" brush="255,255,255" thickness="1"/>
        </graphics>
      </node>
      <node id="2430" net="1">
        <attribute name="Name" id="2431" net="1">
          <![CDATA[T_43_21_K02]]>
          <graphics count="1">
            <graphic xoff="25.00" yoff="20.00" x="1395.00" y="1110.83" id="2432" net="1" show="1" grparent="2440" state="1" pen="0,0,0" brush="255,255,255" thickness="1"/>
          </graphics>
        </attribute>
        <attribute name="ID" id="2433" net="1">
          <![CDATA[57]]>
          <graphics count="1">
            <graphic xoff="25.00" yoff="20.00" x="1395.00" y="1110.83" id="2434" net="1" show="0" grparent="2440" state="1" pen="0,0,0" brush="255,255,255" thickness="1"/>
          </graphics>
        </attribute>
        <attribute name="Logic" id="2435" net="1">
          <![CDATA[0]]>
          <graphics count="0"/>
        </attribute>
        <attribute name="Comment" id="2436" net="1">
          <![CDATA[]]>
          <graphics count="1">
            <graphic xoff="40.00" x="1410.00" y="1090.83" id="2437" net="1" show="1" grparent="2440" state="1" pen="0,0,0" brush="255,255,255" thickness="1"/>
          </graphics>
        </attribute>
        <attribute name="FunctionList" type="ColList" id="2438" net="1">
          <colList row_count="1" col_count="2" active_row="0" active_col="0">
            <colList_head>
              <colList_colLabel>
                <![CDATA[Function set]]>
              </colList_colLabel>
              <colList_colLabel>
                <![CDATA[Function]]>
              </colList_colLabel>
            </colList_head>
            <colList_body>
              <colList_row nr="0">
                <colList_col nr="0">
                  <![CDATA[Main]]>
                </colList_col>
                <colList_col nr="1">
                  <![CDATA[MassAction(1)]]>
                </colList_col>
              </colList_row>
            </colList_body>
          </colList>
          <graphics count="1">
            <graphic xoff="45.00" yoff="-25.00" x="1415.00" y="1065.83" id="2439" net="1" show="0" grparent="2440" state="1" pen="0,0,0" brush="255,255,255" thickness="1"/>
          </graphics>
        </attribute>
        <graphics count="1">
          <graphic x="1370.00" y="1090.83" id="2440" net="1" show="1" state="1" pen="0,0,0" brush="255,255,255" thickness="1"/>
        </graphics>
      </node>
      <node id="2441" net="1">
        <attribute name="Name" id="2442" net="1">
          <![CDATA[T_44_40_K04]]>
          <graphics count="1">
            <graphic xoff="25.00" yoff="20.00" x="1085.00" y="920.83" id="2443" net="1" show="1" grparent="2451" state="1" pen="0,0,0" brush="255,255,255" thickness="1"/>
          </graphics>
        </attribute>
        <attribute name="ID" id="2444" net="1">
          <![CDATA[58]]>
          <graphics count="1">
            <graphic xoff="25.00" yoff="20.00" x="1085.00" y="920.83" id="2445" net="1" show="0" grparent="2451" state="1" pen="0,0,0" brush="255,255,255" thickness="1"/>
          </graphics>
        </attribute>
        <attribute name="Logic" id="2446" net="1">
          <![CDATA[0]]>
          <graphics count="0"/>
        </attribute>
        <attribute name="Comment" id="2447" net="1">
          <![CDATA[]]>
          <graphics count="1">
            <graphic xoff="40.00" x="1100.00" y="900.83" id="2448" net="1" show="1" grparent="2451" state="1" pen="0,0,0" brush="255,255,255" thickness="1"/>
          </graphics>
        </attribute>
        <attribute name="FunctionList" type="ColList" id="2449" net="1">
          <colList row_count="1" col_count="2" active_row="0" active_col="0">
            <colList_head>
              <colList_colLabel>
                <![CDATA[Function set]]>
              </colList_colLabel>
              <colList_colLabel>
                <![CDATA[Function]]>
              </colList_colLabel>
            </colList_head>
            <colList_body>
              <colList_row nr="0">
                <colList_col nr="0">
                  <![CDATA[Main]]>
                </colList_col>
                <colList_col nr="1">
                  <![CDATA[MassAction(1)]]>
                </colList_col>
              </colList_row>
            </colList_body>
          </colList>
          <graphics count="1">
            <graphic xoff="45.00" yoff="-25.00" x="1105.00" y="875.83" id="2450" net="1" show="0" grparent="2451" state="1" pen="0,0,0" brush="255,255,255" thickness="1"/>
          </graphics>
        </attribute>
        <graphics count="1">
          <graphic x="1060.00" y="900.83" id="2451" net="1" show="1" state="1" pen="0,0,0" brush="255,255,255" thickness="1"/>
        </graphics>
      </node>
      <node id="2452" net="1">
        <attribute name="Name" id="2453" net="1">
          <![CDATA[T_44_43_K02]]>
          <graphics count="1">
            <graphic xoff="25.00" yoff="20.00" x="1380.00" y="920.83" id="2454" net="1" show="1" grparent="2462" state="1" pen="0,0,0" brush="255,255,255" thickness="1"/>
          </graphics>
        </attribute>
        <attribute name="ID" id="2455" net="1">
          <![CDATA[59]]>
          <graphics count="1">
            <graphic xoff="25.00" yoff="20.00" x="1380.00" y="920.83" id="2456" net="1" show="0" grparent="2462" state="1" pen="0,0,0" brush="255,255,255" thickness="1"/>
          </graphics>
        </attribute>
        <attribute name="Logic" id="2457" net="1">
          <![CDATA[0]]>
          <graphics count="0"/>
        </attribute>
        <attribute name="Comment" id="2458" net="1">
          <![CDATA[]]>
          <graphics count="1">
            <graphic xoff="40.00" x="1395.00" y="900.83" id="2459" net="1" show="1" grparent="2462" state="1" pen="0,0,0" brush="255,255,255" thickness="1"/>
          </graphics>
        </attribute>
        <attribute name="FunctionList" type="ColList" id="2460" net="1">
          <colList row_count="1" col_count="2" active_row="0" active_col="0">
            <colList_head>
              <colList_colLabel>
                <![CDATA[Function set]]>
              </colList_colLabel>
              <colList_colLabel>
                <![CDATA[Function]]>
              </colList_colLabel>
            </colList_head>
            <colList_body>
              <colList_row nr="0">
                <colList_col nr="0">
                  <![CDATA[Main]]>
                </colList_col>
                <colList_col nr="1">
                  <![CDATA[MassAction(1)]]>
                </colList_col>
              </colList_row>
            </colList_body>
          </colList>
          <graphics count="1">
            <graphic xoff="45.00" yoff="-25.00" x="1400.00" y="875.83" id="2461" net="1" show="0" grparent="2462" state="1" pen="0,0,0" brush="255,255,255" thickness="1"/>
          </graphics>
        </attribute>
        <graphics count="1">
          <graphic x="1355.00" y="900.83" id="2462" net="1" show="1" state="1" pen="0,0,0" brush="255,255,255" thickness="1"/>
        </graphics>
      </node>
      <node id="2463" net="1">
        <attribute name="Name" id="2464" net="1">
          <![CDATA[T_45_19_K04]]>
          <graphics count="1">
            <graphic xoff="25.00" yoff="20.00" x="925.00" y="805.00" id="2465" net="1" show="1" grparent="2473" state="1" pen="0,0,0" brush="255,255,255" thickness="1"/>
          </graphics>
        </attribute>
        <attribute name="ID" id="2466" net="1">
          <![CDATA[60]]>
          <graphics count="1">
            <graphic xoff="25.00" yoff="20.00" x="925.00" y="805.00" id="2467" net="1" show="0" grparent="2473" state="1" pen="0,0,0" brush="255,255,255" thickness="1"/>
          </graphics>
        </attribute>
        <attribute name="Logic" id="2468" net="1">
          <![CDATA[0]]>
          <graphics count="0"/>
        </attribute>
        <attribute name="Comment" id="2469" net="1">
          <![CDATA[]]>
          <graphics count="1">
            <graphic xoff="40.00" x="940.00" y="785.00" id="2470" net="1" show="1" grparent="2473" state="1" pen="0,0,0" brush="255,255,255" thickness="1"/>
          </graphics>
        </attribute>
        <attribute name="FunctionList" type="ColList" id="2471" net="1">
          <colList row_count="1" col_count="2" active_row="0" active_col="0">
            <colList_head>
              <colList_colLabel>
                <![CDATA[Function set]]>
              </colList_colLabel>
              <colList_colLabel>
                <![CDATA[Function]]>
              </colList_colLabel>
            </colList_head>
            <colList_body>
              <colList_row nr="0">
                <colList_col nr="0">
                  <![CDATA[Main]]>
                </colList_col>
                <colList_col nr="1">
                  <![CDATA[MassAction(1)]]>
                </colList_col>
              </colList_row>
            </colList_body>
          </colList>
          <graphics count="1">
            <graphic xoff="45.00" yoff="-25.00" x="945.00" y="760.00" id="2472" net="1" show="0" grparent="2473" state="1" pen="0,0,0" brush="255,255,255" thickness="1"/>
          </graphics>
        </attribute>
        <graphics count="1">
          <graphic x="900.00" y="785.00" id="2473" net="1" show="1" state="1" pen="0,0,0" brush="255,255,255" thickness="1"/>
        </graphics>
      </node>
      <node id="2474" net="1">
        <attribute name="Name" id="2475" net="1">
          <![CDATA[T_45_42_K02]]>
          <graphics count="1">
            <graphic xoff="25.00" yoff="20.00" x="1420.00" y="805.00" id="2476" net="1" show="1" grparent="2484" state="1" pen="0,0,0" brush="255,255,255" thickness="1"/>
          </graphics>
        </attribute>
        <attribute name="ID" id="2477" net="1">
          <![CDATA[61]]>
          <graphics count="1">
            <graphic xoff="25.00" yoff="20.00" x="1420.00" y="805.00" id="2478" net="1" show="0" grparent="2484" state="1" pen="0,0,0" brush="255,255,255" thickness="1"/>
          </graphics>
        </attribute>
        <attribute name="Logic" id="2479" net="1">
          <![CDATA[0]]>
          <graphics count="0"/>
        </attribute>
        <attribute name="Comment" id="2480" net="1">
          <![CDATA[]]>
          <graphics count="1">
            <graphic xoff="40.00" x="1435.00" y="785.00" id="2481" net="1" show="1" grparent="2484" state="1" pen="0,0,0" brush="255,255,255" thickness="1"/>
          </graphics>
        </attribute>
        <attribute name="FunctionList" type="ColList" id="2482" net="1">
          <colList row_count="1" col_count="2" active_row="0" active_col="0">
            <colList_head>
              <colList_colLabel>
                <![CDATA[Function set]]>
              </colList_colLabel>
              <colList_colLabel>
                <![CDATA[Function]]>
              </colList_colLabel>
            </colList_head>
            <colList_body>
              <colList_row nr="0">
                <colList_col nr="0">
                  <![CDATA[Main]]>
                </colList_col>
                <colList_col nr="1">
                  <![CDATA[MassAction(1)]]>
                </colList_col>
              </colList_row>
            </colList_body>
          </colList>
          <graphics count="1">
            <graphic xoff="45.00" yoff="-25.00" x="1440.00" y="760.00" id="2483" net="1" show="0" grparent="2484" state="1" pen="0,0,0" brush="255,255,255" thickness="1"/>
          </graphics>
        </attribute>
        <graphics count="1">
          <graphic x="1395.00" y="785.00" id="2484" net="1" show="1" state="1" pen="0,0,0" brush="255,255,255" thickness="1"/>
        </graphics>
      </node>
      <node id="2485" net="1">
        <attribute name="Name" id="2486" net="1">
          <![CDATA[T_45_44_K02]]>
          <graphics count="1">
            <graphic xoff="25.00" yoff="20.00" x="1209.17" y="805.00" id="2487" net="1" show="1" grparent="2495" state="1" pen="0,0,0" brush="255,255,255" thickness="1"/>
          </graphics>
        </attribute>
        <attribute name="ID" id="2488" net="1">
          <![CDATA[62]]>
          <graphics count="1">
            <graphic xoff="25.00" yoff="20.00" x="1209.17" y="805.00" id="2489" net="1" show="0" grparent="2495" state="1" pen="0,0,0" brush="255,255,255" thickness="1"/>
          </graphics>
        </attribute>
        <attribute name="Logic" id="2490" net="1">
          <![CDATA[0]]>
          <graphics count="0"/>
        </attribute>
        <attribute name="Comment" id="2491" net="1">
          <![CDATA[]]>
          <graphics count="1">
            <graphic xoff="40.00" x="1224.17" y="785.00" id="2492" net="1" show="1" grparent="2495" state="1" pen="0,0,0" brush="255,255,255" thickness="1"/>
          </graphics>
        </attribute>
        <attribute name="FunctionList" type="ColList" id="2493" net="1">
          <colList row_count="1" col_count="2" active_row="0" active_col="0">
            <colList_head>
              <colList_colLabel>
                <![CDATA[Function set]]>
              </colList_colLabel>
              <colList_colLabel>
                <![CDATA[Function]]>
              </colList_colLabel>
            </colList_head>
            <colList_body>
              <colList_row nr="0">
                <colList_col nr="0">
                  <![CDATA[Main]]>
                </colList_col>
                <colList_col nr="1">
                  <![CDATA[MassAction(1)]]>
                </colList_col>
              </colList_row>
            </colList_body>
          </colList>
          <graphics count="1">
            <graphic xoff="45.00" yoff="-25.00" x="1229.17" y="760.00" id="2494" net="1" show="0" grparent="2495" state="1" pen="0,0,0" brush="255,255,255" thickness="1"/>
          </graphics>
        </attribute>
        <graphics count="1">
          <graphic x="1184.17" y="785.00" id="2495" net="1" show="1" state="1" pen="0,0,0" brush="255,255,255" thickness="1"/>
        </graphics>
      </node>
      <node id="2496" net="1">
        <attribute name="Name" id="2497" net="1">
          <![CDATA[T_46_39_K04]]>
          <graphics count="1">
            <graphic xoff="25.00" yoff="20.00" x="1165.00" y="393.33" id="2498" net="1" show="1" grparent="2506" state="1" pen="0,0,0" brush="255,255,255" thickness="1"/>
          </graphics>
        </attribute>
        <attribute name="ID" id="2499" net="1">
          <![CDATA[63]]>
          <graphics count="1">
            <graphic xoff="25.00" yoff="20.00" x="1165.00" y="393.33" id="2500" net="1" show="0" grparent="2506" state="1" pen="0,0,0" brush="255,255,255" thickness="1"/>
          </graphics>
        </attribute>
        <attribute name="Logic" id="2501" net="1">
          <![CDATA[0]]>
          <graphics count="0"/>
        </attribute>
        <attribute name="Comment" id="2502" net="1">
          <![CDATA[]]>
          <graphics count="1">
            <graphic xoff="40.00" x="1180.00" y="373.33" id="2503" net="1" show="1" grparent="2506" state="1" pen="0,0,0" brush="255,255,255" thickness="1"/>
          </graphics>
        </attribute>
        <attribute name="FunctionList" type="ColList" id="2504" net="1">
          <colList row_count="1" col_count="2" active_row="0" active_col="0">
            <colList_head>
              <colList_colLabel>
                <![CDATA[Function set]]>
              </colList_colLabel>
              <colList_colLabel>
                <![CDATA[Function]]>
              </colList_colLabel>
            </colList_head>
            <colList_body>
              <colList_row nr="0">
                <colList_col nr="0">
                  <![CDATA[Main]]>
                </colList_col>
                <colList_col nr="1">
                  <![CDATA[MassAction(1)]]>
                </colList_col>
              </colList_row>
            </colList_body>
          </colList>
          <graphics count="1">
            <graphic xoff="45.00" yoff="-25.00" x="1185.00" y="348.33" id="2505" net="1" show="0" grparent="2506" state="1" pen="0,0,0" brush="255,255,255" thickness="1"/>
          </graphics>
        </attribute>
        <graphics count="1">
          <graphic x="1140.00" y="373.33" id="2506" net="1" show="1" state="1" pen="0,0,0" brush="255,255,255" thickness="1"/>
        </graphics>
      </node>
      <node id="2507" net="1">
        <attribute name="Name" id="2508" net="1">
          <![CDATA[T_46_45_K02]]>
          <graphics count="1">
            <graphic xoff="25.00" yoff="20.00" x="1245.00" y="393.33" id="2509" net="1" show="1" grparent="2517" state="1" pen="0,0,0" brush="255,255,255" thickness="1"/>
          </graphics>
        </attribute>
        <attribute name="ID" id="2510" net="1">
          <![CDATA[64]]>
          <graphics count="1">
            <graphic xoff="25.00" yoff="20.00" x="1245.00" y="393.33" id="2511" net="1" show="0" grparent="2517" state="1" pen="0,0,0" brush="255,255,255" thickness="1"/>
          </graphics>
        </attribute>
        <attribute name="Logic" id="2512" net="1">
          <![CDATA[0]]>
          <graphics count="0"/>
        </attribute>
        <attribute name="Comment" id="2513" net="1">
          <![CDATA[]]>
          <graphics count="1">
            <graphic xoff="40.00" x="1260.00" y="373.33" id="2514" net="1" show="1" grparent="2517" state="1" pen="0,0,0" brush="255,255,255" thickness="1"/>
          </graphics>
        </attribute>
        <attribute name="FunctionList" type="ColList" id="2515" net="1">
          <colList row_count="1" col_count="2" active_row="0" active_col="0">
            <colList_head>
              <colList_colLabel>
                <![CDATA[Function set]]>
              </colList_colLabel>
              <colList_colLabel>
                <![CDATA[Function]]>
              </colList_colLabel>
            </colList_head>
            <colList_body>
              <colList_row nr="0">
                <colList_col nr="0">
                  <![CDATA[Main]]>
                </colList_col>
                <colList_col nr="1">
                  <![CDATA[MassAction(1)]]>
                </colList_col>
              </colList_row>
            </colList_body>
          </colList>
          <graphics count="1">
            <graphic xoff="45.00" yoff="-25.00" x="1265.00" y="348.33" id="2516" net="1" show="0" grparent="2517" state="1" pen="0,0,0" brush="255,255,255" thickness="1"/>
          </graphics>
        </attribute>
        <graphics count="1">
          <graphic x="1220.00" y="373.33" id="2517" net="1" show="1" state="1" pen="0,0,0" brush="255,255,255" thickness="1"/>
        </graphics>
      </node>
      <node id="2518" net="1">
        <attribute name="Name" id="2519" net="1">
          <![CDATA[T_47_48_K02]]>
          <graphics count="1">
            <graphic xoff="25.00" yoff="20.00" x="885.00" y="805.00" id="2520" net="1" show="1" grparent="2528" state="1" pen="0,0,0" brush="255,255,255" thickness="1"/>
          </graphics>
        </attribute>
        <attribute name="ID" id="2521" net="1">
          <![CDATA[65]]>
          <graphics count="1">
            <graphic xoff="25.00" yoff="20.00" x="885.00" y="805.00" id="2522" net="1" show="0" grparent="2528" state="1" pen="0,0,0" brush="255,255,255" thickness="1"/>
          </graphics>
        </attribute>
        <attribute name="Logic" id="2523" net="1">
          <![CDATA[0]]>
          <graphics count="0"/>
        </attribute>
        <attribute name="Comment" id="2524" net="1">
          <![CDATA[]]>
          <graphics count="1">
            <graphic xoff="40.00" x="900.00" y="785.00" id="2525" net="1" show="1" grparent="2528" state="1" pen="0,0,0" brush="255,255,255" thickness="1"/>
          </graphics>
        </attribute>
        <attribute name="FunctionList" type="ColList" id="2526" net="1">
          <colList row_count="1" col_count="2" active_row="0" active_col="0">
            <colList_head>
              <colList_colLabel>
                <![CDATA[Function set]]>
              </colList_colLabel>
              <colList_colLabel>
                <![CDATA[Function]]>
              </colList_colLabel>
            </colList_head>
            <colList_body>
              <colList_row nr="0">
                <colList_col nr="0">
                  <![CDATA[Main]]>
                </colList_col>
                <colList_col nr="1">
                  <![CDATA[MassAction(1)]]>
                </colList_col>
              </colList_row>
            </colList_body>
          </colList>
          <graphics count="1">
            <graphic xoff="45.00" yoff="-25.00" x="905.00" y="760.00" id="2527" net="1" show="0" grparent="2528" state="1" pen="0,0,0" brush="255,255,255" thickness="1"/>
          </graphics>
        </attribute>
        <graphics count="1">
          <graphic x="860.00" y="785.00" id="2528" net="1" show="1" state="1" pen="0,0,0" brush="255,255,255" thickness="1"/>
        </graphics>
      </node>
      <node id="2529" net="1">
        <attribute name="Name" id="2530" net="1">
          <![CDATA[T_48_47_K02]]>
          <graphics count="1">
            <graphic xoff="25.00" yoff="20.00" x="885.00" y="626.67" id="2531" net="1" show="1" grparent="2539" state="1" pen="0,0,0" brush="255,255,255" thickness="1"/>
          </graphics>
        </attribute>
        <attribute name="ID" id="2532" net="1">
          <![CDATA[66]]>
          <graphics count="1">
            <graphic xoff="25.00" yoff="20.00" x="885.00" y="626.67" id="2533" net="1" show="0" grparent="2539" state="1" pen="0,0,0" brush="255,255,255" thickness="1"/>
          </graphics>
        </attribute>
        <attribute name="Logic" id="2534" net="1">
          <![CDATA[0]]>
          <graphics count="0"/>
        </attribute>
        <attribute name="Comment" id="2535" net="1">
          <![CDATA[]]>
          <graphics count="1">
            <graphic xoff="40.00" x="900.00" y="606.67" id="2536" net="1" show="1" grparent="2539" state="1" pen="0,0,0" brush="255,255,255" thickness="1"/>
          </graphics>
        </attribute>
        <attribute name="FunctionList" type="ColList" id="2537" net="1">
          <colList row_count="1" col_count="2" active_row="0" active_col="0">
            <colList_head>
              <colList_colLabel>
                <![CDATA[Function set]]>
              </colList_colLabel>
              <colList_colLabel>
                <![CDATA[Function]]>
              </colList_colLabel>
            </colList_head>
            <colList_body>
              <colList_row nr="0">
                <colList_col nr="0">
                  <![CDATA[Main]]>
                </colList_col>
                <colList_col nr="1">
                  <![CDATA[MassAction(1)]]>
                </colList_col>
              </colList_row>
            </colList_body>
          </colList>
          <graphics count="1">
            <graphic xoff="45.00" yoff="-25.00" x="905.00" y="581.67" id="2538" net="1" show="0" grparent="2539" state="1" pen="0,0,0" brush="255,255,255" thickness="1"/>
          </graphics>
        </attribute>
        <graphics count="1">
          <graphic x="860.00" y="606.67" id="2539" net="1" show="1" state="1" pen="0,0,0" brush="255,255,255" thickness="1"/>
        </graphics>
      </node>
      <node id="2540" net="1">
        <attribute name="Name" id="2541" net="1">
          <![CDATA[T_49_52_K02]]>
          <graphics count="1">
            <graphic xoff="25.00" yoff="20.00" x="1045.00" y="626.67" id="2542" net="1" show="1" grparent="2550" state="1" pen="0,0,0" brush="255,255,255" thickness="1"/>
          </graphics>
        </attribute>
        <attribute name="ID" id="2543" net="1">
          <![CDATA[67]]>
          <graphics count="1">
            <graphic xoff="25.00" yoff="20.00" x="1045.00" y="626.67" id="2544" net="1" show="0" grparent="2550" state="1" pen="0,0,0" brush="255,255,255" thickness="1"/>
          </graphics>
        </attribute>
        <attribute name="Logic" id="2545" net="1">
          <![CDATA[0]]>
          <graphics count="0"/>
        </attribute>
        <attribute name="Comment" id="2546" net="1">
          <![CDATA[]]>
          <graphics count="1">
            <graphic xoff="40.00" x="1060.00" y="606.67" id="2547" net="1" show="1" grparent="2550" state="1" pen="0,0,0" brush="255,255,255" thickness="1"/>
          </graphics>
        </attribute>
        <attribute name="FunctionList" type="ColList" id="2548" net="1">
          <colList row_count="1" col_count="2" active_row="0" active_col="0">
            <colList_head>
              <colList_colLabel>
                <![CDATA[Function set]]>
              </colList_colLabel>
              <colList_colLabel>
                <![CDATA[Function]]>
              </colList_colLabel>
            </colList_head>
            <colList_body>
              <colList_row nr="0">
                <colList_col nr="0">
                  <![CDATA[Main]]>
                </colList_col>
                <colList_col nr="1">
                  <![CDATA[MassAction(1)]]>
                </colList_col>
              </colList_row>
            </colList_body>
          </colList>
          <graphics count="1">
            <graphic xoff="45.00" yoff="-25.00" x="1065.00" y="581.67" id="2549" net="1" show="0" grparent="2550" state="1" pen="0,0,0" brush="255,255,255" thickness="1"/>
          </graphics>
        </attribute>
        <graphics count="1">
          <graphic x="1020.00" y="606.67" id="2550" net="1" show="1" state="1" pen="0,0,0" brush="255,255,255" thickness="1"/>
        </graphics>
      </node>
      <node id="2551" net="1">
        <attribute name="Name" id="2552" net="1">
          <![CDATA[T_50_40_K04]]>
          <graphics count="1">
            <graphic xoff="25.00" yoff="20.00" x="965.00" y="393.33" id="2553" net="1" show="1" grparent="2561" state="1" pen="0,0,0" brush="255,255,255" thickness="1"/>
          </graphics>
        </attribute>
        <attribute name="ID" id="2554" net="1">
          <![CDATA[68]]>
          <graphics count="1">
            <graphic xoff="25.00" yoff="20.00" x="965.00" y="393.33" id="2555" net="1" show="0" grparent="2561" state="1" pen="0,0,0" brush="255,255,255" thickness="1"/>
          </graphics>
        </attribute>
        <attribute name="Logic" id="2556" net="1">
          <![CDATA[0]]>
          <graphics count="0"/>
        </attribute>
        <attribute name="Comment" id="2557" net="1">
          <![CDATA[]]>
          <graphics count="1">
            <graphic xoff="40.00" x="980.00" y="373.33" id="2558" net="1" show="1" grparent="2561" state="1" pen="0,0,0" brush="255,255,255" thickness="1"/>
          </graphics>
        </attribute>
        <attribute name="FunctionList" type="ColList" id="2559" net="1">
          <colList row_count="1" col_count="2" active_row="0" active_col="0">
            <colList_head>
              <colList_colLabel>
                <![CDATA[Function set]]>
              </colList_colLabel>
              <colList_colLabel>
                <![CDATA[Function]]>
              </colList_colLabel>
            </colList_head>
            <colList_body>
              <colList_row nr="0">
                <colList_col nr="0">
                  <![CDATA[Main]]>
                </colList_col>
                <colList_col nr="1">
                  <![CDATA[MassAction(1)]]>
                </colList_col>
              </colList_row>
            </colList_body>
          </colList>
          <graphics count="1">
            <graphic xoff="45.00" yoff="-25.00" x="985.00" y="348.33" id="2560" net="1" show="0" grparent="2561" state="1" pen="0,0,0" brush="255,255,255" thickness="1"/>
          </graphics>
        </attribute>
        <graphics count="1">
          <graphic x="940.00" y="373.33" id="2561" net="1" show="1" state="1" pen="0,0,0" brush="255,255,255" thickness="1"/>
        </graphics>
      </node>
      <node id="2562" net="1">
        <attribute name="Name" id="2563" net="1">
          <![CDATA[T_51_39_K04]]>
          <graphics count="1">
            <graphic xoff="25.00" yoff="20.00" x="1125.00" y="393.33" id="2564" net="1" show="1" grparent="2572" state="1" pen="0,0,0" brush="255,255,255" thickness="1"/>
          </graphics>
        </attribute>
        <attribute name="ID" id="2565" net="1">
          <![CDATA[69]]>
          <graphics count="1">
            <graphic xoff="25.00" yoff="20.00" x="1125.00" y="393.33" id="2566" net="1" show="0" grparent="2572" state="1" pen="0,0,0" brush="255,255,255" thickness="1"/>
          </graphics>
        </attribute>
        <attribute name="Logic" id="2567" net="1">
          <![CDATA[0]]>
          <graphics count="0"/>
        </attribute>
        <attribute name="Comment" id="2568" net="1">
          <![CDATA[]]>
          <graphics count="1">
            <graphic xoff="40.00" x="1140.00" y="373.33" id="2569" net="1" show="1" grparent="2572" state="1" pen="0,0,0" brush="255,255,255" thickness="1"/>
          </graphics>
        </attribute>
        <attribute name="FunctionList" type="ColList" id="2570" net="1">
          <colList row_count="1" col_count="2" active_row="0" active_col="0">
            <colList_head>
              <colList_colLabel>
                <![CDATA[Function set]]>
              </colList_colLabel>
              <colList_colLabel>
                <![CDATA[Function]]>
              </colList_colLabel>
            </colList_head>
            <colList_body>
              <colList_row nr="0">
                <colList_col nr="0">
                  <![CDATA[Main]]>
                </colList_col>
                <colList_col nr="1">
                  <![CDATA[MassAction(1)]]>
                </colList_col>
              </colList_row>
            </colList_body>
          </colList>
          <graphics count="1">
            <graphic xoff="45.00" yoff="-25.00" x="1145.00" y="348.33" id="2571" net="1" show="0" grparent="2572" state="1" pen="0,0,0" brush="255,255,255" thickness="1"/>
          </graphics>
        </attribute>
        <graphics count="1">
          <graphic x="1100.00" y="373.33" id="2572" net="1" show="1" state="1" pen="0,0,0" brush="255,255,255" thickness="1"/>
        </graphics>
      </node>
      <node id="2573" net="1">
        <attribute name="Name" id="2574" net="1">
          <![CDATA[T_51_41_K04]]>
          <graphics count="1">
            <graphic xoff="25.00" yoff="20.00" x="925.00" y="393.33" id="2575" net="1" show="1" grparent="2583" state="1" pen="0,0,0" brush="255,255,255" thickness="1"/>
          </graphics>
        </attribute>
        <attribute name="ID" id="2576" net="1">
          <![CDATA[70]]>
          <graphics count="1">
            <graphic xoff="25.00" yoff="20.00" x="925.00" y="393.33" id="2577" net="1" show="0" grparent="2583" state="1" pen="0,0,0" brush="255,255,255" thickness="1"/>
          </graphics>
        </attribute>
        <attribute name="Logic" id="2578" net="1">
          <![CDATA[0]]>
          <graphics count="0"/>
        </attribute>
        <attribute name="Comment" id="2579" net="1">
          <![CDATA[]]>
          <graphics count="1">
            <graphic xoff="40.00" x="940.00" y="373.33" id="2580" net="1" show="1" grparent="2583" state="1" pen="0,0,0" brush="255,255,255" thickness="1"/>
          </graphics>
        </attribute>
        <attribute name="FunctionList" type="ColList" id="2581" net="1">
          <colList row_count="1" col_count="2" active_row="0" active_col="0">
            <colList_head>
              <colList_colLabel>
                <![CDATA[Function set]]>
              </colList_colLabel>
              <colList_colLabel>
                <![CDATA[Function]]>
              </colList_colLabel>
            </colList_head>
            <colList_body>
              <colList_row nr="0">
                <colList_col nr="0">
                  <![CDATA[Main]]>
                </colList_col>
                <colList_col nr="1">
                  <![CDATA[MassAction(1)]]>
                </colList_col>
              </colList_row>
            </colList_body>
          </colList>
          <graphics count="1">
            <graphic xoff="45.00" yoff="-25.00" x="945.00" y="348.33" id="2582" net="1" show="0" grparent="2583" state="1" pen="0,0,0" brush="255,255,255" thickness="1"/>
          </graphics>
        </attribute>
        <graphics count="1">
          <graphic x="900.00" y="373.33" id="2583" net="1" show="1" state="1" pen="0,0,0" brush="255,255,255" thickness="1"/>
        </graphics>
      </node>
      <node id="2584" net="1">
        <attribute name="Name" id="2585" net="1">
          <![CDATA[T_52_39_K04]]>
          <graphics count="1">
            <graphic xoff="25.00" yoff="20.00" x="1085.00" y="520.00" id="2586" net="1" show="1" grparent="2594" state="1" pen="0,0,0" brush="255,255,255" thickness="1"/>
          </graphics>
        </attribute>
        <attribute name="ID" id="2587" net="1">
          <![CDATA[71]]>
          <graphics count="1">
            <graphic xoff="25.00" yoff="20.00" x="1085.00" y="520.00" id="2588" net="1" show="0" grparent="2594" state="1" pen="0,0,0" brush="255,255,255" thickness="1"/>
          </graphics>
        </attribute>
        <attribute name="Logic" id="2589" net="1">
          <![CDATA[0]]>
          <graphics count="0"/>
        </attribute>
        <attribute name="Comment" id="2590" net="1">
          <![CDATA[]]>
          <graphics count="1">
            <graphic xoff="40.00" x="1100.00" y="500.00" id="2591" net="1" show="1" grparent="2594" state="1" pen="0,0,0" brush="255,255,255" thickness="1"/>
          </graphics>
        </attribute>
        <attribute name="FunctionList" type="ColList" id="2592" net="1">
          <colList row_count="1" col_count="2" active_row="0" active_col="0">
            <colList_head>
              <colList_colLabel>
                <![CDATA[Function set]]>
              </colList_colLabel>
              <colList_colLabel>
                <![CDATA[Function]]>
              </colList_colLabel>
            </colList_head>
            <colList_body>
              <colList_row nr="0">
                <colList_col nr="0">
                  <![CDATA[Main]]>
                </colList_col>
                <colList_col nr="1">
                  <![CDATA[MassAction(1)]]>
                </colList_col>
              </colList_row>
            </colList_body>
          </colList>
          <graphics count="1">
            <graphic xoff="45.00" yoff="-25.00" x="1105.00" y="475.00" id="2593" net="1" show="0" grparent="2594" state="1" pen="0,0,0" brush="255,255,255" thickness="1"/>
          </graphics>
        </attribute>
        <graphics count="1">
          <graphic x="1060.00" y="500.00" id="2594" net="1" show="1" state="1" pen="0,0,0" brush="255,255,255" thickness="1"/>
        </graphics>
      </node>
      <node id="2595" net="1">
        <attribute name="Name" id="2596" net="1">
          <![CDATA[T_52_48_K02]]>
          <graphics count="1">
            <graphic xoff="25.00" yoff="20.00" x="825.00" y="520.00" id="2597" net="1" show="1" grparent="2605" state="1" pen="0,0,0" brush="255,255,255" thickness="1"/>
          </graphics>
        </attribute>
        <attribute name="ID" id="2598" net="1">
          <![CDATA[72]]>
          <graphics count="1">
            <graphic xoff="25.00" yoff="20.00" x="825.00" y="520.00" id="2599" net="1" show="0" grparent="2605" state="1" pen="0,0,0" brush="255,255,255" thickness="1"/>
          </graphics>
        </attribute>
        <attribute name="Logic" id="2600" net="1">
          <![CDATA[0]]>
          <graphics count="0"/>
        </attribute>
        <attribute name="Comment" id="2601" net="1">
          <![CDATA[]]>
          <graphics count="1">
            <graphic xoff="40.00" x="840.00" y="500.00" id="2602" net="1" show="1" grparent="2605" state="1" pen="0,0,0" brush="255,255,255" thickness="1"/>
          </graphics>
        </attribute>
        <attribute name="FunctionList" type="ColList" id="2603" net="1">
          <colList row_count="1" col_count="2" active_row="0" active_col="0">
            <colList_head>
              <colList_colLabel>
                <![CDATA[Function set]]>
              </colList_colLabel>
              <colList_colLabel>
                <![CDATA[Function]]>
              </colList_colLabel>
            </colList_head>
            <colList_body>
              <colList_row nr="0">
                <colList_col nr="0">
                  <![CDATA[Main]]>
                </colList_col>
                <colList_col nr="1">
                  <![CDATA[MassAction(1)]]>
                </colList_col>
              </colList_row>
            </colList_body>
          </colList>
          <graphics count="1">
            <graphic xoff="45.00" yoff="-25.00" x="845.00" y="475.00" id="2604" net="1" show="0" grparent="2605" state="1" pen="0,0,0" brush="255,255,255" thickness="1"/>
          </graphics>
        </attribute>
        <graphics count="1">
          <graphic x="800.00" y="500.00" id="2605" net="1" show="1" state="1" pen="0,0,0" brush="255,255,255" thickness="1"/>
        </graphics>
      </node>
      <node id="2606" net="1">
        <attribute name="Name" id="2607" net="1">
          <![CDATA[T_52_49_K02]]>
          <graphics count="1">
            <graphic xoff="25.00" yoff="20.00" x="1005.00" y="520.00" id="2608" net="1" show="1" grparent="2616" state="1" pen="0,0,0" brush="255,255,255" thickness="1"/>
          </graphics>
        </attribute>
        <attribute name="ID" id="2609" net="1">
          <![CDATA[73]]>
          <graphics count="1">
            <graphic xoff="25.00" yoff="20.00" x="1005.00" y="520.00" id="2610" net="1" show="0" grparent="2616" state="1" pen="0,0,0" brush="255,255,255" thickness="1"/>
          </graphics>
        </attribute>
        <attribute name="Logic" id="2611" net="1">
          <![CDATA[0]]>
          <graphics count="0"/>
        </attribute>
        <attribute name="Comment" id="2612" net="1">
          <![CDATA[]]>
          <graphics count="1">
            <graphic xoff="40.00" x="1020.00" y="500.00" id="2613" net="1" show="1" grparent="2616" state="1" pen="0,0,0" brush="255,255,255" thickness="1"/>
          </graphics>
        </attribute>
        <attribute name="FunctionList" type="ColList" id="2614" net="1">
          <colList row_count="1" col_count="2" active_row="0" active_col="0">
            <colList_head>
              <colList_colLabel>
                <![CDATA[Function set]]>
              </colList_colLabel>
              <colList_colLabel>
                <![CDATA[Function]]>
              </colList_colLabel>
            </colList_head>
            <colList_body>
              <colList_row nr="0">
                <colList_col nr="0">
                  <![CDATA[Main]]>
                </colList_col>
                <colList_col nr="1">
                  <![CDATA[MassAction(1)]]>
                </colList_col>
              </colList_row>
            </colList_body>
          </colList>
          <graphics count="1">
            <graphic xoff="45.00" yoff="-25.00" x="1025.00" y="475.00" id="2615" net="1" show="0" grparent="2616" state="1" pen="0,0,0" brush="255,255,255" thickness="1"/>
          </graphics>
        </attribute>
        <graphics count="1">
          <graphic x="980.00" y="500.00" id="2616" net="1" show="1" state="1" pen="0,0,0" brush="255,255,255" thickness="1"/>
        </graphics>
      </node>
      <node id="2617" net="1">
        <attribute name="Name" id="2618" net="1">
          <![CDATA[T_53_54_K03]]>
          <graphics count="1">
            <graphic xoff="25.00" yoff="20.00" x="185.00" y="920.83" id="2619" net="1" show="1" grparent="2627" state="1" pen="0,0,0" brush="255,255,255" thickness="1"/>
          </graphics>
        </attribute>
        <attribute name="ID" id="2620" net="1">
          <![CDATA[74]]>
          <graphics count="1">
            <graphic xoff="25.00" yoff="20.00" x="185.00" y="920.83" id="2621" net="1" show="0" grparent="2627" state="1" pen="0,0,0" brush="255,255,255" thickness="1"/>
          </graphics>
        </attribute>
        <attribute name="Logic" id="2622" net="1">
          <![CDATA[0]]>
          <graphics count="0"/>
        </attribute>
        <attribute name="Comment" id="2623" net="1">
          <![CDATA[]]>
          <graphics count="1">
            <graphic xoff="40.00" x="200.00" y="900.83" id="2624" net="1" show="1" grparent="2627" state="1" pen="0,0,0" brush="255,255,255" thickness="1"/>
          </graphics>
        </attribute>
        <attribute name="FunctionList" type="ColList" id="2625" net="1">
          <colList row_count="1" col_count="2" active_row="0" active_col="0">
            <colList_head>
              <colList_colLabel>
                <![CDATA[Function set]]>
              </colList_colLabel>
              <colList_colLabel>
                <![CDATA[Function]]>
              </colList_colLabel>
            </colList_head>
            <colList_body>
              <colList_row nr="0">
                <colList_col nr="0">
                  <![CDATA[Main]]>
                </colList_col>
                <colList_col nr="1">
                  <![CDATA[MassAction(1)]]>
                </colList_col>
              </colList_row>
            </colList_body>
          </colList>
          <graphics count="1">
            <graphic xoff="45.00" yoff="-25.00" x="205.00" y="875.83" id="2626" net="1" show="0" grparent="2627" state="1" pen="0,0,0" brush="255,255,255" thickness="1"/>
          </graphics>
        </attribute>
        <graphics count="1">
          <graphic x="160.00" y="900.83" id="2627" net="1" show="1" state="1" pen="0,0,0" brush="255,255,255" thickness="1"/>
        </graphics>
      </node>
      <node id="2628" net="1">
        <attribute name="Name" id="2629" net="1">
          <![CDATA[T_53_55_K03]]>
          <graphics count="1">
            <graphic xoff="25.00" yoff="20.00" x="249.26" y="920.83" id="2630" net="1" show="1" grparent="2638" state="1" pen="0,0,0" brush="255,255,255" thickness="1"/>
          </graphics>
        </attribute>
        <attribute name="ID" id="2631" net="1">
          <![CDATA[75]]>
          <graphics count="1">
            <graphic xoff="25.00" yoff="20.00" x="249.26" y="920.83" id="2632" net="1" show="0" grparent="2638" state="1" pen="0,0,0" brush="255,255,255" thickness="1"/>
          </graphics>
        </attribute>
        <attribute name="Logic" id="2633" net="1">
          <![CDATA[0]]>
          <graphics count="0"/>
        </attribute>
        <attribute name="Comment" id="2634" net="1">
          <![CDATA[]]>
          <graphics count="1">
            <graphic xoff="40.00" x="264.26" y="900.83" id="2635" net="1" show="1" grparent="2638" state="1" pen="0,0,0" brush="255,255,255" thickness="1"/>
          </graphics>
        </attribute>
        <attribute name="FunctionList" type="ColList" id="2636" net="1">
          <colList row_count="1" col_count="2" active_row="0" active_col="0">
            <colList_head>
              <colList_colLabel>
                <![CDATA[Function set]]>
              </colList_colLabel>
              <colList_colLabel>
                <![CDATA[Function]]>
              </colList_colLabel>
            </colList_head>
            <colList_body>
              <colList_row nr="0">
                <colList_col nr="0">
                  <![CDATA[Main]]>
                </colList_col>
                <colList_col nr="1">
                  <![CDATA[MassAction(1)]]>
                </colList_col>
              </colList_row>
            </colList_body>
          </colList>
          <graphics count="1">
            <graphic xoff="45.00" yoff="-25.00" x="269.26" y="875.83" id="2637" net="1" show="0" grparent="2638" state="1" pen="0,0,0" brush="255,255,255" thickness="1"/>
          </graphics>
        </attribute>
        <graphics count="1">
          <graphic x="224.26" y="900.83" id="2638" net="1" show="1" state="1" pen="0,0,0" brush="255,255,255" thickness="1"/>
        </graphics>
      </node>
      <node id="2639" net="1">
        <attribute name="Name" id="2640" net="1">
          <![CDATA[T_53_69_K03]]>
          <graphics count="1">
            <graphic xoff="25.00" yoff="20.00" x="142.16" y="920.83" id="2641" net="1" show="1" grparent="2649" state="1" pen="0,0,0" brush="255,255,255" thickness="1"/>
          </graphics>
        </attribute>
        <attribute name="ID" id="2642" net="1">
          <![CDATA[76]]>
          <graphics count="1">
            <graphic xoff="25.00" yoff="20.00" x="142.16" y="920.83" id="2643" net="1" show="0" grparent="2649" state="1" pen="0,0,0" brush="255,255,255" thickness="1"/>
          </graphics>
        </attribute>
        <attribute name="Logic" id="2644" net="1">
          <![CDATA[0]]>
          <graphics count="0"/>
        </attribute>
        <attribute name="Comment" id="2645" net="1">
          <![CDATA[]]>
          <graphics count="1">
            <graphic xoff="40.00" x="157.16" y="900.83" id="2646" net="1" show="1" grparent="2649" state="1" pen="0,0,0" brush="255,255,255" thickness="1"/>
          </graphics>
        </attribute>
        <attribute name="FunctionList" type="ColList" id="2647" net="1">
          <colList row_count="1" col_count="2" active_row="0" active_col="0">
            <colList_head>
              <colList_colLabel>
                <![CDATA[Function set]]>
              </colList_colLabel>
              <colList_colLabel>
                <![CDATA[Function]]>
              </colList_colLabel>
            </colList_head>
            <colList_body>
              <colList_row nr="0">
                <colList_col nr="0">
                  <![CDATA[Main]]>
                </colList_col>
                <colList_col nr="1">
                  <![CDATA[MassAction(1)]]>
                </colList_col>
              </colList_row>
            </colList_body>
          </colList>
          <graphics count="1">
            <graphic xoff="45.00" yoff="-25.00" x="162.16" y="875.83" id="2648" net="1" show="0" grparent="2649" state="1" pen="0,0,0" brush="255,255,255" thickness="1"/>
          </graphics>
        </attribute>
        <graphics count="1">
          <graphic x="117.16" y="900.83" id="2649" net="1" show="1" state="1" pen="0,0,0" brush="255,255,255" thickness="1"/>
        </graphics>
      </node>
      <node id="2650" net="1">
        <attribute name="Name" id="2651" net="1">
          <![CDATA[T_54_15_K03]]>
          <graphics count="1">
            <graphic xoff="25.00" yoff="20.00" x="305.00" y="1379.17" id="2652" net="1" show="1" grparent="2660" state="1" pen="0,0,0" brush="255,255,255" thickness="1"/>
          </graphics>
        </attribute>
        <attribute name="ID" id="2653" net="1">
          <![CDATA[77]]>
          <graphics count="1">
            <graphic xoff="25.00" yoff="20.00" x="305.00" y="1379.17" id="2654" net="1" show="0" grparent="2660" state="1" pen="0,0,0" brush="255,255,255" thickness="1"/>
          </graphics>
        </attribute>
        <attribute name="Logic" id="2655" net="1">
          <![CDATA[0]]>
          <graphics count="0"/>
        </attribute>
        <attribute name="Comment" id="2656" net="1">
          <![CDATA[]]>
          <graphics count="1">
            <graphic xoff="40.00" x="320.00" y="1359.17" id="2657" net="1" show="1" grparent="2660" state="1" pen="0,0,0" brush="255,255,255" thickness="1"/>
          </graphics>
        </attribute>
        <attribute name="FunctionList" type="ColList" id="2658" net="1">
          <colList row_count="1" col_count="2" active_row="0" active_col="0">
            <colList_head>
              <colList_colLabel>
                <![CDATA[Function set]]>
              </colList_colLabel>
              <colList_colLabel>
                <![CDATA[Function]]>
              </colList_colLabel>
            </colList_head>
            <colList_body>
              <colList_row nr="0">
                <colList_col nr="0">
                  <![CDATA[Main]]>
                </colList_col>
                <colList_col nr="1">
                  <![CDATA[MassAction(1)]]>
                </colList_col>
              </colList_row>
            </colList_body>
          </colList>
          <graphics count="1">
            <graphic xoff="45.00" yoff="-25.00" x="325.00" y="1334.17" id="2659" net="1" show="0" grparent="2660" state="1" pen="0,0,0" brush="255,255,255" thickness="1"/>
          </graphics>
        </attribute>
        <graphics count="1">
          <graphic x="280.00" y="1359.17" id="2660" net="1" show="1" state="1" pen="0,0,0" brush="255,255,255" thickness="1"/>
        </graphics>
      </node>
      <node id="2661" net="1">
        <attribute name="Name" id="2662" net="1">
          <![CDATA[T_54_97_K03]]>
          <graphics count="1">
            <graphic xoff="25.00" yoff="20.00" x="265.00" y="1379.17" id="2663" net="1" show="1" grparent="2671" state="1" pen="0,0,0" brush="255,255,255" thickness="1"/>
          </graphics>
        </attribute>
        <attribute name="ID" id="2664" net="1">
          <![CDATA[78]]>
          <graphics count="1">
            <graphic xoff="25.00" yoff="20.00" x="265.00" y="1379.17" id="2665" net="1" show="0" grparent="2671" state="1" pen="0,0,0" brush="255,255,255" thickness="1"/>
          </graphics>
        </attribute>
        <attribute name="Logic" id="2666" net="1">
          <![CDATA[0]]>
          <graphics count="0"/>
        </attribute>
        <attribute name="Comment" id="2667" net="1">
          <![CDATA[]]>
          <graphics count="1">
            <graphic xoff="40.00" x="280.00" y="1359.17" id="2668" net="1" show="1" grparent="2671" state="1" pen="0,0,0" brush="255,255,255" thickness="1"/>
          </graphics>
        </attribute>
        <attribute name="FunctionList" type="ColList" id="2669" net="1">
          <colList row_count="1" col_count="2" active_row="0" active_col="0">
            <colList_head>
              <colList_colLabel>
                <![CDATA[Function set]]>
              </colList_colLabel>
              <colList_colLabel>
                <![CDATA[Function]]>
              </colList_colLabel>
            </colList_head>
            <colList_body>
              <colList_row nr="0">
                <colList_col nr="0">
                  <![CDATA[Main]]>
                </colList_col>
                <colList_col nr="1">
                  <![CDATA[MassAction(1)]]>
                </colList_col>
              </colList_row>
            </colList_body>
          </colList>
          <graphics count="1">
            <graphic xoff="45.00" yoff="-25.00" x="285.00" y="1334.17" id="2670" net="1" show="0" grparent="2671" state="1" pen="0,0,0" brush="255,255,255" thickness="1"/>
          </graphics>
        </attribute>
        <graphics count="1">
          <graphic x="240.00" y="1359.17" id="2671" net="1" show="1" state="1" pen="0,0,0" brush="255,255,255" thickness="1"/>
        </graphics>
      </node>
      <node id="2672" net="1">
        <attribute name="Name" id="2673" net="1">
          <![CDATA[T_55_54_K03]]>
          <graphics count="1">
            <graphic xoff="25.00" yoff="20.00" x="325.00" y="1110.83" id="2674" net="1" show="1" grparent="2682" state="1" pen="0,0,0" brush="255,255,255" thickness="1"/>
          </graphics>
        </attribute>
        <attribute name="ID" id="2675" net="1">
          <![CDATA[79]]>
          <graphics count="1">
            <graphic xoff="25.00" yoff="20.00" x="325.00" y="1110.83" id="2676" net="1" show="0" grparent="2682" state="1" pen="0,0,0" brush="255,255,255" thickness="1"/>
          </graphics>
        </attribute>
        <attribute name="Logic" id="2677" net="1">
          <![CDATA[0]]>
          <graphics count="0"/>
        </attribute>
        <attribute name="Comment" id="2678" net="1">
          <![CDATA[]]>
          <graphics count="1">
            <graphic xoff="40.00" x="340.00" y="1090.83" id="2679" net="1" show="1" grparent="2682" state="1" pen="0,0,0" brush="255,255,255" thickness="1"/>
          </graphics>
        </attribute>
        <attribute name="FunctionList" type="ColList" id="2680" net="1">
          <colList row_count="1" col_count="2" active_row="0" active_col="0">
            <colList_head>
              <colList_colLabel>
                <![CDATA[Function set]]>
              </colList_colLabel>
              <colList_colLabel>
                <![CDATA[Function]]>
              </colList_colLabel>
            </colList_head>
            <colList_body>
              <colList_row nr="0">
                <colList_col nr="0">
                  <![CDATA[Main]]>
                </colList_col>
                <colList_col nr="1">
                  <![CDATA[MassAction(1)]]>
                </colList_col>
              </colList_row>
            </colList_body>
          </colList>
          <graphics count="1">
            <graphic xoff="45.00" yoff="-25.00" x="345.00" y="1065.83" id="2681" net="1" show="0" grparent="2682" state="1" pen="0,0,0" brush="255,255,255" thickness="1"/>
          </graphics>
        </attribute>
        <graphics count="1">
          <graphic x="300.00" y="1090.83" id="2682" net="1" show="1" state="1" pen="0,0,0" brush="255,255,255" thickness="1"/>
        </graphics>
      </node>
      <node id="2683" net="1">
        <attribute name="Name" id="2684" net="1">
          <![CDATA[T_55_58_K03]]>
          <graphics count="1">
            <graphic xoff="25.00" yoff="20.00" x="285.00" y="1110.83" id="2685" net="1" show="1" grparent="2693" state="1" pen="0,0,0" brush="255,255,255" thickness="1"/>
          </graphics>
        </attribute>
        <attribute name="ID" id="2686" net="1">
          <![CDATA[80]]>
          <graphics count="1">
            <graphic xoff="25.00" yoff="20.00" x="285.00" y="1110.83" id="2687" net="1" show="0" grparent="2693" state="1" pen="0,0,0" brush="255,255,255" thickness="1"/>
          </graphics>
        </attribute>
        <attribute name="Logic" id="2688" net="1">
          <![CDATA[0]]>
          <graphics count="0"/>
        </attribute>
        <attribute name="Comment" id="2689" net="1">
          <![CDATA[]]>
          <graphics count="1">
            <graphic xoff="40.00" x="300.00" y="1090.83" id="2690" net="1" show="1" grparent="2693" state="1" pen="0,0,0" brush="255,255,255" thickness="1"/>
          </graphics>
        </attribute>
        <attribute name="FunctionList" type="ColList" id="2691" net="1">
          <colList row_count="1" col_count="2" active_row="0" active_col="0">
            <colList_head>
              <colList_colLabel>
                <![CDATA[Function set]]>
              </colList_colLabel>
              <colList_colLabel>
                <![CDATA[Function]]>
              </colList_colLabel>
            </colList_head>
            <colList_body>
              <colList_row nr="0">
                <colList_col nr="0">
                  <![CDATA[Main]]>
                </colList_col>
                <colList_col nr="1">
                  <![CDATA[MassAction(1)]]>
                </colList_col>
              </colList_row>
            </colList_body>
          </colList>
          <graphics count="1">
            <graphic xoff="45.00" yoff="-25.00" x="305.00" y="1065.83" id="2692" net="1" show="0" grparent="2693" state="1" pen="0,0,0" brush="255,255,255" thickness="1"/>
          </graphics>
        </attribute>
        <graphics count="1">
          <graphic x="260.00" y="1090.83" id="2693" net="1" show="1" state="1" pen="0,0,0" brush="255,255,255" thickness="1"/>
        </graphics>
      </node>
      <node id="2694" net="1">
        <attribute name="Name" id="2695" net="1">
          <![CDATA[T_56_26_K01]]>
          <graphics count="1">
            <graphic xoff="25.00" yoff="20.00" x="485.00" y="1110.83" id="2696" net="1" show="1" grparent="2704" state="1" pen="0,0,0" brush="255,255,255" thickness="1"/>
          </graphics>
        </attribute>
        <attribute name="ID" id="2697" net="1">
          <![CDATA[81]]>
          <graphics count="1">
            <graphic xoff="25.00" yoff="20.00" x="485.00" y="1110.83" id="2698" net="1" show="0" grparent="2704" state="1" pen="0,0,0" brush="255,255,255" thickness="1"/>
          </graphics>
        </attribute>
        <attribute name="Logic" id="2699" net="1">
          <![CDATA[0]]>
          <graphics count="0"/>
        </attribute>
        <attribute name="Comment" id="2700" net="1">
          <![CDATA[]]>
          <graphics count="1">
            <graphic xoff="40.00" x="500.00" y="1090.83" id="2701" net="1" show="1" grparent="2704" state="1" pen="0,0,0" brush="255,255,255" thickness="1"/>
          </graphics>
        </attribute>
        <attribute name="FunctionList" type="ColList" id="2702" net="1">
          <colList row_count="1" col_count="2" active_row="0" active_col="0">
            <colList_head>
              <colList_colLabel>
                <![CDATA[Function set]]>
              </colList_colLabel>
              <colList_colLabel>
                <![CDATA[Function]]>
              </colList_colLabel>
            </colList_head>
            <colList_body>
              <colList_row nr="0">
                <colList_col nr="0">
                  <![CDATA[Main]]>
                </colList_col>
                <colList_col nr="1">
                  <![CDATA[MassAction(1)]]>
                </colList_col>
              </colList_row>
            </colList_body>
          </colList>
          <graphics count="1">
            <graphic xoff="45.00" yoff="-25.00" x="505.00" y="1065.83" id="2703" net="1" show="0" grparent="2704" state="1" pen="0,0,0" brush="255,255,255" thickness="1"/>
          </graphics>
        </attribute>
        <graphics count="1">
          <graphic x="460.00" y="1090.83" id="2704" net="1" show="1" state="1" pen="0,0,0" brush="255,255,255" thickness="1"/>
        </graphics>
      </node>
      <node id="2705" net="1">
        <attribute name="Name" id="2706" net="1">
          <![CDATA[T_56_59_K01]]>
          <graphics count="1">
            <graphic xoff="25.00" yoff="20.00" x="525.00" y="1110.83" id="2707" net="1" show="1" grparent="2715" state="1" pen="0,0,0" brush="255,255,255" thickness="1"/>
          </graphics>
        </attribute>
        <attribute name="ID" id="2708" net="1">
          <![CDATA[82]]>
          <graphics count="1">
            <graphic xoff="25.00" yoff="20.00" x="525.00" y="1110.83" id="2709" net="1" show="0" grparent="2715" state="1" pen="0,0,0" brush="255,255,255" thickness="1"/>
          </graphics>
        </attribute>
        <attribute name="Logic" id="2710" net="1">
          <![CDATA[0]]>
          <graphics count="0"/>
        </attribute>
        <attribute name="Comment" id="2711" net="1">
          <![CDATA[]]>
          <graphics count="1">
            <graphic xoff="40.00" x="540.00" y="1090.83" id="2712" net="1" show="1" grparent="2715" state="1" pen="0,0,0" brush="255,255,255" thickness="1"/>
          </graphics>
        </attribute>
        <attribute name="FunctionList" type="ColList" id="2713" net="1">
          <colList row_count="1" col_count="2" active_row="0" active_col="0">
            <colList_head>
              <colList_colLabel>
                <![CDATA[Function set]]>
              </colList_colLabel>
              <colList_colLabel>
                <![CDATA[Function]]>
              </colList_colLabel>
            </colList_head>
            <colList_body>
              <colList_row nr="0">
                <colList_col nr="0">
                  <![CDATA[Main]]>
                </colList_col>
                <colList_col nr="1">
                  <![CDATA[MassAction(1)]]>
                </colList_col>
              </colList_row>
            </colList_body>
          </colList>
          <graphics count="1">
            <graphic xoff="45.00" yoff="-25.00" x="545.00" y="1065.83" id="2714" net="1" show="0" grparent="2715" state="1" pen="0,0,0" brush="255,255,255" thickness="1"/>
          </graphics>
        </attribute>
        <graphics count="1">
          <graphic x="500.00" y="1090.83" id="2715" net="1" show="1" state="1" pen="0,0,0" brush="255,255,255" thickness="1"/>
        </graphics>
      </node>
      <node id="2716" net="1">
        <attribute name="Name" id="2717" net="1">
          <![CDATA[T_57_60_K01]]>
          <graphics count="1">
            <graphic xoff="25.00" yoff="20.00" x="485.00" y="393.33" id="2718" net="1" show="1" grparent="2726" state="1" pen="0,0,0" brush="255,255,255" thickness="1"/>
          </graphics>
        </attribute>
        <attribute name="ID" id="2719" net="1">
          <![CDATA[83]]>
          <graphics count="1">
            <graphic xoff="25.00" yoff="20.00" x="485.00" y="393.33" id="2720" net="1" show="0" grparent="2726" state="1" pen="0,0,0" brush="255,255,255" thickness="1"/>
          </graphics>
        </attribute>
        <attribute name="Logic" id="2721" net="1">
          <![CDATA[0]]>
          <graphics count="0"/>
        </attribute>
        <attribute name="Comment" id="2722" net="1">
          <![CDATA[]]>
          <graphics count="1">
            <graphic xoff="40.00" x="500.00" y="373.33" id="2723" net="1" show="1" grparent="2726" state="1" pen="0,0,0" brush="255,255,255" thickness="1"/>
          </graphics>
        </attribute>
        <attribute name="FunctionList" type="ColList" id="2724" net="1">
          <colList row_count="1" col_count="2" active_row="0" active_col="0">
            <colList_head>
              <colList_colLabel>
                <![CDATA[Function set]]>
              </colList_colLabel>
              <colList_colLabel>
                <![CDATA[Function]]>
              </colList_colLabel>
            </colList_head>
            <colList_body>
              <colList_row nr="0">
                <colList_col nr="0">
                  <![CDATA[Main]]>
                </colList_col>
                <colList_col nr="1">
                  <![CDATA[MassAction(1)]]>
                </colList_col>
              </colList_row>
            </colList_body>
          </colList>
          <graphics count="1">
            <graphic xoff="45.00" yoff="-25.00" x="505.00" y="348.33" id="2725" net="1" show="0" grparent="2726" state="1" pen="0,0,0" brush="255,255,255" thickness="1"/>
          </graphics>
        </attribute>
        <graphics count="1">
          <graphic x="460.00" y="373.33" id="2726" net="1" show="1" state="1" pen="0,0,0" brush="255,255,255" thickness="1"/>
        </graphics>
      </node>
      <node id="2727" net="1">
        <attribute name="Name" id="2728" net="1">
          <![CDATA[T_58_54_K03]]>
          <graphics count="1">
            <graphic xoff="25.00" yoff="20.00" x="285.00" y="1232.50" id="2729" net="1" show="1" grparent="2737" state="1" pen="0,0,0" brush="255,255,255" thickness="1"/>
          </graphics>
        </attribute>
        <attribute name="ID" id="2730" net="1">
          <![CDATA[84]]>
          <graphics count="1">
            <graphic xoff="25.00" yoff="20.00" x="285.00" y="1232.50" id="2731" net="1" show="0" grparent="2737" state="1" pen="0,0,0" brush="255,255,255" thickness="1"/>
          </graphics>
        </attribute>
        <attribute name="Logic" id="2732" net="1">
          <![CDATA[0]]>
          <graphics count="0"/>
        </attribute>
        <attribute name="Comment" id="2733" net="1">
          <![CDATA[]]>
          <graphics count="1">
            <graphic xoff="40.00" x="300.00" y="1212.50" id="2734" net="1" show="1" grparent="2737" state="1" pen="0,0,0" brush="255,255,255" thickness="1"/>
          </graphics>
        </attribute>
        <attribute name="FunctionList" type="ColList" id="2735" net="1">
          <colList row_count="1" col_count="2" active_row="0" active_col="0">
            <colList_head>
              <colList_colLabel>
                <![CDATA[Function set]]>
              </colList_colLabel>
              <colList_colLabel>
                <![CDATA[Function]]>
              </colList_colLabel>
            </colList_head>
            <colList_body>
              <colList_row nr="0">
                <colList_col nr="0">
                  <![CDATA[Main]]>
                </colList_col>
                <colList_col nr="1">
                  <![CDATA[MassAction(1)]]>
                </colList_col>
              </colList_row>
            </colList_body>
          </colList>
          <graphics count="1">
            <graphic xoff="45.00" yoff="-25.00" x="305.00" y="1187.50" id="2736" net="1" show="0" grparent="2737" state="1" pen="0,0,0" brush="255,255,255" thickness="1"/>
          </graphics>
        </attribute>
        <graphics count="1">
          <graphic x="260.00" y="1212.50" id="2737" net="1" show="1" state="1" pen="0,0,0" brush="255,255,255" thickness="1"/>
        </graphics>
      </node>
      <node id="2738" net="1">
        <attribute name="Name" id="2739" net="1">
          <![CDATA[T_59_26_K01]]>
          <graphics count="1">
            <graphic xoff="25.00" yoff="20.00" x="525.00" y="1232.50" id="2740" net="1" show="1" grparent="2748" state="1" pen="0,0,0" brush="255,255,255" thickness="1"/>
          </graphics>
        </attribute>
        <attribute name="ID" id="2741" net="1">
          <![CDATA[85]]>
          <graphics count="1">
            <graphic xoff="25.00" yoff="20.00" x="525.00" y="1232.50" id="2742" net="1" show="0" grparent="2748" state="1" pen="0,0,0" brush="255,255,255" thickness="1"/>
          </graphics>
        </attribute>
        <attribute name="Logic" id="2743" net="1">
          <![CDATA[0]]>
          <graphics count="0"/>
        </attribute>
        <attribute name="Comment" id="2744" net="1">
          <![CDATA[]]>
          <graphics count="1">
            <graphic xoff="40.00" x="540.00" y="1212.50" id="2745" net="1" show="1" grparent="2748" state="1" pen="0,0,0" brush="255,255,255" thickness="1"/>
          </graphics>
        </attribute>
        <attribute name="FunctionList" type="ColList" id="2746" net="1">
          <colList row_count="1" col_count="2" active_row="0" active_col="0">
            <colList_head>
              <colList_colLabel>
                <![CDATA[Function set]]>
              </colList_colLabel>
              <colList_colLabel>
                <![CDATA[Function]]>
              </colList_colLabel>
            </colList_head>
            <colList_body>
              <colList_row nr="0">
                <colList_col nr="0">
                  <![CDATA[Main]]>
                </colList_col>
                <colList_col nr="1">
                  <![CDATA[MassAction(1)]]>
                </colList_col>
              </colList_row>
            </colList_body>
          </colList>
          <graphics count="1">
            <graphic xoff="45.00" yoff="-25.00" x="545.00" y="1187.50" id="2747" net="1" show="0" grparent="2748" state="1" pen="0,0,0" brush="255,255,255" thickness="1"/>
          </graphics>
        </attribute>
        <graphics count="1">
          <graphic x="500.00" y="1212.50" id="2748" net="1" show="1" state="1" pen="0,0,0" brush="255,255,255" thickness="1"/>
        </graphics>
      </node>
      <node id="2749" net="1">
        <attribute name="Name" id="2750" net="1">
          <![CDATA[T_59_56_K01]]>
          <graphics count="1">
            <graphic xoff="25.00" yoff="20.00" x="580.00" y="1232.50" id="2751" net="1" show="1" grparent="2759" state="1" pen="0,0,0" brush="255,255,255" thickness="1"/>
          </graphics>
        </attribute>
        <attribute name="ID" id="2752" net="1">
          <![CDATA[86]]>
          <graphics count="1">
            <graphic xoff="25.00" yoff="20.00" x="580.00" y="1232.50" id="2753" net="1" show="0" grparent="2759" state="1" pen="0,0,0" brush="255,255,255" thickness="1"/>
          </graphics>
        </attribute>
        <attribute name="Logic" id="2754" net="1">
          <![CDATA[0]]>
          <graphics count="0"/>
        </attribute>
        <attribute name="Comment" id="2755" net="1">
          <![CDATA[]]>
          <graphics count="1">
            <graphic xoff="40.00" x="595.00" y="1212.50" id="2756" net="1" show="1" grparent="2759" state="1" pen="0,0,0" brush="255,255,255" thickness="1"/>
          </graphics>
        </attribute>
        <attribute name="FunctionList" type="ColList" id="2757" net="1">
          <colList row_count="1" col_count="2" active_row="0" active_col="0">
            <colList_head>
              <colList_colLabel>
                <![CDATA[Function set]]>
              </colList_colLabel>
              <colList_colLabel>
                <![CDATA[Function]]>
              </colList_colLabel>
            </colList_head>
            <colList_body>
              <colList_row nr="0">
                <colList_col nr="0">
                  <![CDATA[Main]]>
                </colList_col>
                <colList_col nr="1">
                  <![CDATA[MassAction(1)]]>
                </colList_col>
              </colList_row>
            </colList_body>
          </colList>
          <graphics count="1">
            <graphic xoff="45.00" yoff="-25.00" x="600.00" y="1187.50" id="2758" net="1" show="0" grparent="2759" state="1" pen="0,0,0" brush="255,255,255" thickness="1"/>
          </graphics>
        </attribute>
        <graphics count="1">
          <graphic x="555.00" y="1212.50" id="2759" net="1" show="1" state="1" pen="0,0,0" brush="255,255,255" thickness="1"/>
        </graphics>
      </node>
      <node id="2760" net="1">
        <attribute name="Name" id="2761" net="1">
          <![CDATA[T_60_26_K02]]>
          <graphics count="1">
            <graphic xoff="25.00" yoff="20.00" x="465.00" y="920.83" id="2762" net="1" show="1" grparent="2770" state="1" pen="0,0,0" brush="255,255,255" thickness="1"/>
          </graphics>
        </attribute>
        <attribute name="ID" id="2763" net="1">
          <![CDATA[87]]>
          <graphics count="1">
            <graphic xoff="25.00" yoff="20.00" x="465.00" y="920.83" id="2764" net="1" show="0" grparent="2770" state="1" pen="0,0,0" brush="255,255,255" thickness="1"/>
          </graphics>
        </attribute>
        <attribute name="Logic" id="2765" net="1">
          <![CDATA[0]]>
          <graphics count="0"/>
        </attribute>
        <attribute name="Comment" id="2766" net="1">
          <![CDATA[]]>
          <graphics count="1">
            <graphic xoff="40.00" x="480.00" y="900.83" id="2767" net="1" show="1" grparent="2770" state="1" pen="0,0,0" brush="255,255,255" thickness="1"/>
          </graphics>
        </attribute>
        <attribute name="FunctionList" type="ColList" id="2768" net="1">
          <colList row_count="1" col_count="2" active_row="0" active_col="0">
            <colList_head>
              <colList_colLabel>
                <![CDATA[Function set]]>
              </colList_colLabel>
              <colList_colLabel>
                <![CDATA[Function]]>
              </colList_colLabel>
            </colList_head>
            <colList_body>
              <colList_row nr="0">
                <colList_col nr="0">
                  <![CDATA[Main]]>
                </colList_col>
                <colList_col nr="1">
                  <![CDATA[MassAction(1)]]>
                </colList_col>
              </colList_row>
            </colList_body>
          </colList>
          <graphics count="1">
            <graphic xoff="45.00" yoff="-25.00" x="485.00" y="875.83" id="2769" net="1" show="0" grparent="2770" state="1" pen="0,0,0" brush="255,255,255" thickness="1"/>
          </graphics>
        </attribute>
        <graphics count="1">
          <graphic x="440.00" y="900.83" id="2770" net="1" show="1" state="1" pen="0,0,0" brush="255,255,255" thickness="1"/>
        </graphics>
      </node>
      <node id="2771" net="1">
        <attribute name="Name" id="2772" net="1">
          <![CDATA[T_60_56_K01]]>
          <graphics count="1">
            <graphic xoff="25.00" yoff="20.00" x="505.00" y="920.83" id="2773" net="1" show="1" grparent="2781" state="1" pen="0,0,0" brush="255,255,255" thickness="1"/>
          </graphics>
        </attribute>
        <attribute name="ID" id="2774" net="1">
          <![CDATA[88]]>
          <graphics count="1">
            <graphic xoff="25.00" yoff="20.00" x="505.00" y="920.83" id="2775" net="1" show="0" grparent="2781" state="1" pen="0,0,0" brush="255,255,255" thickness="1"/>
          </graphics>
        </attribute>
        <attribute name="Logic" id="2776" net="1">
          <![CDATA[0]]>
          <graphics count="0"/>
        </attribute>
        <attribute name="Comment" id="2777" net="1">
          <![CDATA[]]>
          <graphics count="1">
            <graphic xoff="40.00" x="520.00" y="900.83" id="2778" net="1" show="1" grparent="2781" state="1" pen="0,0,0" brush="255,255,255" thickness="1"/>
          </graphics>
        </attribute>
        <attribute name="FunctionList" type="ColList" id="2779" net="1">
          <colList row_count="1" col_count="2" active_row="0" active_col="0">
            <colList_head>
              <colList_colLabel>
                <![CDATA[Function set]]>
              </colList_colLabel>
              <colList_colLabel>
                <![CDATA[Function]]>
              </colList_colLabel>
            </colList_head>
            <colList_body>
              <colList_row nr="0">
                <colList_col nr="0">
                  <![CDATA[Main]]>
                </colList_col>
                <colList_col nr="1">
                  <![CDATA[MassAction(1)]]>
                </colList_col>
              </colList_row>
            </colList_body>
          </colList>
          <graphics count="1">
            <graphic xoff="45.00" yoff="-25.00" x="525.00" y="875.83" id="2780" net="1" show="0" grparent="2781" state="1" pen="0,0,0" brush="255,255,255" thickness="1"/>
          </graphics>
        </attribute>
        <graphics count="1">
          <graphic x="480.00" y="900.83" id="2781" net="1" show="1" state="1" pen="0,0,0" brush="255,255,255" thickness="1"/>
        </graphics>
      </node>
      <node id="2782" net="1">
        <attribute name="Name" id="2783" net="1">
          <![CDATA[T_60_63_K01]]>
          <graphics count="1">
            <graphic xoff="25.00" yoff="20.00" x="425.00" y="920.83" id="2784" net="1" show="1" grparent="2792" state="1" pen="0,0,0" brush="255,255,255" thickness="1"/>
          </graphics>
        </attribute>
        <attribute name="ID" id="2785" net="1">
          <![CDATA[89]]>
          <graphics count="1">
            <graphic xoff="25.00" yoff="20.00" x="425.00" y="920.83" id="2786" net="1" show="0" grparent="2792" state="1" pen="0,0,0" brush="255,255,255" thickness="1"/>
          </graphics>
        </attribute>
        <attribute name="Logic" id="2787" net="1">
          <![CDATA[0]]>
          <graphics count="0"/>
        </attribute>
        <attribute name="Comment" id="2788" net="1">
          <![CDATA[]]>
          <graphics count="1">
            <graphic xoff="40.00" x="440.00" y="900.83" id="2789" net="1" show="1" grparent="2792" state="1" pen="0,0,0" brush="255,255,255" thickness="1"/>
          </graphics>
        </attribute>
        <attribute name="FunctionList" type="ColList" id="2790" net="1">
          <colList row_count="1" col_count="2" active_row="0" active_col="0">
[truncated: 581,938 more chars]
