# Supplementary material for: Regulatory Dynamics of Cell Differentiation Revealed by True Time Series From Multinucleate Single Cells
Source: Front Genet. 2021 Jan 8;11:612256. doi: 10.3389/fgene.2020.612256 (PMC7820898; doi:10.3389/fgene.2020.612256)
Supplement: Supplementary file 1 [file Data_Sheet_1.ZIP › Supplementary Files & Code/(5) Color Snoopy File/myR/PN1_.txt]

PN1_Anna_all_35_Log
111
25
13
31
1
14
32
1
15
29
1
26
35
1
26
36
1
28
13
1
28
15
1
28
32
1
29
30
1
31
32
1
32
31
1
33
28
1
34
28
2
35
14
1
35
34
1
36
34
1
37
33
1
56
26
1
56
59
1
57
60
1
59
26
1
59
56
1
60
56
1
60
63
1
63
35
1
0
37
1
0
57
1
0
59
1
0
60
1
