# Supplementary material for: Regulatory Dynamics of Cell Differentiation Revealed by True Time Series From Multinucleate Single Cells
Source: Front Genet. 2021 Jan 8;11:612256. doi: 10.3389/fgene.2020.612256 (PMC7820898; doi:10.3389/fgene.2020.612256)
Supplement: Supplementary file 1 [file Data_Sheet_1.ZIP › Supplementary Files & Code/(3) Generate Snoopy File with GetPN/(2) Petri Net Construction Kit/DOS/AUTOEXEC.BAT]

SET BLASTER=A220 I7 D1 H5 T6
KEYB GR
PATH C:\TP;
C:
cd PNETS
