# Supplementary material for: Regulatory Dynamics of Cell Differentiation Revealed by True Time Series From Multinucleate Single Cells
Source: Front Genet. 2021 Jan 8;11:612256. doi: 10.3389/fgene.2020.612256 (PMC7820898; doi:10.3389/fgene.2020.612256)
Supplement: Supplementary file 1 [file Data_Sheet_1.ZIP › Supplementary Files & Code/(3) Generate Snoopy File with GetPN/(2) Petri Net Construction Kit/DOS/PNETS/1_PN/PN_.txt]

PN_Anna_all_35_Log
111
159
2
9
2
3
11
1
4
2
2
4
12
1
5
1
1
6
1
1
7
5
1
7
6
1
8
4
1
9
53
1
9
96
1
10
53
1
11
12
1
12
53
1
12
63
1
13
31
1
14
32
1
15
29
1
15
98
1
15
100
1
16
88
1
16
101
1
17
18
1
18
102
1
19
103
4
19
104
3
20
17
1
21
7
2
22
4
2
23
27
2
24
38
1
24
52
1
25
19
1
25
45
1
26
35
1
26
36
1
26
61
1
27
16
2
28
13
1
28
15
1
28
32
1
29
30
1
31
32
1
32
31
1
33
23
1
33
28
1
34
28
2
35
14
1
35
34
1
36
23
1
36
34
1
37
33
1
38
45
1
39
45
3
40
45
2
41
25
1
42
43
1
43
21
2
44
40
1
44
43
1
45
19
6
45
42
1
45
44
1
46
39
1
46
45
1
47
48
1
48
47
1
49
52
1
50
40
1
51
39
1
51
41
1
52
39
1
52
48
1
52
49
1
53
54
1
53
55
1
53
69
2
54
15
2
54
97
1
55
54
1
55
58
1
56
26
1
56
59
1
57
60
1
58
54
1
59
26
1
59
56
1
60
26
1
60
56
1
60
63
1
62
55
1
63
35
1
63
60
1
64
94
1
65
95
2
66
65
2
67
64
1
68
66
2
69
67
1
69
68
2
70
79
1
72
77
2
72
79
1
73
76
1
73
77
2
74
76
1
74
77
1
75
78
2
80
75
1
81
72
1
81
73
2
81
74
1
82
72
2
82
73
1
82
74
1
83
82
1
84
81
1
84
82
2
85
81
1
86
81
2
87
82
1
87
88
1
88
70
1
88
111
1
89
80
1
89
90
1
89
91
2
90
93
1
91
92
1
91
93
1
92
71
1
93
71
1
93
75
1
94
95
1
96
69
1
97
99
1
98
100
1
99
89
1
100
89
2
101
111
1
102
109
1
102
110
1
103
105
1
103
106
1
103
107
2
103
108
1
104
102
1
104
103
1
104
108
1
105
87
2
105
89
1
106
110
1
107
110
2
108
110
2
109
83
1
110
84
3
110
85
1
110
86
2
111
105
2
0
3
1
0
8
1
0
10
1
0
20
1
0
22
2
0
24
2
0
25
1
0
33
1
0
36
1
0
37
1
0
44
1
0
46
2
0
50
1
0
51
2
0
52
1
0
53
1
0
57
1
0
59
1
0
60
1
0
62
1
