# Supplementary material for: Regulatory Dynamics of Cell Differentiation Revealed by True Time Series From Multinucleate Single Cells
Source: Front Genet. 2021 Jan 8;11:612256. doi: 10.3389/fgene.2020.612256 (PMC7820898; doi:10.3389/fgene.2020.612256)
Supplement: Supplementary file 1 [file Data_Sheet_1.ZIP › Supplementary Files & Code/(3) Generate Snoopy File with GetPN/(3) Expected Result/(1) GetPN Output Files (Example)/IPNXT.TXT]

gspn [PN_Anna_all_35_Log]
{
constants:
places:
   C0 = 1;
   C1 = 0;
   C2 = 0;
   C3 = 0;
   C4 = 0;
   C5 = 0;
   C6 = 0;
   C7 = 0;
   C8 = 0;
   C9 = 0;
   C10 = 0;
   C11 = 0;
   C12 = 0;
   C13 = 0;
   C14 = 0;
   C15 = 0;
   C16 = 0;
   C17 = 0;
   C18 = 0;
   C19 = 0;
   C20 = 0;
   C21 = 0;
   C22 = 0;
   C23 = 0;
   C24 = 0;
   C25 = 0;
   C26 = 0;
   C27 = 0;
   C28 = 0;
   C29 = 0;
   C30 = 0;
   C31 = 0;
   C32 = 0;
   C33 = 0;
   C34 = 0;
   C35 = 0;
   C36 = 0;
   C37 = 0;
   C38 = 0;
   C39 = 0;
   C40 = 0;
   C41 = 0;
   C42 = 0;
   C43 = 0;
   C44 = 0;
   C45 = 0;
   C46 = 0;
   C47 = 0;
   C48 = 0;
   C49 = 0;
   C50 = 0;
   C51 = 0;
   C52 = 0;
   C53 = 0;
   C54 = 0;
   C55 = 0;
   C56 = 0;
   C57 = 0;
   C58 = 0;
   C59 = 0;
   C60 = 0;
   C61 = 0;
   C62 = 0;
   C63 = 0;
   C64 = 0;
   C65 = 0;
   C66 = 0;
   C67 = 0;
   C68 = 0;
   C69 = 0;
   C70 = 0;
   C71 = 0;
   C72 = 0;
   C73 = 0;
   C74 = 0;
   C75 = 0;
   C76 = 0;
   C77 = 0;
   C78 = 0;
   C79 = 0;
   C80 = 0;
   C81 = 0;
   C82 = 0;
   C83 = 0;
   C84 = 0;
   C85 = 0;
   C86 = 0;
   C87 = 0;
   C88 = 0;
   C89 = 0;
   C90 = 0;
   C91 = 0;
   C92 = 0;
   C93 = 0;
   C94 = 0;
   C95 = 0;
   C96 = 0;
   C97 = 0;
   C98 = 0;
   C99 = 0;
   C100 = 0;
   C101 = 0;
   C102 = 0;
   C103 = 0;
   C104 = 0;
   C105 = 0;
   C106 = 0;
   C107 = 0;
   C108 = 0;
   C109 = 0;
   C110 = 0;
   C111 = 0;

transitions:
   T_2_9_K03_2x
     :
     : [C9 + 1] & [C2 - 1]
     : MassAction(1)
     ;
   T_3_11_K02_1x
     :
     : [C11 + 1] & [C3 - 1]
     : MassAction(1)
     ;
   T_4_2_K03_2x
     :
     : [C2 + 1] & [C4 - 1]
     : MassAction(1)
     ;
   T_4_12_K03_1x
     :
     : [C12 + 1] & [C4 - 1]
     : MassAction(1)
     ;
   T_5_1_K02_1x
     :
     : [C1 + 1] & [C5 - 1]
     : MassAction(1)
     ;
   T_6_1_K02_1x
     :
     : [C1 + 1] & [C6 - 1]
     : MassAction(1)
     ;
   T_7_5_K02_1x
     :
     : [C5 + 1] & [C7 - 1]
     : MassAction(1)
     ;
   T_7_6_K02_1x
     :
     : [C6 + 1] & [C7 - 1]
     : MassAction(1)
     ;
   T_8_4_K03_1x
     :
     : [C4 + 1] & [C8 - 1]
     : MassAction(1)
     ;
   T_9_53_K03_1x
     :
     : [C53 + 1] & [C9 - 1]
     : MassAction(1)
     ;
   T_9_96_K03_1x
     :
     : [C96 + 1] & [C9 - 1]
     : MassAction(1)
     ;
   T_10_53_K03_1x
     :
     : [C53 + 1] & [C10 - 1]
     : MassAction(1)
     ;
   T_11_12_K02_1x
     :
     : [C12 + 1] & [C11 - 1]
     : MassAction(1)
     ;
   T_12_53_K03_1x
     :
     : [C53 + 1] & [C12 - 1]
     : MassAction(1)
     ;
   T_12_63_K02_1x
     :
     : [C63 + 1] & [C12 - 1]
     : MassAction(1)
     ;
   T_13_31_K01_1x
     :
     : [C31 + 1] & [C13 - 1]
     : MassAction(1)
     ;
   T_14_32_K01_1x
     :
     : [C32 + 1] & [C14 - 1]
     : MassAction(1)
     ;
   T_15_29_K01_1x
     :
     : [C29 + 1] & [C15 - 1]
     : MassAction(1)
     ;
   T_15_98_K03_1x
     :
     : [C98 + 1] & [C15 - 1]
     : MassAction(1)
     ;
   T_15_100_K03_1x
     :
     : [C100 + 1] & [C15 - 1]
     : MassAction(1)
     ;
   T_16_88_K03_1x
     :
     : [C88 + 1] & [C16 - 1]
     : MassAction(1)
     ;
   T_16_101_K03_1x
     :
     : [C101 + 1] & [C16 - 1]
     : MassAction(1)
     ;
   T_17_18_K04_1x
     :
     : [C18 + 1] & [C17 - 1]
     : MassAction(1)
     ;
   T_18_102_K04_1x
     :
     : [C102 + 1] & [C18 - 1]
     : MassAction(1)
     ;
   T_19_103_K04_4x
     :
     : [C103 + 1] & [C19 - 1]
     : MassAction(1)
     ;
   T_19_104_K04_3x
     :
     : [C104 + 1] & [C19 - 1]
     : MassAction(1)
     ;
   T_20_17_K04_1x
     :
     : [C17 + 1] & [C20 - 1]
     : MassAction(1)
     ;
   T_21_7_K02_2x
     :
     : [C7 + 1] & [C21 - 1]
     : MassAction(1)
     ;
   T_22_4_K03_2x
     :
     : [C4 + 1] & [C22 - 1]
     : MassAction(1)
     ;
   T_23_27_K03_2x
     :
     : [C27 + 1] & [C23 - 1]
     : MassAction(1)
     ;
   T_24_38_K04_1x
     :
     : [C38 + 1] & [C24 - 1]
     : MassAction(1)
     ;
   T_24_52_K02_1x
     :
     : [C52 + 1] & [C24 - 1]
     : MassAction(1)
     ;
   T_25_19_K04_1x
     :
     : [C19 + 1] & [C25 - 1]
     : MassAction(1)
     ;
   T_25_45_K02_1x
     :
     : [C45 + 1] & [C25 - 1]
     : MassAction(1)
     ;
   T_26_35_K01_1x
     :
     : [C35 + 1] & [C26 - 1]
     : MassAction(1)
     ;
   T_26_36_K01_1x
     :
     : [C36 + 1] & [C26 - 1]
     : MassAction(1)
     ;
   T_26_61_K02_1x
     :
     : [C61 + 1] & [C26 - 1]
     : MassAction(1)
     ;
   T_27_16_K03_2x
     :
     : [C16 + 1] & [C27 - 1]
     : MassAction(1)
     ;
   T_28_13_K01_1x
     :
     : [C13 + 1] & [C28 - 1]
     : MassAction(1)
     ;
   T_28_15_K01_1x
     :
     : [C15 + 1] & [C28 - 1]
     : MassAction(1)
     ;
   T_28_32_K01_1x
     :
     : [C32 + 1] & [C28 - 1]
     : MassAction(1)
     ;
   T_29_30_K01_1x
     :
     : [C30 + 1] & [C29 - 1]
     : MassAction(1)
     ;
   T_31_32_K01_1x
     :
     : [C32 + 1] & [C31 - 1]
     : MassAction(1)
     ;
   T_32_31_K01_1x
     :
     : [C31 + 1] & [C32 - 1]
     : MassAction(1)
     ;
   T_33_23_K03_1x
     :
     : [C23 + 1] & [C33 - 1]
     : MassAction(1)
     ;
   T_33_28_K01_1x
     :
     : [C28 + 1] & [C33 - 1]
     : MassAction(1)
     ;
   T_34_28_K01_2x
     :
     : [C28 + 1] & [C34 - 1]
     : MassAction(1)
     ;
   T_35_14_K01_1x
     :
     : [C14 + 1] & [C35 - 1]
     : MassAction(1)
     ;
   T_35_34_K01_1x
     :
     : [C34 + 1] & [C35 - 1]
     : MassAction(1)
     ;
   T_36_23_K03_1x
     :
     : [C23 + 1] & [C36 - 1]
     : MassAction(1)
     ;
   T_36_34_K01_1x
     :
     : [C34 + 1] & [C36 - 1]
     : MassAction(1)
     ;
   T_37_33_K01_1x
     :
     : [C33 + 1] & [C37 - 1]
     : MassAction(1)
     ;
   T_38_45_K04_1x
     :
     : [C45 + 1] & [C38 - 1]
     : MassAction(1)
     ;
   T_39_45_K04_3x
     :
     : [C45 + 1] & [C39 - 1]
     : MassAction(1)
     ;
   T_40_45_K04_2x
     :
     : [C45 + 1] & [C40 - 1]
     : MassAction(1)
     ;
   T_41_25_K04_1x
     :
     : [C25 + 1] & [C41 - 1]
     : MassAction(1)
     ;
   T_42_43_K02_1x
     :
     : [C43 + 1] & [C42 - 1]
     : MassAction(1)
     ;
   T_43_21_K02_2x
     :
     : [C21 + 1] & [C43 - 1]
     : MassAction(1)
     ;
   T_44_40_K04_1x
     :
     : [C40 + 1] & [C44 - 1]
     : MassAction(1)
     ;
   T_44_43_K02_1x
     :
     : [C43 + 1] & [C44 - 1]
     : MassAction(1)
     ;
   T_45_19_K04_6x
     :
     : [C19 + 1] & [C45 - 1]
     : MassAction(1)
     ;
   T_45_42_K02_1x
     :
     : [C42 + 1] & [C45 - 1]
     : MassAction(1)
     ;
   T_45_44_K02_1x
     :
     : [C44 + 1] & [C45 - 1]
     : MassAction(1)
     ;
   T_46_39_K04_1x
     :
     : [C39 + 1] & [C46 - 1]
     : MassAction(1)
     ;
   T_46_45_K02_1x
     :
     : [C45 + 1] & [C46 - 1]
     : MassAction(1)
     ;
   T_47_48_K02_1x
     :
     : [C48 + 1] & [C47 - 1]
     : MassAction(1)
     ;
   T_48_47_K02_1x
     :
     : [C47 + 1] & [C48 - 1]
     : MassAction(1)
     ;
   T_49_52_K02_1x
     :
     : [C52 + 1] & [C49 - 1]
     : MassAction(1)
     ;
   T_50_40_K04_1x
     :
     : [C40 + 1] & [C50 - 1]
     : MassAction(1)
     ;
   T_51_39_K04_1x
     :
     : [C39 + 1] & [C51 - 1]
     : MassAction(1)
     ;
   T_51_41_K04_1x
     :
     : [C41 + 1] & [C51 - 1]
     : MassAction(1)
     ;
   T_52_39_K04_1x
     :
     : [C39 + 1] & [C52 - 1]
     : MassAction(1)
     ;
   T_52_48_K02_1x
     :
     : [C48 + 1] & [C52 - 1]
     : MassAction(1)
     ;
   T_52_49_K02_1x
     :
     : [C49 + 1] & [C52 - 1]
     : MassAction(1)
     ;
   T_53_54_K03_1x
     :
     : [C54 + 1] & [C53 - 1]
     : MassAction(1)
     ;
   T_53_55_K03_1x
     :
     : [C55 + 1] & [C53 - 1]
     : MassAction(1)
     ;
   T_53_69_K03_2x
     :
     : [C69 + 1] & [C53 - 1]
     : MassAction(1)
     ;
   T_54_15_K03_2x
     :
     : [C15 + 1] & [C54 - 1]
     : MassAction(1)
     ;
   T_54_97_K03_1x
     :
     : [C97 + 1] & [C54 - 1]
     : MassAction(1)
     ;
   T_55_54_K03_1x
     :
     : [C54 + 1] & [C55 - 1]
     : MassAction(1)
     ;
   T_55_58_K03_1x
     :
     : [C58 + 1] & [C55 - 1]
     : MassAction(1)
     ;
   T_56_26_K01_1x
     :
     : [C26 + 1] & [C56 - 1]
     : MassAction(1)
     ;
   T_56_59_K01_1x
     :
     : [C59 + 1] & [C56 - 1]
     : MassAction(1)
     ;
   T_57_60_K01_1x
     :
     : [C60 + 1] & [C57 - 1]
     : MassAction(1)
     ;
   T_58_54_K03_1x
     :
     : [C54 + 1] & [C58 - 1]
     : MassAction(1)
     ;
   T_59_26_K01_1x
     :
     : [C26 + 1] & [C59 - 1]
     : MassAction(1)
     ;
   T_59_56_K01_1x
     :
     : [C56 + 1] & [C59 - 1]
     : MassAction(1)
     ;
   T_60_26_K02_1x
     :
     : [C26 + 1] & [C60 - 1]
     : MassAction(1)
     ;
   T_60_56_K01_1x
     :
     : [C56 + 1] & [C60 - 1]
     : MassAction(1)
     ;
   T_60_63_K01_1x
     :
     : [C63 + 1] & [C60 - 1]
     : MassAction(1)
     ;
   T_62_55_K03_1x
     :
     : [C55 + 1] & [C62 - 1]
     : MassAction(1)
     ;
   T_63_35_K01_1x
     :
     : [C35 + 1] & [C63 - 1]
     : MassAction(1)
     ;
   T_63_60_K02_1x
     :
     : [C60 + 1] & [C63 - 1]
     : MassAction(1)
     ;
   T_64_94_K03_1x
     :
     : [C94 + 1] & [C64 - 1]
     : MassAction(1)
     ;
   T_65_95_K03_2x
     :
     : [C95 + 1] & [C65 - 1]
     : MassAction(1)
     ;
   T_66_65_K03_2x
     :
     : [C65 + 1] & [C66 - 1]
     : MassAction(1)
     ;
   T_67_64_K03_1x
     :
     : [C64 + 1] & [C67 - 1]
     : MassAction(1)
     ;
   T_68_66_K03_2x
     :
     : [C66 + 1] & [C68 - 1]
     : MassAction(1)
     ;
   T_69_67_K03_1x
     :
     : [C67 + 1] & [C69 - 1]
     : MassAction(1)
     ;
   T_69_68_K03_2x
     :
     : [C68 + 1] & [C69 - 1]
     : MassAction(1)
     ;
   T_70_79_K03_1x
     :
     : [C79 + 1] & [C70 - 1]
     : MassAction(1)
     ;
   T_72_77_K04_2x
     :
     : [C77 + 1] & [C72 - 1]
     : MassAction(1)
     ;
   T_72_79_K04_1x
     :
     : [C79 + 1] & [C72 - 1]
     : MassAction(1)
     ;
   T_73_76_K04_1x
     :
     : [C76 + 1] & [C73 - 1]
     : MassAction(1)
     ;
   T_73_77_K04_2x
     :
     : [C77 + 1] & [C73 - 1]
     : MassAction(1)
     ;
   T_74_76_K04_1x
     :
     : [C76 + 1] & [C74 - 1]
     : MassAction(1)
     ;
   T_74_77_K04_1x
     :
     : [C77 + 1] & [C74 - 1]
     : MassAction(1)
     ;
   T_75_78_K03_2x
     :
     : [C78 + 1] & [C75 - 1]
     : MassAction(1)
     ;
   T_80_75_K03_1x
     :
     : [C75 + 1] & [C80 - 1]
     : MassAction(1)
     ;
   T_81_72_K04_1x
     :
     : [C72 + 1] & [C81 - 1]
     : MassAction(1)
     ;
   T_81_73_K04_2x
     :
     : [C73 + 1] & [C81 - 1]
     : MassAction(1)
     ;
   T_81_74_K04_1x
     :
     : [C74 + 1] & [C81 - 1]
     : MassAction(1)
     ;
   T_82_72_K04_2x
     :
     : [C72 + 1] & [C82 - 1]
     : MassAction(1)
     ;
   T_82_73_K04_1x
     :
     : [C73 + 1] & [C82 - 1]
     : MassAction(1)
     ;
   T_82_74_K04_1x
     :
     : [C74 + 1] & [C82 - 1]
     : MassAction(1)
     ;
   T_83_82_K04_1x
     :
     : [C82 + 1] & [C83 - 1]
     : MassAction(1)
     ;
   T_84_81_K04_1x
     :
     : [C81 + 1] & [C84 - 1]
     : MassAction(1)
     ;
   T_84_82_K04_2x
     :
     : [C82 + 1] & [C84 - 1]
     : MassAction(1)
     ;
   T_85_81_K04_1x
     :
     : [C81 + 1] & [C85 - 1]
     : MassAction(1)
     ;
   T_86_81_K04_2x
     :
     : [C81 + 1] & [C86 - 1]
     : MassAction(1)
     ;
   T_87_82_K04_1x
     :
     : [C82 + 1] & [C87 - 1]
     : MassAction(1)
     ;
   T_87_88_K03_1x
     :
     : [C88 + 1] & [C87 - 1]
     : MassAction(1)
     ;
   T_88_70_K03_1x
     :
     : [C70 + 1] & [C88 - 1]
     : MassAction(1)
     ;
   T_88_111_K03_1x
     :
     : [C111 + 1] & [C88 - 1]
     : MassAction(1)
     ;
   T_89_80_K03_1x
     :
     : [C80 + 1] & [C89 - 1]
     : MassAction(1)
     ;
   T_89_90_K03_1x
     :
     : [C90 + 1] & [C89 - 1]
     : MassAction(1)
     ;
   T_89_91_K03_2x
     :
     : [C91 + 1] & [C89 - 1]
     : MassAction(1)
     ;
   T_90_93_K03_1x
     :
     : [C93 + 1] & [C90 - 1]
     : MassAction(1)
     ;
   T_91_92_K03_1x
     :
     : [C92 + 1] & [C91 - 1]
     : MassAction(1)
     ;
   T_91_93_K03_1x
     :
     : [C93 + 1] & [C91 - 1]
     : MassAction(1)
     ;
   T_92_71_K03_1x
     :
     : [C71 + 1] & [C92 - 1]
     : MassAction(1)
     ;
   T_93_71_K03_1x
     :
     : [C71 + 1] & [C93 - 1]
     : MassAction(1)
     ;
   T_93_75_K03_1x
     :
     : [C75 + 1] & [C93 - 1]
     : MassAction(1)
     ;
   T_94_95_K03_1x
     :
     : [C95 + 1] & [C94 - 1]
     : MassAction(1)
     ;
   T_96_69_K03_1x
     :
     : [C69 + 1] & [C96 - 1]
     : MassAction(1)
     ;
   T_97_99_K03_1x
     :
     : [C99 + 1] & [C97 - 1]
     : MassAction(1)
     ;
   T_98_100_K03_1x
     :
     : [C100 + 1] & [C98 - 1]
     : MassAction(1)
     ;
   T_99_89_K03_1x
     :
     : [C89 + 1] & [C99 - 1]
     : MassAction(1)
     ;
   T_100_89_K03_2x
     :
     : [C89 + 1] & [C100 - 1]
     : MassAction(1)
     ;
   T_101_111_K03_1x
     :
     : [C111 + 1] & [C101 - 1]
     : MassAction(1)
     ;
   T_102_109_K04_1x
     :
     : [C109 + 1] & [C102 - 1]
     : MassAction(1)
     ;
   T_102_110_K04_1x
     :
     : [C110 + 1] & [C102 - 1]
     : MassAction(1)
     ;
   T_103_105_K04_1x
     :
     : [C105 + 1] & [C103 - 1]
     : MassAction(1)
     ;
   T_103_106_K04_1x
     :
     : [C106 + 1] & [C103 - 1]
     : MassAction(1)
     ;
   T_103_107_K04_2x
     :
     : [C107 + 1] & [C103 - 1]
     : MassAction(1)
     ;
   T_103_108_K04_1x
     :
     : [C108 + 1] & [C103 - 1]
     : MassAction(1)
     ;
   T_104_102_K04_1x
     :
     : [C102 + 1] & [C104 - 1]
     : MassAction(1)
     ;
   T_104_103_K04_1x
     :
     : [C103 + 1] & [C104 - 1]
     : MassAction(1)
     ;
   T_104_108_K04_1x
     :
     : [C108 + 1] & [C104 - 1]
     : MassAction(1)
     ;
   T_105_87_K03_1x_K04_1x
     :
     : [C87 + 1] & [C105 - 1]
     : MassAction(1)
     ;
   T_105_89_K03_1x
     :
     : [C89 + 1] & [C105 - 1]
     : MassAction(1)
     ;
   T_106_110_K04_1x
     :
     : [C110 + 1] & [C106 - 1]
     : MassAction(1)
     ;
   T_107_110_K04_2x
     :
     : [C110 + 1] & [C107 - 1]
     : MassAction(1)
     ;
   T_108_110_K04_2x
     :
     : [C110 + 1] & [C108 - 1]
     : MassAction(1)
     ;
   T_109_83_K04_1x
     :
     : [C83 + 1] & [C109 - 1]
     : MassAction(1)
     ;
   T_110_84_K04_3x
     :
     : [C84 + 1] & [C110 - 1]
     : MassAction(1)
     ;
   T_110_85_K04_1x
     :
     : [C85 + 1] & [C110 - 1]
     : MassAction(1)
     ;
   T_110_86_K04_2x
     :
     : [C86 + 1] & [C110 - 1]
     : MassAction(1)
     ;
   T_111_105_K03_2x
     :
     : [C105 + 1] & [C111 - 1]
     : MassAction(1)
     ;

immediate:
   T_0_3_K02_1x
     :
     : [C3 + 1] & [C0 - 1]
     : 1
     ;
   T_0_8_K03_1x
     :
     : [C8 + 1] & [C0 - 1]
     : 1
     ;
   T_0_10_K03_1x
     :
     : [C10 + 1] & [C0 - 1]
     : 1
     ;
   T_0_20_K04_1x
     :
     : [C20 + 1] & [C0 - 1]
     : 1
     ;
   T_0_22_K03_2x
     :
     : [C22 + 1] & [C0 - 1]
     : 2
     ;
   T_0_24_K02_1x_K04_1x
     :
     : [C24 + 1] & [C0 - 1]
     : 2
     ;
   T_0_25_K02_1x
     :
     : [C25 + 1] & [C0 - 1]
     : 1
     ;
   T_0_33_K03_1x
     :
     : [C33 + 1] & [C0 - 1]
     : 1
     ;
   T_0_36_K03_1x
     :
     : [C36 + 1] & [C0 - 1]
     : 1
     ;
   T_0_37_K01_1x
     :
     : [C37 + 1] & [C0 - 1]
     : 1
     ;
   T_0_44_K04_1x
     :
     : [C44 + 1] & [C0 - 1]
     : 1
     ;
   T_0_46_K02_1x_K04_1x
     :
     : [C46 + 1] & [C0 - 1]
     : 2
     ;
   T_0_50_K04_1x
     :
     : [C50 + 1] & [C0 - 1]
     : 1
     ;
   T_0_51_K04_2x
     :
     : [C51 + 1] & [C0 - 1]
     : 2
     ;
   T_0_52_K04_1x
     :
     : [C52 + 1] & [C0 - 1]
     : 1
     ;
   T_0_53_K03_1x
     :
     : [C53 + 1] & [C0 - 1]
     : 1
     ;
   T_0_57_K01_1x
     :
     : [C57 + 1] & [C0 - 1]
     : 1
     ;
   T_0_59_K01_1x
     :
     : [C59 + 1] & [C0 - 1]
     : 1
     ;
   T_0_60_K01_1x
     :
     : [C60 + 1] & [C0 - 1]
     : 1
     ;
   T_0_62_K03_1x
     :
     : [C62 + 1] & [C0 - 1]
     : 1
     ;

}
