# Supplementary material for: Regulatory Dynamics of Cell Differentiation Revealed by True Time Series From Multinucleate Single Cells
Source: Front Genet. 2021 Jan 8;11:612256. doi: 10.3389/fgene.2020.612256 (PMC7820898; doi:10.3389/fgene.2020.612256)
Supplement: Supplementary file 1 [file Data_Sheet_1.ZIP › Supplementary Files & Code/(3) Generate Snoopy File with GetPN/(3) Expected Result/(1) GetPN Output Files (Example)/README.TXT]

Readme for GetPN run under DOS
 
The naming of the files used and generated is as follows: 

Source files taken by the program:

PN_.txt    the Petri net of samples of all classes

PN1_.txt   the Petri net of samples of class 1
PN2_.txt   the Petri net of samples of class 2
PN3_.txt   the Petri net of samples of class 3
...
...
etc.


Files generated by the program:

PN.TXT     .andl file without initialisation (samples of all classes)

PN1.TXT    .andl file without initialisation (samples of class 1)
PN2.TXT    .andl file without initialisation (samples of class 2)
...
...
etc.


IPN.TXT    .andl file with initialisation (all classes)

IPN1.TXT   .andl file with initialisation (samples of class 1)
IPN2.TXT   .andl file with initialisation (samples of class 2)
...
...
etc.


.andl file of the Petri net of all samples, transition names indicate
the class in which the transition occurred:

  PNXT.TXT   without initialisation
 IPNXT.TXT      with initialisation


.andl files of Petri nets that were combined of the Petri nets
of classes of samples as selected by the user:

PNA.TXT    PN combined of e.g. PN1, PN3, PN5
PNB.TXT    PN combined of e.g. PN2, PN4
PNC.TXT    PN combined of e.g. PN1, PN2, PN4, PN5, etc. 
...
...
etc.

and accordingly:

 PNA.TXT   without initialisation
IPNA.TXT      with initialisation


Important Note: The file extension ".TXT" created 
in the DOS environment must be converted into ".andl" before
it can be imported into Snoopy.

For details see: Raetzel et al. (2020): Disentangling a Complex
Response in Cell Reprogramming and Probing the Waddington Landscape 
by Automatic Construction of Petri Nets. Biosystems 189, 104092.
