# Supplementary material for: Regulatory Dynamics of Cell Differentiation Revealed by True Time Series From Multinucleate Single Cells
Source: Front Genet. 2021 Jan 8;11:612256. doi: 10.3389/fgene.2020.612256 (PMC7820898; doi:10.3389/fgene.2020.612256)
Supplement: Supplementary file 1 [file Data_Sheet_1.ZIP › Supplementary Files & Code/(3) Generate Snoopy File with GetPN/(3) Expected Result/(1) GetPN Output Files (Example)/PNB.TXT]

gspn [PN_Anna_all_35_Log]
{
constants:
places:
   C1 = 0;
   C2 = 0;
   C3 = 0;
   C4 = 0;
   C5 = 0;
   C6 = 0;
   C7 = 0;
   C8 = 0;
   C9 = 0;
   C10 = 0;
   C11 = 0;
   C12 = 0;
   C13 = 0;
   C14 = 0;
   C15 = 0;
   C16 = 0;
   C17 = 0;
   C18 = 0;
   C19 = 0;
   C20 = 0;
   C21 = 0;
   C22 = 0;
   C23 = 0;
   C24 = 0;
   C25 = 0;
   C26 = 0;
   C27 = 0;
   C28 = 0;
   C29 = 0;
   C30 = 0;
   C31 = 0;
   C32 = 0;
   C33 = 0;
   C34 = 0;
   C35 = 0;
   C36 = 0;
   C37 = 0;
   C38 = 0;
   C39 = 0;
   C40 = 0;
   C41 = 0;
   C42 = 0;
   C43 = 0;
   C44 = 0;
   C45 = 0;
   C46 = 0;
   C47 = 0;
   C48 = 0;
   C49 = 0;
   C50 = 0;
   C51 = 0;
   C52 = 0;
   C53 = 0;
   C54 = 0;
   C55 = 0;
   C56 = 0;
   C57 = 0;
   C58 = 0;
   C59 = 0;
   C60 = 0;
   C61 = 0;
   C62 = 0;
   C63 = 0;
   C64 = 0;
   C65 = 0;
   C66 = 0;
   C67 = 0;
   C68 = 0;
   C69 = 0;
   C70 = 0;
   C71 = 0;
   C72 = 0;
   C73 = 0;
   C74 = 0;
   C75 = 0;
   C76 = 0;
   C77 = 0;
   C78 = 0;
   C79 = 0;
   C80 = 0;
   C81 = 0;
   C82 = 0;
   C83 = 0;
   C84 = 0;
   C85 = 0;
   C86 = 0;
   C87 = 0;
   C88 = 0;
   C89 = 0;
   C90 = 0;
   C91 = 0;
   C92 = 0;
   C93 = 0;
   C94 = 0;
   C95 = 0;
   C96 = 0;
   C97 = 0;
   C98 = 0;
   C99 = 0;
   C100 = 0;
   C101 = 0;
   C102 = 0;
   C103 = 0;
   C104 = 0;
   C105 = 0;
   C106 = 0;
   C107 = 0;
   C108 = 0;
   C109 = 0;
   C110 = 0;
   C111 = 0;

transitions:
   T_3_11_K02
     :
     : [C11 + 1] & [C3 - 1]
     : MassAction(1)
     ;
   T_5_1_K02
     :
     : [C1 + 1] & [C5 - 1]
     : MassAction(1)
     ;
   T_6_1_K02
     :
     : [C1 + 1] & [C6 - 1]
     : MassAction(1)
     ;
   T_7_5_K02
     :
     : [C5 + 1] & [C7 - 1]
     : MassAction(1)
     ;
   T_7_6_K02
     :
     : [C6 + 1] & [C7 - 1]
     : MassAction(1)
     ;
   T_11_12_K02
     :
     : [C12 + 1] & [C11 - 1]
     : MassAction(1)
     ;
   T_12_63_K02
     :
     : [C63 + 1] & [C12 - 1]
     : MassAction(1)
     ;
   T_13_31_K01
     :
     : [C31 + 1] & [C13 - 1]
     : MassAction(1)
     ;
   T_14_32_K01
     :
     : [C32 + 1] & [C14 - 1]
     : MassAction(1)
     ;
   T_15_29_K01
     :
     : [C29 + 1] & [C15 - 1]
     : MassAction(1)
     ;
   T_21_7_K02
     :
     : [C7 + 1] & [C21 - 1]
     : MassAction(1)
     ;
   T_24_52_K02
     :
     : [C52 + 1] & [C24 - 1]
     : MassAction(1)
     ;
   T_25_45_K02
     :
     : [C45 + 1] & [C25 - 1]
     : MassAction(1)
     ;
   T_26_35_K01
     :
     : [C35 + 1] & [C26 - 1]
     : MassAction(1)
     ;
   T_26_36_K01
     :
     : [C36 + 1] & [C26 - 1]
     : MassAction(1)
     ;
   T_26_61_K02
     :
     : [C61 + 1] & [C26 - 1]
     : MassAction(1)
     ;
   T_28_13_K01
     :
     : [C13 + 1] & [C28 - 1]
     : MassAction(1)
     ;
   T_28_15_K01
     :
     : [C15 + 1] & [C28 - 1]
     : MassAction(1)
     ;
   T_28_32_K01
     :
     : [C32 + 1] & [C28 - 1]
     : MassAction(1)
     ;
   T_29_30_K01
     :
     : [C30 + 1] & [C29 - 1]
     : MassAction(1)
     ;
   T_31_32_K01
     :
     : [C32 + 1] & [C31 - 1]
     : MassAction(1)
     ;
   T_32_31_K01
     :
     : [C31 + 1] & [C32 - 1]
     : MassAction(1)
     ;
   T_33_28_K01
     :
     : [C28 + 1] & [C33 - 1]
     : MassAction(1)
     ;
   T_34_28_K01
     :
     : [C28 + 1] & [C34 - 1]
     : MassAction(1)
     ;
   T_35_14_K01
     :
     : [C14 + 1] & [C35 - 1]
     : MassAction(1)
     ;
   T_35_34_K01
     :
     : [C34 + 1] & [C35 - 1]
     : MassAction(1)
     ;
   T_36_34_K01
     :
     : [C34 + 1] & [C36 - 1]
     : MassAction(1)
     ;
   T_37_33_K01
     :
     : [C33 + 1] & [C37 - 1]
     : MassAction(1)
     ;
   T_42_43_K02
     :
     : [C43 + 1] & [C42 - 1]
     : MassAction(1)
     ;
   T_43_21_K02
     :
     : [C21 + 1] & [C43 - 1]
     : MassAction(1)
     ;
   T_44_43_K02
     :
     : [C43 + 1] & [C44 - 1]
     : MassAction(1)
     ;
   T_45_42_K02
     :
     : [C42 + 1] & [C45 - 1]
     : MassAction(1)
     ;
   T_45_44_K02
     :
     : [C44 + 1] & [C45 - 1]
     : MassAction(1)
     ;
   T_46_45_K02
     :
     : [C45 + 1] & [C46 - 1]
     : MassAction(1)
     ;
   T_47_48_K02
     :
     : [C48 + 1] & [C47 - 1]
     : MassAction(1)
     ;
   T_48_47_K02
     :
     : [C47 + 1] & [C48 - 1]
     : MassAction(1)
     ;
   T_49_52_K02
     :
     : [C52 + 1] & [C49 - 1]
     : MassAction(1)
     ;
   T_52_48_K02
     :
     : [C48 + 1] & [C52 - 1]
     : MassAction(1)
     ;
   T_52_49_K02
     :
     : [C49 + 1] & [C52 - 1]
     : MassAction(1)
     ;
   T_56_26_K01
     :
     : [C26 + 1] & [C56 - 1]
     : MassAction(1)
     ;
   T_56_59_K01
     :
     : [C59 + 1] & [C56 - 1]
     : MassAction(1)
     ;
   T_57_60_K01
     :
     : [C60 + 1] & [C57 - 1]
     : MassAction(1)
     ;
   T_59_26_K01
     :
     : [C26 + 1] & [C59 - 1]
     : MassAction(1)
     ;
   T_59_56_K01
     :
     : [C56 + 1] & [C59 - 1]
     : MassAction(1)
     ;
   T_60_26_K02
     :
     : [C26 + 1] & [C60 - 1]
     : MassAction(1)
     ;
   T_60_56_K01
     :
     : [C56 + 1] & [C60 - 1]
     : MassAction(1)
     ;
   T_60_63_K01
     :
     : [C63 + 1] & [C60 - 1]
     : MassAction(1)
     ;
   T_63_35_K01
     :
     : [C35 + 1] & [C63 - 1]
     : MassAction(1)
     ;
   T_63_60_K02
     :
     : [C60 + 1] & [C63 - 1]
     : MassAction(1)
     ;

}
