# Supplementary material for: Regulatory Dynamics of Cell Differentiation Revealed by True Time Series From Multinucleate Single Cells
Source: Front Genet. 2021 Jan 8;11:612256. doi: 10.3389/fgene.2020.612256 (PMC7820898; doi:10.3389/fgene.2020.612256)
Supplement: Supplementary file 1 [file Data_Sheet_1.ZIP › Supplementary Files & Code/(3) Generate Snoopy File with GetPN/(3) Expected Result/(1) GetPN Output Files (Example)/PN4.TXT]

gspn [PN4_Anna_all_35_Log]
{
constants:
places:
   C1 = 0;
   C2 = 0;
   C3 = 0;
   C4 = 0;
   C5 = 0;
   C6 = 0;
   C7 = 0;
   C8 = 0;
   C9 = 0;
   C10 = 0;
   C11 = 0;
   C12 = 0;
   C13 = 0;
   C14 = 0;
   C15 = 0;
   C16 = 0;
   C17 = 0;
   C18 = 0;
   C19 = 0;
   C20 = 0;
   C21 = 0;
   C22 = 0;
   C23 = 0;
   C24 = 0;
   C25 = 0;
   C26 = 0;
   C27 = 0;
   C28 = 0;
   C29 = 0;
   C30 = 0;
   C31 = 0;
   C32 = 0;
   C33 = 0;
   C34 = 0;
   C35 = 0;
   C36 = 0;
   C37 = 0;
   C38 = 0;
   C39 = 0;
   C40 = 0;
   C41 = 0;
   C42 = 0;
   C43 = 0;
   C44 = 0;
   C45 = 0;
   C46 = 0;
   C47 = 0;
   C48 = 0;
   C49 = 0;
   C50 = 0;
   C51 = 0;
   C52 = 0;
   C53 = 0;
   C54 = 0;
   C55 = 0;
   C56 = 0;
   C57 = 0;
   C58 = 0;
   C59 = 0;
   C60 = 0;
   C61 = 0;
   C62 = 0;
   C63 = 0;
   C64 = 0;
   C65 = 0;
   C66 = 0;
   C67 = 0;
   C68 = 0;
   C69 = 0;
   C70 = 0;
   C71 = 0;
   C72 = 0;
   C73 = 0;
   C74 = 0;
   C75 = 0;
   C76 = 0;
   C77 = 0;
   C78 = 0;
   C79 = 0;
   C80 = 0;
   C81 = 0;
   C82 = 0;
   C83 = 0;
   C84 = 0;
   C85 = 0;
   C86 = 0;
   C87 = 0;
   C88 = 0;
   C89 = 0;
   C90 = 0;
   C91 = 0;
   C92 = 0;
   C93 = 0;
   C94 = 0;
   C95 = 0;
   C96 = 0;
   C97 = 0;
   C98 = 0;
   C99 = 0;
   C100 = 0;
   C101 = 0;
   C102 = 0;
   C103 = 0;
   C104 = 0;
   C105 = 0;
   C106 = 0;
   C107 = 0;
   C108 = 0;
   C109 = 0;
   C110 = 0;
   C111 = 0;

transitions:
   T_17_18_1x
     :
     : [C18 + 1] & [C17 - 1]
     : MassAction(1)
     ;
   T_18_102_1x
     :
     : [C102 + 1] & [C18 - 1]
     : MassAction(1)
     ;
   T_19_103_4x
     :
     : [C103 + 1] & [C19 - 1]
     : MassAction(1)
     ;
   T_19_104_3x
     :
     : [C104 + 1] & [C19 - 1]
     : MassAction(1)
     ;
   T_20_17_1x
     :
     : [C17 + 1] & [C20 - 1]
     : MassAction(1)
     ;
   T_24_38_1x
     :
     : [C38 + 1] & [C24 - 1]
     : MassAction(1)
     ;
   T_25_19_1x
     :
     : [C19 + 1] & [C25 - 1]
     : MassAction(1)
     ;
   T_38_45_1x
     :
     : [C45 + 1] & [C38 - 1]
     : MassAction(1)
     ;
   T_39_45_3x
     :
     : [C45 + 1] & [C39 - 1]
     : MassAction(1)
     ;
   T_40_45_2x
     :
     : [C45 + 1] & [C40 - 1]
     : MassAction(1)
     ;
   T_41_25_1x
     :
     : [C25 + 1] & [C41 - 1]
     : MassAction(1)
     ;
   T_44_40_1x
     :
     : [C40 + 1] & [C44 - 1]
     : MassAction(1)
     ;
   T_45_19_6x
     :
     : [C19 + 1] & [C45 - 1]
     : MassAction(1)
     ;
   T_46_39_1x
     :
     : [C39 + 1] & [C46 - 1]
     : MassAction(1)
     ;
   T_50_40_1x
     :
     : [C40 + 1] & [C50 - 1]
     : MassAction(1)
     ;
   T_51_39_1x
     :
     : [C39 + 1] & [C51 - 1]
     : MassAction(1)
     ;
   T_51_41_1x
     :
     : [C41 + 1] & [C51 - 1]
     : MassAction(1)
     ;
   T_52_39_1x
     :
     : [C39 + 1] & [C52 - 1]
     : MassAction(1)
     ;
   T_72_77_2x
     :
     : [C77 + 1] & [C72 - 1]
     : MassAction(1)
     ;
   T_72_79_1x
     :
     : [C79 + 1] & [C72 - 1]
     : MassAction(1)
     ;
   T_73_76_1x
     :
     : [C76 + 1] & [C73 - 1]
     : MassAction(1)
     ;
   T_73_77_2x
     :
     : [C77 + 1] & [C73 - 1]
     : MassAction(1)
     ;
   T_74_76_1x
     :
     : [C76 + 1] & [C74 - 1]
     : MassAction(1)
     ;
   T_74_77_1x
     :
     : [C77 + 1] & [C74 - 1]
     : MassAction(1)
     ;
   T_81_72_1x
     :
     : [C72 + 1] & [C81 - 1]
     : MassAction(1)
     ;
   T_81_73_2x
     :
     : [C73 + 1] & [C81 - 1]
     : MassAction(1)
     ;
   T_81_74_1x
     :
     : [C74 + 1] & [C81 - 1]
     : MassAction(1)
     ;
   T_82_72_2x
     :
     : [C72 + 1] & [C82 - 1]
     : MassAction(1)
     ;
   T_82_73_1x
     :
     : [C73 + 1] & [C82 - 1]
     : MassAction(1)
     ;
   T_82_74_1x
     :
     : [C74 + 1] & [C82 - 1]
     : MassAction(1)
     ;
   T_83_82_1x
     :
     : [C82 + 1] & [C83 - 1]
     : MassAction(1)
     ;
   T_84_81_1x
     :
     : [C81 + 1] & [C84 - 1]
     : MassAction(1)
     ;
   T_84_82_2x
     :
     : [C82 + 1] & [C84 - 1]
     : MassAction(1)
     ;
   T_85_81_1x
     :
     : [C81 + 1] & [C85 - 1]
     : MassAction(1)
     ;
   T_86_81_2x
     :
     : [C81 + 1] & [C86 - 1]
     : MassAction(1)
     ;
   T_87_82_1x
     :
     : [C82 + 1] & [C87 - 1]
     : MassAction(1)
     ;
   T_102_109_1x
     :
     : [C109 + 1] & [C102 - 1]
     : MassAction(1)
     ;
   T_102_110_1x
     :
     : [C110 + 1] & [C102 - 1]
     : MassAction(1)
     ;
   T_103_105_1x
     :
     : [C105 + 1] & [C103 - 1]
     : MassAction(1)
     ;
   T_103_106_1x
     :
     : [C106 + 1] & [C103 - 1]
     : MassAction(1)
     ;
   T_103_107_2x
     :
     : [C107 + 1] & [C103 - 1]
     : MassAction(1)
     ;
   T_103_108_1x
     :
     : [C108 + 1] & [C103 - 1]
     : MassAction(1)
     ;
   T_104_102_1x
     :
     : [C102 + 1] & [C104 - 1]
     : MassAction(1)
     ;
   T_104_103_1x
     :
     : [C103 + 1] & [C104 - 1]
     : MassAction(1)
     ;
   T_104_108_1x
     :
     : [C108 + 1] & [C104 - 1]
     : MassAction(1)
     ;
   T_105_87_1x
     :
     : [C87 + 1] & [C105 - 1]
     : MassAction(1)
     ;
   T_106_110_1x
     :
     : [C110 + 1] & [C106 - 1]
     : MassAction(1)
     ;
   T_107_110_2x
     :
     : [C110 + 1] & [C107 - 1]
     : MassAction(1)
     ;
   T_108_110_2x
     :
     : [C110 + 1] & [C108 - 1]
     : MassAction(1)
     ;
   T_109_83_1x
     :
     : [C83 + 1] & [C109 - 1]
     : MassAction(1)
     ;
   T_110_84_3x
     :
     : [C84 + 1] & [C110 - 1]
     : MassAction(1)
     ;
   T_110_85_1x
     :
     : [C85 + 1] & [C110 - 1]
     : MassAction(1)
     ;
   T_110_86_2x
     :
     : [C86 + 1] & [C110 - 1]
     : MassAction(1)
     ;

}
