# Supplementary material for: Regulatory Dynamics of Cell Differentiation Revealed by True Time Series From Multinucleate Single Cells
Source: Front Genet. 2021 Jan 8;11:612256. doi: 10.3389/fgene.2020.612256 (PMC7820898; doi:10.3389/fgene.2020.612256)
Supplement: Supplementary file 1 [file Data_Sheet_1.ZIP › Supplementary Files & Code/(1) Generate Histograms and Evaluate Time Series/myR/anna_zeitreihe_neu01.csv]

plasmodium	time	light	spo	rnaid	runid	frag	amount	limit
249	0	1	1	2916	3687	1	1.6467	0.009
249	0	1	1	2916	3687	2	0.17	0.00669
249	0	1	1	2916	3687	3	0.8322	0.01081
249	0	1	1	2916	3687	4	0.2852	0.00279
249	0	1	1	2916	3687	5	1.2872	0.06545
249	0	1	1	2916	3687	6	1.1434	0.01608
249	0	1	1	2916	3687	7	0.5466	0.00844
249	0	1	1	2916	3687	8	3.2407	0.09898
249	0	1	1	2916	3687	9	0.4027	0.01268
249	0	1	1	2916	3687	10	0.2645	0.00729
249	0	1	1	2916	3687	11	1.1375	0.03417
249	0	1	1	2916	3687	12	1.2755	0.0152
249	0	1	1	2916	3687	13	0.4945	0.00105
249	0	1	1	2916	3687	14	1.9148	0.01328
249	0	1	1	2916	3687	15	0.694	0.05746
249	0	1	1	2916	3687	16	1.1393	0.03018
249	0	1	1	2916	3687	17	2.5794	0.13226
249	0	1	1	2916	3687	18	1.0703	0.01046
249	0	1	1	2916	3687	19	0.4265	0.00213
249	0	1	1	2916	3687	20	1.4384	0.01276
249	0	1	1	2916	3687	21	0.241	0.00159
249	0	1	1	2916	3687	22	0.8553	0.00432
249	0	1	1	2916	3687	23	0.8184	0.01874
249	0	1	1	2916	3687	24	1.4557	0.03257
249	0	1	1	2916	3687	25	0.2107	0.00487
249	0	1	1	2916	3687	26	1.6318	0.01635
249	0	1	1	2916	3687	27	0.2777	0.00312
249	0	1	1	2916	3687	28	0.0964	0.01512
249	0	1	1	2916	3687	29	1.0166	0.00391
249	0	1	1	2916	3687	30	2.8431	0.02335
249	0	1	1	2916	3687	31	1.3866	0.01178
249	0	1	1	2916	3687	32	1.7865	0.09856
249	0	1	1	2916	3687	33	0.5714	0.14108
249	0	1	1	2916	3687	34	1.5	0.01126
249	0	1	1	2916	3687	35	0.3444	0.10537
249	0	1	1	2916	3688	1	NA	0.00817
249	0	1	1	2916	3688	2	0.2005	0.00608
249	0	1	1	2916	3688	3	0.6986	0.00981
249	0	1	1	2916	3688	4	0.1969	0.00253
249	0	1	1	2916	3688	5	0.8612	0.05944
249	0	1	1	2916	3688	6	0.881	0.01461
249	0	1	1	2916	3688	7	0.4237	0.00767
249	0	1	1	2916	3688	8	2.6779	0.08988
249	0	1	1	2916	3688	9	0.3422	0.01151
249	0	1	1	2916	3688	10	0.2169	0.00662
249	0	1	1	2916	3688	11	0.9748	0.03103
249	0	1	1	2916	3688	12	1.1035	0.0138
249	0	1	1	2916	3688	13	0.4037	0.00095
249	0	1	1	2916	3688	14	1.5532	0.01206
249	0	1	1	2916	3688	15	0.6631	0.05218
249	0	1	1	2916	3688	16	1.0143	0.02741
249	0	1	1	2916	3688	17	1.8929	0.1201
249	0	1	1	2916	3688	18	0.8995	0.0095
249	0	1	1	2916	3688	19	0.3581	0.00193
249	0	1	1	2916	3688	20	1.1901	0.01159
249	0	1	1	2916	3688	21	0.1988	0.00145
249	0	1	1	2916	3688	22	0.7378	0.00392
249	0	1	1	2916	3688	23	0.695	0.01701
249	0	1	1	2916	3688	24	1.3011	0.02958
249	0	1	1	2916	3688	25	0.1923	0.00442
249	0	1	1	2916	3688	26	1.511	0.01485
249	0	1	1	2916	3688	27	0.2637	0.00283
249	0	1	1	2916	3688	28	0.1016	0.01373
249	0	1	1	2916	3688	29	0.9175	0.00355
249	0	1	1	2916	3688	30	2.4196	0.02121
249	0	1	1	2916	3688	31	1.2311	0.01069
249	0	1	1	2916	3688	32	1.662	0.08951
249	0	1	1	2916	3688	33	0.5751	0.12812
249	0	1	1	2916	3688	34	1.3727	0.01022
249	0	1	1	2916	3688	35	0.3243	0.09569
249	0	1	1	2917	3689	1	0.5721	0.00447
249	0	1	1	2917	3689	2	0.144	0.00332
249	0	1	1	2917	3689	3	0.3943	0.00536
249	0	1	1	2917	3689	4	0.0698	0.00138
249	0	1	1	2917	3689	5	0.4919	0.03249
249	0	1	1	2917	3689	6	0.3049	0.00798
249	0	1	1	2917	3689	7	0.1206	0.00419
249	0	1	1	2917	3689	8	0.5172	0.04914
249	0	1	1	2917	3689	9	0.1285	0.00629
249	0	1	1	2917	3689	10	0.1503	0.00362
249	0	1	1	2917	3689	11	0.4551	0.01696
249	0	1	1	2917	3689	12	0.0221	0.00755
249	0	1	1	2917	3689	13	0.2112	0.00052
249	0	1	1	2917	3689	14	0.5178	0.00659
249	0	1	1	2917	3689	15	0.0397	0.02852
249	0	1	1	2917	3689	16	0.1856	0.01498
249	0	1	1	2917	3689	17	1.1628	0.06566
249	0	1	1	2917	3689	18	0.1404	0.00519
249	0	1	1	2917	3689	19	0.056	0.00106
249	0	1	1	2917	3689	20	0.548	0.00634
249	0	1	1	2917	3689	21	0.0051	0.00079
249	0	1	1	2917	3689	22	0.2543	0.00214
249	0	1	1	2917	3689	23	0.1326	0.0093
249	0	1	1	2917	3689	24	0.2082	0.01617
249	0	1	1	2917	3689	25	0.039	0.00242
249	0	1	1	2917	3689	26	0.2362	0.00812
249	0	1	1	2917	3689	27	0.0273	0.00155
249	0	1	1	2917	3689	28	0.0069	0.00751
249	0	1	1	2917	3689	29	0.3689	0.00194
249	0	1	1	2917	3689	30	0.5132	0.01159
249	0	1	1	2917	3689	31	0.2366	0.00585
249	0	1	1	2917	3689	32	0.2329	0.04893
249	0	1	1	2917	3689	33	0.108	0.07004
249	0	1	1	2917	3689	34	0.0554	0.00559
249	0	1	1	2917	3689	35	NA	0.05231
249	0	1	1	2917	3690	1	1.3358	0.00568
249	0	1	1	2917	3690	2	0.1665	0.00422
249	0	1	1	2917	3690	3	0.7025	0.00682
249	0	1	1	2917	3690	4	0.192	0.00176
249	0	1	1	2917	3690	5	0.8691	0.04131
249	0	1	1	2917	3690	6	0.7216	0.01015
249	0	1	1	2917	3690	7	0.3854	0.00533
249	0	1	1	2917	3690	8	2.0845	0.06246
249	0	1	1	2917	3690	9	0.3783	0.008
249	0	1	1	2917	3690	10	0.2339	0.0046
249	0	1	1	2917	3690	11	1.7225	0.02156
249	0	1	1	2917	3690	12	0.9418	0.00959
249	0	1	1	2917	3690	13	0.3691	0.00066
249	0	1	1	2917	3690	14	1.2393	0.00838
249	0	1	1	2917	3690	15	0.5752	0.03626
249	0	1	1	2917	3690	16	0.732	0.01905
249	0	1	1	2917	3690	17	1.1639	0.08346
249	0	1	1	2917	3690	18	0.773	0.0066
249	0	1	1	2917	3690	19	0.2905	0.00134
249	0	1	1	2917	3690	20	0.9605	0.00806
249	0	1	1	2917	3690	21	0.171	0.001
249	0	1	1	2917	3690	22	0.6537	0.00272
249	0	1	1	2917	3690	23	0.6023	0.01182
249	0	1	1	2917	3690	24	0.8322	0.02056
249	0	1	1	2917	3690	25	0.187	0.00307
249	0	1	1	2917	3690	26	1.1142	0.01032
249	0	1	1	2917	3690	27	0.0663	0.00197
249	0	1	1	2917	3690	28	0.0607	0.00954
249	0	1	1	2917	3690	29	0.7519	0.00246
249	0	1	1	2917	3690	30	3.1751	0.01474
249	0	1	1	2917	3690	31	0.9839	0.00743
249	0	1	1	2917	3690	32	1.0714	0.0622
249	0	1	1	2917	3690	33	0.2841	0.08904
249	0	1	1	2917	3690	34	0.8184	0.00711
249	0	1	1	2917	3690	35	0.1867	0.0665
250	0	1	1	2919	3691	1	0.576	0.0039
250	0	1	1	2919	3691	2	0.1375	0.0029
250	0	1	1	2919	3691	3	0.4296	0.00469
250	0	1	1	2919	3691	4	0.0903	0.00121
250	0	1	1	2919	3691	5	0.469	0.02838
250	0	1	1	2919	3691	6	0.3185	0.00697
250	0	1	1	2919	3691	7	0.1794	0.00366
250	0	1	1	2919	3691	8	0.5854	0.04292
250	0	1	1	2919	3691	9	0.2197	0.0055
250	0	1	1	2919	3691	10	0.1697	0.00316
250	0	1	1	2919	3691	11	0.5488	0.01481
250	0	1	1	2919	3691	12	0.0553	0.00659
250	0	1	1	2919	3691	13	0.2735	0.00046
250	0	1	1	2919	3691	14	0.4486	0.00576
250	0	1	1	2919	3691	15	0.117	0.02491
250	0	1	1	2919	3691	16	0.3036	0.01309
250	0	1	1	2919	3691	17	1.048	0.05735
250	0	1	1	2919	3691	18	0.22	0.00454
250	0	1	1	2919	3691	19	0.0953	0.00092
250	0	1	1	2919	3691	20	0.4836	0.00553
250	0	1	1	2919	3691	21	0.0079	0.00069
250	0	1	1	2919	3691	22	0.2864	0.00187
250	0	1	1	2919	3691	23	0.2865	0.00812
250	0	1	1	2919	3691	24	0.266	0.01412
250	0	1	1	2919	3691	25	0.0499	0.00211
250	0	1	1	2919	3691	26	0.3861	0.00709
250	0	1	1	2919	3691	27	0.1151	0.00135
250	0	1	1	2919	3691	28	0.0245	0.00656
250	0	1	1	2919	3691	29	0.3204	0.00169
250	0	1	1	2919	3691	30	0.5411	0.01013
250	0	1	1	2919	3691	31	0.4038	0.00511
250	0	1	1	2919	3691	32	0.5897	0.04274
250	0	1	1	2919	3691	33	0.1463	0.06118
250	0	1	1	2919	3691	34	0.1179	0.00488
250	0	1	1	2919	3691	35	0.0548	0.04569
250	0	1	1	2919	3692	1	1.347	0.00985
250	0	1	1	2919	3692	2	0.2485	0.00732
250	0	1	1	2919	3692	3	1.0062	0.01182
250	0	1	1	2919	3692	4	0.2578	0.00305
250	0	1	1	2919	3692	5	1.2512	0.0716
250	0	1	1	2919	3692	6	0.7698	0.0176
250	0	1	1	2919	3692	7	0.4484	0.00924
250	0	1	1	2919	3692	8	2.3923	0.10828
250	0	1	1	2919	3692	9	0.5982	0.01387
250	0	1	1	2919	3692	10	0.2313	0.00797
250	0	1	1	2919	3692	11	1.1554	0.03738
250	0	1	1	2919	3692	12	0.5189	0.01663
250	0	1	1	2919	3692	13	0.8809	0.00115
250	0	1	1	2919	3692	14	1.1188	0.01453
250	0	1	1	2919	3692	15	0.3892	0.06286
250	0	1	1	2919	3692	16	0.5994	0.03302
250	0	1	1	2919	3692	17	1.0867	0.14469
250	0	1	1	2919	3692	18	0.9428	0.01144
250	0	1	1	2919	3692	19	0.2636	0.00233
250	0	1	1	2919	3692	20	1.3253	0.01396
250	0	1	1	2919	3692	21	0.0363	0.00174
250	0	1	1	2919	3692	22	0.6577	0.00472
250	0	1	1	2919	3692	23	0.574	0.0205
250	0	1	1	2919	3692	24	0.6602	0.03564
250	0	1	1	2919	3692	25	0.1201	0.00533
250	0	1	1	2919	3692	26	1.0839	0.01789
250	0	1	1	2919	3692	27	0.1286	0.00341
250	0	1	1	2919	3692	28	0.062	0.01654
250	0	1	1	2919	3692	29	0.8223	0.00427
250	0	1	1	2919	3692	30	7.2413	0.02555
250	0	1	1	2919	3692	31	1.3318	0.01288
250	0	1	1	2919	3692	32	1.3908	0.10783
250	0	1	1	2919	3692	33	0.2428	0.15435
250	0	1	1	2919	3692	34	0.8324	0.01232
250	0	1	1	2919	3692	35	NA	0.11528
251	0	1	1	2920	3693	1	0.515	0.0079
251	0	1	1	2920	3693	2	2.9182	0.00588
251	0	1	1	2920	3693	3	0.4491	0.00949
251	0	1	1	2920	3693	4	0.0879	0.00245
251	0	1	1	2920	3693	5	0.2321	0.05748
251	0	1	1	2920	3693	6	0.3024	0.01412
251	0	1	1	2920	3693	7	0.2429	0.00742
251	0	1	1	2920	3693	8	0.8878	0.08692
251	0	1	1	2920	3693	9	0.1316	0.01113
251	0	1	1	2920	3693	10	0.1146	0.0064
251	0	1	1	2920	3693	11	0.5503	0.03
251	0	1	1	2920	3693	12	0.8724	0.01335
251	0	1	1	2920	3693	13	0.1756	0.00092
251	0	1	1	2920	3693	14	0.2955	0.01166
251	0	1	1	2920	3693	15	0.8533	0.05046
251	0	1	1	2920	3693	16	0.1739	0.02651
251	0	1	1	2920	3693	17	0.3641	0.11614
251	0	1	1	2920	3693	18	0.2406	0.00919
251	0	1	1	2920	3693	19	0.0543	0.00187
251	0	1	1	2920	3693	20	0.3174	0.01121
251	0	1	1	2920	3693	21	0.3122	0.0014
251	0	1	1	2920	3693	22	0.194	0.00379
251	0	1	1	2920	3693	23	0.1526	0.01645
251	0	1	1	2920	3693	24	0.1715	0.0286
251	0	1	1	2920	3693	25	0.0149	0.00428
251	0	1	1	2920	3693	26	0.1408	0.01436
251	0	1	1	2920	3693	27	0.0093	0.00274
251	0	1	1	2920	3693	28	0.025	0.01328
251	0	1	1	2920	3693	29	0.2109	0.00343
251	0	1	1	2920	3693	30	0.3596	0.02051
251	0	1	1	2920	3693	31	0.3174	0.01034
251	0	1	1	2920	3693	32	0.209	0.08655
251	0	1	1	2920	3693	33	NA	0.12389
251	0	1	1	2920	3693	34	0.3311	0.00989
251	0	1	1	2920	3693	35	NA	0.09253
251	0	1	1	2920	3694	1	0.8644	0.01035
251	0	1	1	2920	3694	2	4.5049	0.0077
251	0	1	1	2920	3694	3	0.643	0.01243
251	0	1	1	2920	3694	4	0.1315	0.00321
251	0	1	1	2920	3694	5	0.3556	0.07528
251	0	1	1	2920	3694	6	0.5981	0.0185
251	0	1	1	2920	3694	7	0.3656	0.00971
251	0	1	1	2920	3694	8	1.3722	0.11385
251	0	1	1	2920	3694	9	0.2191	0.01458
251	0	1	1	2920	3694	10	0.1339	0.00838
251	0	1	1	2920	3694	11	0.7395	0.0393
251	0	1	1	2920	3694	12	1.3697	0.01749
251	0	1	1	2920	3694	13	0.2424	0.00121
251	0	1	1	2920	3694	14	0.5808	0.01528
251	0	1	1	2920	3694	15	1.1985	0.06609
251	0	1	1	2920	3694	16	0.2586	0.03472
251	0	1	1	2920	3694	17	0.7631	0.15213
251	0	1	1	2920	3694	18	0.4702	0.01203
251	0	1	1	2920	3694	19	0.0752	0.00245
251	0	1	1	2920	3694	20	0.6669	0.01468
251	0	1	1	2920	3694	21	0.4877	0.00183
251	0	1	1	2920	3694	22	0.287	0.00496
251	0	1	1	2920	3694	23	0.228	0.02155
251	0	1	1	2920	3694	24	0.3988	0.03747
251	0	1	1	2920	3694	25	0.0294	0.0056
251	0	1	1	2920	3694	26	0.2444	0.01881
251	0	1	1	2920	3694	27	0.0155	0.00359
251	0	1	1	2920	3694	28	0.0225	0.01739
251	0	1	1	2920	3694	29	0.3406	0.00449
251	0	1	1	2920	3694	30	0.7092	0.02686
251	0	1	1	2920	3694	31	0.5806	0.01354
251	0	1	1	2920	3694	32	0.3559	0.11337
251	0	1	1	2920	3694	33	NA	0.16228
251	0	1	1	2920	3694	34	0.5193	0.01295
251	0	1	1	2920	3694	35	NA	0.1212
251	0	1	1	2921	3695	1	1.7809	0.04274
251	0	1	1	2921	3695	2	6.9535	0.03178
251	0	1	1	2921	3695	3	0.7885	0.05131
251	0	1	1	2921	3695	4	0.3223	0.01324
251	0	1	1	2921	3695	5	0.5247	0.31078
251	0	1	1	2921	3695	6	1.2324	0.07637
251	0	1	1	2921	3695	7	0.9216	0.0401
251	0	1	1	2921	3695	8	3.563	0.46998
251	0	1	1	2921	3695	9	0.1463	0.06019
251	0	1	1	2921	3695	10	0.1556	0.0346
251	0	1	1	2921	3695	11	1.3759	0.16223
251	0	1	1	2921	3695	12	2.6081	0.07218
251	0	1	1	2921	3695	13	0.7984	0.00499
251	0	1	1	2921	3695	14	1.0281	0.06307
251	0	1	1	2921	3695	15	3.2623	0.27282
251	0	1	1	2921	3695	16	1.4615	0.14332
251	0	1	1	2921	3695	17	3.0151	0.62799
251	0	1	1	2921	3695	18	0.8685	0.04967
251	0	1	1	2921	3695	19	0.3215	0.0101
251	0	1	1	2921	3695	20	1.2346	0.06061
251	0	1	1	2921	3695	21	2.2882	0.00756
251	0	1	1	2921	3695	22	1.0654	0.0205
251	0	1	1	2921	3695	23	0.6059	0.08896
251	0	1	1	2921	3695	24	0.8894	0.15467
251	0	1	1	2921	3695	25	0.0868	0.02312
251	0	1	1	2921	3695	26	1.2488	0.07764
251	0	1	1	2921	3695	27	0.0405	0.01481
251	0	1	1	2921	3695	28	0.0661	0.0718
251	0	1	1	2921	3695	29	1.5678	0.01854
251	0	1	1	2921	3695	30	1.8087	0.11089
251	0	1	1	2921	3695	31	1.5661	0.05591
251	0	1	1	2921	3695	32	1.0599	0.46801
251	0	1	1	2921	3695	33	0.5242	0.66991
251	0	1	1	2921	3695	34	2.8418	0.05346
251	0	1	1	2921	3695	35	0.2395	0.50033
251	0	1	1	2921	3696	1	1.7805	0.03849
251	0	1	1	2921	3696	2	6.1234	0.02862
251	0	1	1	2921	3696	3	0.7842	0.04621
251	0	1	1	2921	3696	4	0.3185	0.01193
251	0	1	1	2921	3696	5	0.5405	0.27987
251	0	1	1	2921	3696	6	1.2485	0.06878
251	0	1	1	2921	3696	7	0.8972	0.03611
251	0	1	1	2921	3696	8	3.6926	0.42323
251	0	1	1	2921	3696	9	0.1244	0.0542
251	0	1	1	2921	3696	10	0.1037	0.03116
251	0	1	1	2921	3696	11	1.1396	0.14609
251	0	1	1	2921	3696	12	2.3411	0.065
251	0	1	1	2921	3696	13	0.6505	0.00449
251	0	1	1	2921	3696	14	0.9768	0.05679
251	0	1	1	2921	3696	15	3.0718	0.24568
251	0	1	1	2921	3696	16	1.0526	0.12907
251	0	1	1	2921	3696	17	2.6151	0.56552
251	0	1	1	2921	3696	18	0.706	0.04473
251	0	1	1	2921	3696	19	0.2708	0.00909
251	0	1	1	2921	3696	20	1.0525	0.05458
251	0	1	1	2921	3696	21	1.6584	0.00681
251	0	1	1	2921	3696	22	0.812	0.01846
251	0	1	1	2921	3696	23	0.4793	0.08011
251	0	1	1	2921	3696	24	0.8178	0.13928
251	0	1	1	2921	3696	25	0.0835	0.02082
251	0	1	1	2921	3696	26	1.0437	0.06992
251	0	1	1	2921	3696	27	0.0457	0.01334
251	0	1	1	2921	3696	28	0.0587	0.06466
251	0	1	1	2921	3696	29	1.1686	0.0167
251	0	1	1	2921	3696	30	1.4291	0.09986
251	0	1	1	2921	3696	31	1.1238	0.05035
251	0	1	1	2921	3696	32	0.7416	0.42146
251	0	1	1	2921	3696	33	NA	0.60327
251	0	1	1	2921	3696	34	2.1313	0.04815
251	0	1	1	2921	3696	35	0.2146	0.45056
252	0	1	1	2922	3697	1	0.5621	0.01189
252	0	1	1	2922	3697	2	1.8903	0.00884
252	0	1	1	2922	3697	3	0.5273	0.01427
252	0	1	1	2922	3697	4	0.2129	0.00368
252	0	1	1	2922	3697	5	0.4183	0.08643
252	0	1	1	2922	3697	6	0.3276	0.02124
252	0	1	1	2922	3697	7	0.4123	0.01115
252	0	1	1	2922	3697	8	1.2902	0.1307
252	0	1	1	2922	3697	9	0.1037	0.01674
252	0	1	1	2922	3697	10	0.1214	0.00962
252	0	1	1	2922	3697	11	0.5324	0.04511
252	0	1	1	2922	3697	12	0.1471	0.02007
252	0	1	1	2922	3697	13	0.281	0.00139
252	0	1	1	2922	3697	14	0.5157	0.01754
252	0	1	1	2922	3697	15	0.3065	0.07587
252	0	1	1	2922	3697	16	0.4639	0.03986
252	0	1	1	2922	3697	17	0.9402	0.17464
252	0	1	1	2922	3697	18	0.274	0.01381
252	0	1	1	2922	3697	19	0.164	0.00281
252	0	1	1	2922	3697	20	0.5617	0.01685
252	0	1	1	2922	3697	21	0.0326	0.0021
252	0	1	1	2922	3697	22	0.4182	0.0057
252	0	1	1	2922	3697	23	0.3918	0.02474
252	0	1	1	2922	3697	24	0.4145	0.04301
252	0	1	1	2922	3697	25	0.0428	0.00643
252	0	1	1	2922	3697	26	0.5346	0.02159
252	0	1	1	2922	3697	27	0.0366	0.00412
252	0	1	1	2922	3697	28	0.0509	0.01997
252	0	1	1	2922	3697	29	0.5586	0.00516
252	0	1	1	2922	3697	30	1.012	0.03084
252	0	1	1	2922	3697	31	0.829	0.01555
252	0	1	1	2922	3697	32	0.7084	0.13015
252	0	1	1	2922	3697	33	0.3065	0.1863
252	0	1	1	2922	3697	34	0.3159	0.01487
252	0	1	1	2922	3697	35	0.0522	0.13914
252	0	1	1	2922	3698	1	1.4778	0.01165
252	0	1	1	2922	3698	2	11.3548	0.00866
252	0	1	1	2922	3698	3	0.3509	0.01399
252	0	1	1	2922	3698	4	0.1167	0.00361
252	0	1	1	2922	3698	5	0.372	0.08473
252	0	1	1	2922	3698	6	0.5403	0.02082
252	0	1	1	2922	3698	7	0.1588	0.01093
252	0	1	1	2922	3698	8	0.6154	0.12813
252	0	1	1	2922	3698	9	0.0601	0.01641
252	0	1	1	2922	3698	10	0.1455	0.00943
252	0	1	1	2922	3698	11	0.5681	0.04423
252	0	1	1	2922	3698	12	0.0789	0.01968
252	0	1	1	2922	3698	13	0.1645	0.00136
252	0	1	1	2922	3698	14	1.5678	0.01719
252	0	1	1	2922	3698	15	NA	0.07438
252	0	1	1	2922	3698	16	0.2445	0.03907
252	0	1	1	2922	3698	17	1.357	0.1712
252	0	1	1	2922	3698	18	0.1398	0.01354
252	0	1	1	2922	3698	19	0.0486	0.00275
252	0	1	1	2922	3698	20	1.4291	0.01652
252	0	1	1	2922	3698	21	0.005	0.00206
252	0	1	1	2922	3698	22	0.4518	0.00559
252	0	1	1	2922	3698	23	0.0726	0.02425
252	0	1	1	2922	3698	24	0.1828	0.04217
252	0	1	1	2922	3698	25	0.023	0.0063
252	0	1	1	2922	3698	26	0.1324	0.02117
252	0	1	1	2922	3698	27	0.0064	0.00404
252	0	1	1	2922	3698	28	NA	0.01957
252	0	1	1	2922	3698	29	1.1526	0.00506
252	0	1	1	2922	3698	30	0.1604	0.03023
252	0	1	1	2922	3698	31	0.1174	0.01524
252	0	1	1	2922	3698	32	NA	0.12759
252	0	1	1	2922	3698	33	0.1792	0.18263
252	0	1	1	2922	3698	34	0.0567	0.01458
252	0	1	1	2922	3698	35	NA	0.1364
252	0	1	1	2923	3699	1	0.7334	0.00506
252	0	1	1	2923	3699	2	0.1168	0.00376
252	0	1	1	2923	3699	3	0.5957	0.00607
252	0	1	1	2923	3699	4	0.1511	0.00157
252	0	1	1	2923	3699	5	0.6066	0.03678
252	0	1	1	2923	3699	6	0.4233	0.00904
252	0	1	1	2923	3699	7	0.2982	0.00475
252	0	1	1	2923	3699	8	0.8348	0.05562
252	0	1	1	2923	3699	9	0.3127	0.00712
252	0	1	1	2923	3699	10	0.2913	0.00409
252	0	1	1	2923	3699	11	0.7037	0.0192
252	0	1	1	2923	3699	12	0.3484	0.00854
252	0	1	1	2923	3699	13	0.3867	0.00059
252	0	1	1	2923	3699	14	0.4769	0.00746
252	0	1	1	2923	3699	15	0.153	0.03229
252	0	1	1	2923	3699	16	0.4568	0.01696
252	0	1	1	2923	3699	17	0.7448	0.07432
252	0	1	1	2923	3699	18	0.308	0.00588
252	0	1	1	2923	3699	19	0.1178	0.00119
252	0	1	1	2923	3699	20	0.6597	0.00717
252	0	1	1	2923	3699	21	0.0396	0.00089
252	0	1	1	2923	3699	22	0.4405	0.00243
252	0	1	1	2923	3699	23	0.3528	0.01053
252	0	1	1	2923	3699	24	0.3838	0.0183
252	0	1	1	2923	3699	25	0.0838	0.00274
252	0	1	1	2923	3699	26	0.4328	0.00919
252	0	1	1	2923	3699	27	0.1329	0.00175
252	0	1	1	2923	3699	28	0.0525	0.0085
252	0	1	1	2923	3699	29	0.4528	0.00219
252	0	1	1	2923	3699	30	0.273	0.01312
252	0	1	1	2923	3699	31	0.45	0.00662
252	0	1	1	2923	3699	32	0.749	0.05539
252	0	1	1	2923	3699	33	0.071	0.07928
252	0	1	1	2923	3699	34	0.2737	0.00633
252	0	1	1	2923	3699	35	0.0638	0.05921
252	0	1	1	2923	3700	1	2.0626	0.01073
252	0	1	1	2923	3700	2	0.0074	0.00797
252	0	1	1	2923	3700	3	1.0985	0.01288
252	0	1	1	2923	3700	4	0.6338	0.00332
252	0	1	1	2923	3700	5	1.6367	0.07798
252	0	1	1	2923	3700	6	1.0126	0.01916
252	0	1	1	2923	3700	7	1.4133	0.01006
252	0	1	1	2923	3700	8	4.1046	0.11793
252	0	1	1	2923	3700	9	0.4663	0.0151
252	0	1	1	2923	3700	10	0.2498	0.00868
252	0	1	1	2923	3700	11	2.4324	0.04071
252	0	1	1	2923	3700	12	0.3756	0.01811
252	0	1	1	2923	3700	13	0.4983	0.00125
252	0	1	1	2923	3700	14	1.1177	0.01583
252	0	1	1	2923	3700	15	0.4367	0.06846
252	0	1	1	2923	3700	16	0.7497	0.03596
252	0	1	1	2923	3700	17	3.3555	0.15758
252	0	1	1	2923	3700	18	0.3775	0.01246
252	0	1	1	2923	3700	19	0.1549	0.00253
252	0	1	1	2923	3700	20	0.6821	0.01521
252	0	1	1	2923	3700	21	0.0833	0.0019
252	0	1	1	2923	3700	22	0.2708	0.00514
252	0	1	1	2923	3700	23	0.2363	0.02232
252	0	1	1	2923	3700	24	0.6309	0.03881
252	0	1	1	2923	3700	25	0.0412	0.0058
252	0	1	1	2923	3700	26	0.4467	0.01948
252	0	1	1	2923	3700	27	0.017	0.00372
252	0	1	1	2923	3700	28	0.0131	0.01802
252	0	1	1	2923	3700	29	0.5654	0.00465
252	0	1	1	2923	3700	30	0.7974	0.02783
252	0	1	1	2923	3700	31	1.122	0.01403
252	0	1	1	2923	3700	32	1.1252	0.11743
252	0	1	1	2923	3700	33	0.3445	0.1681
252	0	1	1	2923	3700	34	0.6123	0.01342
252	0	1	1	2923	3700	35	0.1827	0.12554
253	0	1	1	2924	3701	1	0.6486	0.00423
253	0	1	1	2924	3701	2	0.0386	0.00315
253	0	1	1	2924	3701	3	0.6124	0.00508
253	0	1	1	2924	3701	4	0.1052	0.00131
253	0	1	1	2924	3701	5	0.2066	0.03077
253	0	1	1	2924	3701	6	0.2932	0.00756
253	0	1	1	2924	3701	7	0.34	0.00397
253	0	1	1	2924	3701	8	0.5883	0.04653
253	0	1	1	2924	3701	9	0.3663	0.00596
253	0	1	1	2924	3701	10	0.3728	0.00343
253	0	1	1	2924	3701	11	0.544	0.01606
253	0	1	1	2924	3701	12	0.5327	0.00715
253	0	1	1	2924	3701	13	0.0685	0.00049
253	0	1	1	2924	3701	14	0.2642	0.00624
253	0	1	1	2924	3701	15	0.2716	0.02701
253	0	1	1	2924	3701	16	0.3808	0.01419
253	0	1	1	2924	3701	17	0.0954	0.06217
253	0	1	1	2924	3701	18	0.5701	0.00492
253	0	1	1	2924	3701	19	0.174	0.001
253	0	1	1	2924	3701	20	0.3855	0.006
253	0	1	1	2924	3701	21	0.0286	0.00075
253	0	1	1	2924	3701	22	0.3799	0.00203
253	0	1	1	2924	3701	23	0.5136	0.00881
253	0	1	1	2924	3701	24	0.3325	0.01531
253	0	1	1	2924	3701	25	0.8353	0.00229
253	0	1	1	2924	3701	26	0.3792	0.00769
253	0	1	1	2924	3701	27	0.0952	0.00147
253	0	1	1	2924	3701	28	0.1151	0.00711
253	0	1	1	2924	3701	29	0.2855	0.00184
253	0	1	1	2924	3701	30	0.0908	0.01098
253	0	1	1	2924	3701	31	0.7676	0.00554
253	0	1	1	2924	3701	32	1.4878	0.04633
253	0	1	1	2924	3701	33	0.4017	0.06632
253	0	1	1	2924	3701	34	0.2346	0.00529
253	0	1	1	2924	3701	35	0.0661	0.04953
253	0	1	1	2924	3702	1	1.2795	0.01974
253	0	1	1	2924	3702	2	2.0054	0.01467
253	0	1	1	2924	3702	3	0.5989	0.02369
253	0	1	1	2924	3702	4	0.2268	0.00612
253	0	1	1	2924	3702	5	0.8659	0.1435
253	0	1	1	2924	3702	6	1.2794	0.03527
253	0	1	1	2924	3702	7	0.5072	0.01851
253	0	1	1	2924	3702	8	2.6545	0.21701
253	0	1	1	2924	3702	9	0.1221	0.02779
253	0	1	1	2924	3702	10	0.2245	0.01598
253	0	1	1	2924	3702	11	0.9317	0.07491
253	0	1	1	2924	3702	12	1.8113	0.03333
253	0	1	1	2924	3702	13	0.4948	0.0023
253	0	1	1	2924	3702	14	0.6858	0.02912
253	0	1	1	2924	3702	15	2.2931	0.12597
253	0	1	1	2924	3702	16	0.87	0.06618
253	0	1	1	2924	3702	17	1.8748	0.28997
253	0	1	1	2924	3702	18	0.583	0.02294
253	0	1	1	2924	3702	19	0.2601	0.00466
253	0	1	1	2924	3702	20	0.9721	0.02798
253	0	1	1	2924	3702	21	1.8527	0.00349
253	0	1	1	2924	3702	22	0.7002	0.00946
253	0	1	1	2924	3702	23	0.573	0.04108
253	0	1	1	2924	3702	24	0.8008	0.07142
253	0	1	1	2924	3702	25	0.1062	0.01067
253	0	1	1	2924	3702	26	1.0642	0.03585
253	0	1	1	2924	3702	27	0.1785	0.00684
253	0	1	1	2924	3702	28	0.1207	0.03315
253	0	1	1	2924	3702	29	0.8679	0.00856
253	0	1	1	2924	3702	30	1.6573	0.0512
253	0	1	1	2924	3702	31	0.9602	0.02582
253	0	1	1	2924	3702	32	1.582	0.2161
253	0	1	1	2924	3702	33	0.2981	0.30932
253	0	1	1	2924	3702	34	1.9096	0.02469
253	0	1	1	2924	3702	35	0.1768	0.23102
253	0	1	1	2925	3703	1	0.6777	0.01311
253	0	1	1	2925	3703	2	1.2116	0.00975
253	0	1	1	2925	3703	3	0.5186	0.01574
253	0	1	1	2925	3703	4	0.1336	0.00406
253	0	1	1	2925	3703	5	0.5313	0.09532
253	0	1	1	2925	3703	6	0.4916	0.02343
253	0	1	1	2925	3703	7	0.2972	0.0123
253	0	1	1	2925	3703	8	1.0888	0.14415
253	0	1	1	2925	3703	9	0.1206	0.01846
253	0	1	1	2925	3703	10	0.1687	0.01061
253	0	1	1	2925	3703	11	0.6736	0.04976
253	0	1	1	2925	3703	12	1.4895	0.02214
253	0	1	1	2925	3703	13	0.3193	0.00153
253	0	1	1	2925	3703	14	0.4413	0.01934
253	0	1	1	2925	3703	15	1.3606	0.08368
253	0	1	1	2925	3703	16	0.3445	0.04396
253	0	1	1	2925	3703	17	0.8702	0.19262
253	0	1	1	2925	3703	18	0.2749	0.01524
253	0	1	1	2925	3703	19	0.1567	0.0031
253	0	1	1	2925	3703	20	0.5636	0.01859
253	0	1	1	2925	3703	21	1.1329	0.00232
253	0	1	1	2925	3703	22	0.3874	0.00629
253	0	1	1	2925	3703	23	0.3438	0.02729
253	0	1	1	2925	3703	24	0.3396	0.04744
253	0	1	1	2925	3703	25	0.0444	0.00709
253	0	1	1	2925	3703	26	0.5361	0.02381
253	0	1	1	2925	3703	27	0.1389	0.00454
253	0	1	1	2925	3703	28	0.0674	0.02202
253	0	1	1	2925	3703	29	0.4106	0.00569
253	0	1	1	2925	3703	30	0.4102	0.03401
253	0	1	1	2925	3703	31	0.6212	0.01715
253	0	1	1	2925	3703	32	0.6333	0.14355
253	0	1	1	2925	3703	33	0.1791	0.20547
253	0	1	1	2925	3703	34	0.7267	0.0164
253	0	1	1	2925	3703	35	NA	0.15346
253	0	1	1	2925	3704	1	2.4076	0.0176
253	0	1	1	2925	3704	2	3.4785	0.01308
253	0	1	1	2925	3704	3	1.8021	0.02112
253	0	1	1	2925	3704	4	0.4427	0.00545
253	0	1	1	2925	3704	5	1.6829	0.12794
253	0	1	1	2925	3704	6	2.0461	0.03144
253	0	1	1	2925	3704	7	0.8682	0.01651
253	0	1	1	2925	3704	8	4.799	0.19347
253	0	1	1	2925	3704	9	0.4966	0.02478
253	0	1	1	2925	3704	10	0.4509	0.01424
253	0	1	1	2925	3704	11	2.5789	0.06678
253	0	1	1	2925	3704	12	4.4884	0.02971
253	0	1	1	2925	3704	13	0.6824	0.00205
253	0	1	1	2925	3704	14	0.9926	0.02596
253	0	1	1	2925	3704	15	2.3017	0.11231
253	0	1	1	2925	3704	16	0.5474	0.059
253	0	1	1	2925	3704	17	2.2505	0.25852
253	0	1	1	2925	3704	18	0.7556	0.02045
253	0	1	1	2925	3704	19	0.3119	0.00416
253	0	1	1	2925	3704	20	1.6071	0.02495
253	0	1	1	2925	3704	21	1.5025	0.00311
253	0	1	1	2925	3704	22	0.7149	0.00844
253	0	1	1	2925	3704	23	0.6273	0.03662
253	0	1	1	2925	3704	24	1.008	0.06367
253	0	1	1	2925	3704	25	0.1464	0.00952
253	0	1	1	2925	3704	26	1.1224	0.03196
253	0	1	1	2925	3704	27	0.3595	0.0061
253	0	1	1	2925	3704	28	0.1072	0.02956
253	0	1	1	2925	3704	29	1.0521	0.00763
253	0	1	1	2925	3704	30	1.4228	0.04565
253	0	1	1	2925	3704	31	1.8338	0.02302
253	0	1	1	2925	3704	32	1.9677	0.19266
253	0	1	1	2925	3704	33	0.4313	0.27578
253	0	1	1	2925	3704	34	2.0061	0.02201
253	0	1	1	2925	3704	35	0.1605	0.20596
254	0	1	1	2926	3705	1	0.6607	0.01717
254	0	1	1	2926	3705	2	0.1838	0.01277
254	0	1	1	2926	3705	3	0.606	0.02061
254	0	1	1	2926	3705	4	0.1703	0.00532
254	0	1	1	2926	3705	5	0.5661	0.12486
254	0	1	1	2926	3705	6	0.3874	0.03068
254	0	1	1	2926	3705	7	0.2329	0.01611
254	0	1	1	2926	3705	8	0.9335	0.18881
254	0	1	1	2926	3705	9	0.1709	0.02418
254	0	1	1	2926	3705	10	0.1333	0.0139
254	0	1	1	2926	3705	11	0.5578	0.06517
254	0	1	1	2926	3705	12	1.3525	0.029
254	0	1	1	2926	3705	13	0.4637	0.002
254	0	1	1	2926	3705	14	0.5296	0.02534
254	0	1	1	2926	3705	15	0.5622	0.1096
254	0	1	1	2926	3705	16	0.3318	0.05758
254	0	1	1	2926	3705	17	0.6263	0.25229
254	0	1	1	2926	3705	18	0.4532	0.01996
254	0	1	1	2926	3705	19	0.1861	0.00406
254	0	1	1	2926	3705	20	0.4822	0.02435
254	0	1	1	2926	3705	21	0.6212	0.00304
254	0	1	1	2926	3705	22	0.3125	0.00823
254	0	1	1	2926	3705	23	0.3343	0.03574
254	0	1	1	2926	3705	24	0.3571	0.06214
254	0	1	1	2926	3705	25	0.0188	0.00929
254	0	1	1	2926	3705	26	0.6702	0.03119
254	0	1	1	2926	3705	27	0.1172	0.00595
254	0	1	1	2926	3705	28	0.0543	0.02884
254	0	1	1	2926	3705	29	0.4798	0.00745
254	0	1	1	2926	3705	30	1.9336	0.04455
254	0	1	1	2926	3705	31	0.636	0.02246
254	0	1	1	2926	3705	32	0.5602	0.18802
254	0	1	1	2926	3705	33	0.2474	0.26913
254	0	1	1	2926	3705	34	1.0032	0.02148
254	0	1	1	2926	3705	35	NA	0.201
254	0	1	1	2926	3706	1	1.1376	0.01416
254	0	1	1	2926	3706	2	0.2769	0.01053
254	0	1	1	2926	3706	3	0.8121	0.017
254	0	1	1	2926	3706	4	0.2759	0.00439
254	0	1	1	2926	3706	5	0.9471	0.10299
254	0	1	1	2926	3706	6	0.633	0.02531
254	0	1	1	2926	3706	7	0.3598	0.01329
254	0	1	1	2926	3706	8	1.5944	0.15574
254	0	1	1	2926	3706	9	0.3382	0.01995
254	0	1	1	2926	3706	10	0.1718	0.01147
254	0	1	1	2926	3706	11	0.5993	0.05376
254	0	1	1	2926	3706	12	1.8405	0.02392
254	0	1	1	2926	3706	13	0.5339	0.00165
254	0	1	1	2926	3706	14	0.9297	0.0209
254	0	1	1	2926	3706	15	0.7198	0.09041
254	0	1	1	2926	3706	16	0.5083	0.04749
254	0	1	1	2926	3706	17	1.0962	0.2081
254	0	1	1	2926	3706	18	0.7379	0.01646
254	0	1	1	2926	3706	19	0.2067	0.00335
254	0	1	1	2926	3706	20	0.7954	0.02008
254	0	1	1	2926	3706	21	0.8297	0.0025
254	0	1	1	2926	3706	22	0.4518	0.00679
254	0	1	1	2926	3706	23	0.4209	0.02948
254	0	1	1	2926	3706	24	0.5764	0.05125
254	0	1	1	2926	3706	25	0.0358	0.00766
254	0	1	1	2926	3706	26	0.9149	0.02573
254	0	1	1	2926	3706	27	0.1508	0.00491
254	0	1	1	2926	3706	28	0.0379	0.02379
254	0	1	1	2926	3706	29	0.7101	0.00614
254	0	1	1	2926	3706	30	2.6405	0.03675
254	0	1	1	2926	3706	31	0.848	0.01853
254	0	1	1	2926	3706	32	0.7854	0.15509
254	0	1	1	2926	3706	33	NA	0.22199
254	0	1	1	2926	3706	34	1.1973	0.01772
254	0	1	1	2926	3706	35	NA	0.1658
254	0	1	1	2927	3707	1	0.5438	0.01404
254	0	1	1	2927	3707	2	0.2721	0.01044
254	0	1	1	2927	3707	3	0.4503	0.01685
254	0	1	1	2927	3707	4	0.1132	0.00435
254	0	1	1	2927	3707	5	0.5433	0.10208
254	0	1	1	2927	3707	6	0.3527	0.02509
254	0	1	1	2927	3707	7	0.2091	0.01317
254	0	1	1	2927	3707	8	0.821	0.15437
254	0	1	1	2927	3707	9	0.1481	0.01977
254	0	1	1	2927	3707	10	0.1406	0.01136
254	0	1	1	2927	3707	11	0.5825	0.05329
254	0	1	1	2927	3707	12	1.2629	0.02371
254	0	1	1	2927	3707	13	0.3548	0.00164
254	0	1	1	2927	3707	14	0.5121	0.02072
254	0	1	1	2927	3707	15	0.5748	0.08961
254	0	1	1	2927	3707	16	0.2226	0.04708
254	0	1	1	2927	3707	17	0.5434	0.20627
254	0	1	1	2927	3707	18	0.2968	0.01632
254	0	1	1	2927	3707	19	0.1246	0.00332
254	0	1	1	2927	3707	20	0.4978	0.01991
254	0	1	1	2927	3707	21	0.6529	0.00248
254	0	1	1	2927	3707	22	0.2656	0.00673
254	0	1	1	2927	3707	23	0.3708	0.02922
254	0	1	1	2927	3707	24	0.2973	0.0508
254	0	1	1	2927	3707	25	0.0276	0.00759
254	0	1	1	2927	3707	26	0.4528	0.0255
254	0	1	1	2927	3707	27	0.2735	0.00486
254	0	1	1	2927	3707	28	0.0598	0.02358
254	0	1	1	2927	3707	29	0.322	0.00609
254	0	1	1	2927	3707	30	0.1551	0.03642
254	0	1	1	2927	3707	31	0.5351	0.01837
254	0	1	1	2927	3707	32	0.5001	0.15372
254	0	1	1	2927	3707	33	0.2128	0.22004
254	0	1	1	2927	3707	34	0.6697	0.01756
254	0	1	1	2927	3707	35	NA	0.16434
254	0	1	1	2927	3708	1	1.1834	0.02097
254	0	1	1	2927	3708	2	0.5062	0.01559
254	0	1	1	2927	3708	3	0.8177	0.02517
254	0	1	1	2927	3708	4	0.1935	0.0065
254	0	1	1	2927	3708	5	0.8094	0.15245
254	0	1	1	2927	3708	6	0.7218	0.03747
254	0	1	1	2927	3708	7	0.4527	0.01967
254	0	1	1	2927	3708	8	1.5666	0.23054
254	0	1	1	2927	3708	9	0.331	0.02953
254	0	1	1	2927	3708	10	0.2634	0.01697
254	0	1	1	2927	3708	11	1.2767	0.07958
254	0	1	1	2927	3708	12	2.3409	0.03541
254	0	1	1	2927	3708	13	0.6228	0.00245
254	0	1	1	2927	3708	14	1.05	0.03094
254	0	1	1	2927	3708	15	0.8994	0.13383
254	0	1	1	2927	3708	16	0.4856	0.07031
254	0	1	1	2927	3708	17	0.8363	0.30806
254	0	1	1	2927	3708	18	0.62	0.02437
254	0	1	1	2927	3708	19	0.2152	0.00495
254	0	1	1	2927	3708	20	1.13	0.02973
254	0	1	1	2927	3708	21	1.3151	0.00371
254	0	1	1	2927	3708	22	0.5296	0.01005
254	0	1	1	2927	3708	23	0.7207	0.04364
254	0	1	1	2927	3708	24	0.5277	0.07587
254	0	1	1	2927	3708	25	0.053	0.01134
254	0	1	1	2927	3708	26	0.9321	0.03809
254	0	1	1	2927	3708	27	0.4982	0.00726
254	0	1	1	2927	3708	28	0.0651	0.03522
254	0	1	1	2927	3708	29	0.6512	0.0091
254	0	1	1	2927	3708	30	0.3406	0.0544
254	0	1	1	2927	3708	31	1.1561	0.02743
254	0	1	1	2927	3708	32	0.8554	0.22958
254	0	1	1	2927	3708	33	0.5962	0.32862
254	0	1	1	2927	3708	34	1.3102	0.02623
254	0	1	1	2927	3708	35	NA	0.24543
255	0	1	1	2928	3709	1	0.104	0.0048
255	0	1	1	2928	3709	2	0.0841	0.00357
255	0	1	1	2928	3709	3	0.073	0.00577
255	0	1	1	2928	3709	4	0.0166	0.00149
255	0	1	1	2928	3709	5	0.0954	0.03493
255	0	1	1	2928	3709	6	0.0578	0.00858
255	0	1	1	2928	3709	7	0.0328	0.00451
255	0	1	1	2928	3709	8	0.0835	0.05282
255	0	1	1	2928	3709	9	0.0134	0.00677
255	0	1	1	2928	3709	10	0.0139	0.00389
255	0	1	1	2928	3709	11	0.0652	0.01823
255	0	1	1	2928	3709	12	0.1939	0.00811
255	0	1	1	2928	3709	13	0.1141	0.00056
255	0	1	1	2928	3709	14	0.0621	0.00709
255	0	1	1	2928	3709	15	0.1266	0.03066
255	0	1	1	2928	3709	16	0.0316	0.01611
255	0	1	1	2928	3709	17	0.0492	0.07059
255	0	1	1	2928	3709	18	0.0347	0.00558
255	0	1	1	2928	3709	19	0.0293	0.00113
255	0	1	1	2928	3709	20	0.0737	0.00681
255	0	1	1	2928	3709	21	0.1944	0.00085
255	0	1	1	2928	3709	22	0.041	0.0023
255	0	1	1	2928	3709	23	0.0316	0.01
255	0	1	1	2928	3709	24	0.0575	0.01738
255	0	1	1	2928	3709	25	0.0072	0.0026
255	0	1	1	2928	3709	26	0.0565	0.00873
255	0	1	1	2928	3709	27	0.0115	0.00166
255	0	1	1	2928	3709	28	0.0144	0.00807
255	0	1	1	2928	3709	29	0.0734	0.00208
255	0	1	1	2928	3709	30	0.0474	0.01246
255	0	1	1	2928	3709	31	0.0964	0.00628
255	0	1	1	2928	3709	32	0.0524	0.0526
255	0	1	1	2928	3709	33	0.0747	0.0753
255	0	1	1	2928	3709	34	0.1619	0.00601
255	0	1	1	2928	3709	35	NA	0.05624
255	0	1	1	2928	3710	1	0.151	0.00395
255	0	1	1	2928	3710	2	0.1043	0.00294
255	0	1	1	2928	3710	3	0.0891	0.00474
255	0	1	1	2928	3710	4	0.0339	0.00122
255	0	1	1	2928	3710	5	0.0327	0.0287
255	0	1	1	2928	3710	6	0.0771	0.00705
255	0	1	1	2928	3710	7	0.0129	0.0037
255	0	1	1	2928	3710	8	0.0371	0.04341
255	0	1	1	2928	3710	9	0.0198	0.00556
255	0	1	1	2928	3710	10	0.0082	0.0032
255	0	1	1	2928	3710	11	0.15	0.01498
255	0	1	1	2928	3710	12	0.1614	0.00667
255	0	1	1	2928	3710	13	0.1167	0.00046
255	0	1	1	2928	3710	14	0.0628	0.00583
255	0	1	1	2928	3710	15	0.156	0.0252
255	0	1	1	2928	3710	16	0.0285	0.01324
255	0	1	1	2928	3710	17	NA	0.058
255	0	1	1	2928	3710	18	0.0365	0.00459
255	0	1	1	2928	3710	19	0.0144	0.00093
255	0	1	1	2928	3710	20	0.0949	0.0056
255	0	1	1	2928	3710	21	0.2168	7e-04
255	0	1	1	2928	3710	22	0.0396	0.00189
255	0	1	1	2928	3710	23	0.02	0.00822
255	0	1	1	2928	3710	24	0.0367	0.01429
255	0	1	1	2928	3710	25	0.006	0.00214
255	0	1	1	2928	3710	26	0.044	0.00717
255	0	1	1	2928	3710	27	0.0133	0.00137
255	0	1	1	2928	3710	28	0.0027	0.00663
255	0	1	1	2928	3710	29	0.0726	0.00171
255	0	1	1	2928	3710	30	0.0282	0.01024
255	0	1	1	2928	3710	31	0.0951	0.00516
255	0	1	1	2928	3710	32	NA	0.04323
255	0	1	1	2928	3710	33	NA	0.06187
255	0	1	1	2928	3710	34	0.1191	0.00494
255	0	1	1	2928	3710	35	NA	0.04621
255	0	1	1	2929	3711	1	0.4052	0.00758
255	0	1	1	2929	3711	2	0.0584	0.00564
255	0	1	1	2929	3711	3	0.3569	0.0091
255	0	1	1	2929	3711	4	0.0815	0.00235
255	0	1	1	2929	3711	5	0.4367	0.05511
255	0	1	1	2929	3711	6	0.2662	0.01354
255	0	1	1	2929	3711	7	0.1789	0.00711
255	0	1	1	2929	3711	8	0.7182	0.08335
255	0	1	1	2929	3711	9	0.1366	0.01067
255	0	1	1	2929	3711	10	0.1275	0.00614
255	0	1	1	2929	3711	11	0.3595	0.02877
255	0	1	1	2929	3711	12	0.8257	0.0128
255	0	1	1	2929	3711	13	0.2788	0.00088
255	0	1	1	2929	3711	14	0.5034	0.01118
255	0	1	1	2929	3711	15	0.4652	0.04838
255	0	1	1	2929	3711	16	0.1963	0.02542
255	0	1	1	2929	3711	17	0.3539	0.11137
255	0	1	1	2929	3711	18	0.2023	0.00881
255	0	1	1	2929	3711	19	0.1133	0.00179
255	0	1	1	2929	3711	20	0.3827	0.01075
255	0	1	1	2929	3711	21	0.2624	0.00134
255	0	1	1	2929	3711	22	0.2247	0.00363
255	0	1	1	2929	3711	23	0.322	0.01578
255	0	1	1	2929	3711	24	0.1967	0.02743
255	0	1	1	2929	3711	25	0.0338	0.0041
255	0	1	1	2929	3711	26	0.3222	0.01377
255	0	1	1	2929	3711	27	0.0685	0.00263
255	0	1	1	2929	3711	28	0.0505	0.01273
255	0	1	1	2929	3711	29	0.2478	0.00329
255	0	1	1	2929	3711	30	0.7864	0.01967
255	0	1	1	2929	3711	31	0.4154	0.00992
255	0	1	1	2929	3711	32	0.4155	0.083
255	0	1	1	2929	3711	33	0.098	0.1188
255	0	1	1	2929	3711	34	0.4038	0.00948
255	0	1	1	2929	3711	35	0.0349	0.08873
255	0	1	1	2929	3712	1	0.6869	0.00743
255	0	1	1	2929	3712	2	0.1158	0.00552
255	0	1	1	2929	3712	3	0.551	0.00891
255	0	1	1	2929	3712	4	0.1316	0.0023
255	0	1	1	2929	3712	5	0.7491	0.05399
255	0	1	1	2929	3712	6	0.4905	0.01327
255	0	1	1	2929	3712	7	0.2743	0.00697
255	0	1	1	2929	3712	8	1.4598	0.08164
255	0	1	1	2929	3712	9	0.2695	0.01046
255	0	1	1	2929	3712	10	0.1396	0.00601
255	0	1	1	2929	3712	11	1.1716	0.02818
255	0	1	1	2929	3712	12	1.245	0.01254
255	0	1	1	2929	3712	13	0.3313	0.00087
255	0	1	1	2929	3712	14	0.8504	0.01096
255	0	1	1	2929	3712	15	0.5864	0.04739
255	0	1	1	2929	3712	16	0.3048	0.0249
255	0	1	1	2929	3712	17	0.6992	0.10909
255	0	1	1	2929	3712	18	0.3257	0.00863
255	0	1	1	2929	3712	19	0.1356	0.00175
255	0	1	1	2929	3712	20	0.7523	0.01053
255	0	1	1	2929	3712	21	0.3523	0.00131
255	0	1	1	2929	3712	22	0.3231	0.00356
255	0	1	1	2929	3712	23	0.3831	0.01545
255	0	1	1	2929	3712	24	0.6088	0.02687
255	0	1	1	2929	3712	25	0.069	0.00402
255	0	1	1	2929	3712	26	0.5246	0.01349
255	0	1	1	2929	3712	27	0.0939	0.00257
255	0	1	1	2929	3712	28	0.059	0.01247
255	0	1	1	2929	3712	29	0.3624	0.00322
255	0	1	1	2929	3712	30	1.2189	0.01926
255	0	1	1	2929	3712	31	0.626	0.00971
255	0	1	1	2929	3712	32	0.6433	0.0813
255	0	1	1	2929	3712	33	0.2747	0.11638
255	0	1	1	2929	3712	34	0.5208	0.00929
255	0	1	1	2929	3712	35	0.0578	0.08692
256	0	1	1	2930	3713	1	0.6552	0.01267
256	0	1	1	2930	3713	2	1.9864	0.00942
256	0	1	1	2930	3713	3	0.4575	0.01521
256	0	1	1	2930	3713	4	0.2991	0.00392
256	0	1	1	2930	3713	5	0.4496	0.0921
256	0	1	1	2930	3713	6	0.4238	0.02263
256	0	1	1	2930	3713	7	0.4968	0.01188
256	0	1	1	2930	3713	8	0.7318	0.13927
256	0	1	1	2930	3713	9	0.1538	0.01784
256	0	1	1	2930	3713	10	0.2324	0.01025
256	0	1	1	2930	3713	11	0.5988	0.04807
256	0	1	1	2930	3713	12	0.1587	0.02139
256	0	1	1	2930	3713	13	0.3978	0.00148
256	0	1	1	2930	3713	14	0.4814	0.01869
256	0	1	1	2930	3713	15	0.3487	0.08085
256	0	1	1	2930	3713	16	0.5637	0.04247
256	0	1	1	2930	3713	17	0.7196	0.1861
256	0	1	1	2930	3713	18	0.2748	0.01472
256	0	1	1	2930	3713	19	0.1883	0.00299
256	0	1	1	2930	3713	20	0.6091	0.01796
256	0	1	1	2930	3713	21	0.0612	0.00224
256	0	1	1	2930	3713	22	0.4702	0.00607
256	0	1	1	2930	3713	23	0.4297	0.02636
256	0	1	1	2930	3713	24	0.4547	0.04583
256	0	1	1	2930	3713	25	0.0592	0.00685
256	0	1	1	2930	3713	26	0.4211	0.02301
256	0	1	1	2930	3713	27	0.0551	0.00439
256	0	1	1	2930	3713	28	0.0555	0.02128
256	0	1	1	2930	3713	29	0.6043	0.0055
256	0	1	1	2930	3713	30	0.625	0.03286
256	0	1	1	2930	3713	31	0.7657	0.01657
256	0	1	1	2930	3713	32	0.4945	0.13869
256	0	1	1	2930	3713	33	0.1799	0.19852
256	0	1	1	2930	3713	34	0.2963	0.01584
256	0	1	1	2930	3713	35	NA	0.14827
256	0	1	1	2930	3714	1	1.2719	0.01503
256	0	1	1	2930	3714	2	3.2085	0.01117
256	0	1	1	2930	3714	3	0.6733	0.01804
256	0	1	1	2930	3714	4	0.3898	0.00466
256	0	1	1	2930	3714	5	0.7686	0.10928
256	0	1	1	2930	3714	6	0.7262	0.02685
256	0	1	1	2930	3714	7	0.747	0.0141
256	0	1	1	2930	3714	8	1.572	0.16525
256	0	1	1	2930	3714	9	0.253	0.02116
256	0	1	1	2930	3714	10	0.2773	0.01217
256	0	1	1	2930	3714	11	1.5865	0.05704
256	0	1	1	2930	3714	12	0.2816	0.02538
256	0	1	1	2930	3714	13	0.468	0.00175
256	0	1	1	2930	3714	14	0.769	0.02218
256	0	1	1	2930	3714	15	0.5835	0.09593
256	0	1	1	2930	3714	16	0.7976	0.05039
256	0	1	1	2930	3714	17	1.376	0.22081
256	0	1	1	2930	3714	18	0.5133	0.01747
256	0	1	1	2930	3714	19	0.2183	0.00355
256	0	1	1	2930	3714	20	1.1038	0.02131
256	0	1	1	2930	3714	21	0.0918	0.00266
256	0	1	1	2930	3714	22	0.65	0.00721
256	0	1	1	2930	3714	23	0.5515	0.03128
256	0	1	1	2930	3714	24	0.7604	0.05438
256	0	1	1	2930	3714	25	0.1011	0.00813
256	0	1	1	2930	3714	26	0.7511	0.0273
256	0	1	1	2930	3714	27	0.0692	0.00521
256	0	1	1	2930	3714	28	0.0559	0.02525
256	0	1	1	2930	3714	29	0.8629	0.00652
256	0	1	1	2930	3714	30	0.9779	0.03899
256	0	1	1	2930	3714	31	1.1368	0.01966
256	0	1	1	2930	3714	32	0.8809	0.16456
256	0	1	1	2930	3714	33	0.4273	0.23555
256	0	1	1	2930	3714	34	0.4088	0.0188
256	0	1	1	2930	3714	35	0.1235	0.17592
256	0	1	1	2931	3715	1	0.6393	0.01107
256	0	1	1	2931	3715	2	1.7209	0.00823
256	0	1	1	2931	3715	3	0.4674	0.01329
256	0	1	1	2931	3715	4	0.3018	0.00343
256	0	1	1	2931	3715	5	0.382	0.08048
256	0	1	1	2931	3715	6	0.3306	0.01978
256	0	1	1	2931	3715	7	0.4808	0.01038
256	0	1	1	2931	3715	8	0.7621	0.1217
256	0	1	1	2931	3715	9	0.1049	0.01559
256	0	1	1	2931	3715	10	0.1395	0.00896
256	0	1	1	2931	3715	11	0.7398	0.04201
256	0	1	1	2931	3715	12	0.133	0.01869
256	0	1	1	2931	3715	13	0.3948	0.00129
256	0	1	1	2931	3715	14	0.3326	0.01633
256	0	1	1	2931	3715	15	0.3623	0.07065
256	0	1	1	2931	3715	16	0.5915	0.03711
256	0	1	1	2931	3715	17	0.9241	0.16262
256	0	1	1	2931	3715	18	0.2924	0.01286
256	0	1	1	2931	3715	19	0.2181	0.00261
256	0	1	1	2931	3715	20	0.6755	0.01569
256	0	1	1	2931	3715	21	0.0643	0.00196
256	0	1	1	2931	3715	22	0.4786	0.00531
256	0	1	1	2931	3715	23	0.3887	0.02304
256	0	1	1	2931	3715	24	0.5108	0.04005
256	0	1	1	2931	3715	25	0.0629	0.00599
256	0	1	1	2931	3715	26	0.5067	0.02011
256	0	1	1	2931	3715	27	0.0439	0.00383
256	0	1	1	2931	3715	28	0.0774	0.01859
256	0	1	1	2931	3715	29	0.7533	0.0048
256	0	1	1	2931	3715	30	0.7487	0.02872
256	0	1	1	2931	3715	31	0.8822	0.01448
256	0	1	1	2931	3715	32	0.6132	0.12119
256	0	1	1	2931	3715	33	0.4493	0.17348
256	0	1	1	2931	3715	34	0.3889	0.01384
256	0	1	1	2931	3715	35	0.0546	0.12956
256	0	1	1	2931	3716	1	1.1498	0.0164
256	0	1	1	2931	3716	2	2.7709	0.0122
256	0	1	1	2931	3716	3	0.6805	0.01969
256	0	1	1	2931	3716	4	0.4012	0.00508
256	0	1	1	2931	3716	5	0.8351	0.11926
256	0	1	1	2931	3716	6	0.6604	0.02931
256	0	1	1	2931	3716	7	0.7033	0.01539
256	0	1	1	2931	3716	8	1.6899	0.18035
256	0	1	1	2931	3716	9	0.1949	0.0231
256	0	1	1	2931	3716	10	0.1821	0.01328
256	0	1	1	2931	3716	11	0.9751	0.06225
256	0	1	1	2931	3716	12	0.1937	0.0277
256	0	1	1	2931	3716	13	0.4831	0.00191
256	0	1	1	2931	3716	14	0.557	0.0242
256	0	1	1	2931	3716	15	0.4067	0.10469
256	0	1	1	2931	3716	16	1.1027	0.055
256	0	1	1	2931	3716	17	1.7308	0.24099
256	0	1	1	2931	3716	18	0.5077	0.01906
256	0	1	1	2931	3716	19	0.2723	0.00387
256	0	1	1	2931	3716	20	1.256	0.02326
256	0	1	1	2931	3716	21	0.0981	0.0029
256	0	1	1	2931	3716	22	0.6881	0.00787
256	0	1	1	2931	3716	23	0.4685	0.03414
256	0	1	1	2931	3716	24	0.7327	0.05935
256	0	1	1	2931	3716	25	0.1064	0.00887
256	0	1	1	2931	3716	26	0.8281	0.02979
256	0	1	1	2931	3716	27	0.0595	0.00568
256	0	1	1	2931	3716	28	0.0772	0.02755
256	0	1	1	2931	3716	29	1.1231	0.00712
256	0	1	1	2931	3716	30	1.2532	0.04256
256	0	1	1	2931	3716	31	1.2857	0.02146
256	0	1	1	2931	3716	32	0.9052	0.1796
256	0	1	1	2931	3716	33	0.4926	0.25708
256	0	1	1	2931	3716	34	0.5629	0.02052
256	0	1	1	2931	3716	35	0.1765	0.192
257	0	0	0	2932	3717	1	0.5585	0.00718
257	0	0	0	2932	3717	2	0.3694	0.00534
257	0	0	0	2932	3717	3	0.4869	0.00862
257	0	0	0	2932	3717	4	0.163	0.00222
257	0	0	0	2932	3717	5	0.5236	0.0522
257	0	0	0	2932	3717	6	0.3154	0.01283
257	0	0	0	2932	3717	7	0.2722	0.00674
257	0	0	0	2932	3717	8	0.9314	0.07894
257	0	0	0	2932	3717	9	0.1405	0.01011
257	0	0	0	2932	3717	10	0.1351	0.00581
257	0	0	0	2932	3717	11	0.6772	0.02725
257	0	0	0	2932	3717	12	0.0604	0.01212
257	0	0	0	2932	3717	13	0.5021	0.00084
257	0	0	0	2932	3717	14	0.44	0.01059
257	0	0	0	2932	3717	15	0.1425	0.04583
257	0	0	0	2932	3717	16	0.35	0.02407
257	0	0	0	2932	3717	17	1.5854	0.10549
257	0	0	0	2932	3717	18	0.2545	0.00834
257	0	0	0	2932	3717	19	0.183	0.0017
257	0	0	0	2932	3717	20	0.6572	0.01018
257	0	0	0	2932	3717	21	0.031	0.00127
257	0	0	0	2932	3717	22	0.3964	0.00344
257	0	0	0	2932	3717	23	0.323	0.01494
257	0	0	0	2932	3717	24	0.4312	0.02598
257	0	0	0	2932	3717	25	0.0618	0.00388
257	0	0	0	2932	3717	26	0.6687	0.01304
257	0	0	0	2932	3717	27	0.0636	0.00249
257	0	0	0	2932	3717	28	0.0528	0.01206
257	0	0	0	2932	3717	29	0.5944	0.00311
257	0	0	0	2932	3717	30	1.9008	0.01863
257	0	0	0	2932	3717	31	0.6474	0.00939
257	0	0	0	2932	3717	32	0.7959	0.07861
257	0	0	0	2932	3717	33	0.1456	0.11253
257	0	0	0	2932	3717	34	0.2843	0.00898
257	0	0	0	2932	3717	35	NA	0.08404
257	0	0	0	2932	3718	1	1.1031	0.00949
257	0	0	0	2932	3718	2	0.5979	0.00706
257	0	0	0	2932	3718	3	0.7454	0.01139
257	0	0	0	2932	3718	4	0.2358	0.00294
257	0	0	0	2932	3718	5	1.3732	0.069
257	0	0	0	2932	3718	6	0.6665	0.01696
257	0	0	0	2932	3718	7	0.4276	0.0089
257	0	0	0	2932	3718	8	1.8258	0.10435
257	0	0	0	2932	3718	9	0.2873	0.01336
257	0	0	0	2932	3718	10	0.2031	0.00768
257	0	0	0	2932	3718	11	0.801	0.03602
257	0	0	0	2932	3718	12	0.1343	0.01603
257	0	0	0	2932	3718	13	0.6568	0.00111
257	0	0	0	2932	3718	14	0.8246	0.014
257	0	0	0	2932	3718	15	0.2042	0.06057
257	0	0	0	2932	3718	16	0.647	0.03182
257	0	0	0	2932	3718	17	2.8514	0.13943
257	0	0	0	2932	3718	18	0.5491	0.01103
257	0	0	0	2932	3718	19	0.2344	0.00224
257	0	0	0	2932	3718	20	1.256	0.01346
257	0	0	0	2932	3718	21	0.0511	0.00168
257	0	0	0	2932	3718	22	0.593	0.00455
257	0	0	0	2932	3718	23	0.4491	0.01975
257	0	0	0	2932	3718	24	0.815	0.03434
257	0	0	0	2932	3718	25	0.1096	0.00513
257	0	0	0	2932	3718	26	1.0848	0.01724
257	0	0	0	2932	3718	27	0.0932	0.00329
257	0	0	0	2932	3718	28	0.0557	0.01594
257	0	0	0	2932	3718	29	0.877	0.00412
257	0	0	0	2932	3718	30	3.2739	0.02462
257	0	0	0	2932	3718	31	1.0518	0.01241
257	0	0	0	2932	3718	32	1.3052	0.10391
257	0	0	0	2932	3718	33	0.3082	0.14874
257	0	0	0	2932	3718	34	0.4697	0.01187
257	0	0	0	2932	3718	35	0.1512	0.11109
257	0	0	0	2933	3719	1	0.7166	0.00741
257	0	0	0	2933	3719	2	0.4142	0.00551
257	0	0	0	2933	3719	3	0.5028	0.00889
257	0	0	0	2933	3719	4	0.1556	0.00229
257	0	0	0	2933	3719	5	0.8547	0.05384
257	0	0	0	2933	3719	6	0.3996	0.01323
257	0	0	0	2933	3719	7	0.3259	0.00695
257	0	0	0	2933	3719	8	0.9733	0.08143
257	0	0	0	2933	3719	9	0.189	0.01043
257	0	0	0	2933	3719	10	0.1881	0.00599
257	0	0	0	2933	3719	11	0.5802	0.02811
257	0	0	0	2933	3719	12	0.0353	0.01251
257	0	0	0	2933	3719	13	0.555	0.00086
257	0	0	0	2933	3719	14	0.4058	0.01093
257	0	0	0	2933	3719	15	0.1517	0.04727
257	0	0	0	2933	3719	16	0.388	0.02483
257	0	0	0	2933	3719	17	1.7798	0.1088
257	0	0	0	2933	3719	18	0.2392	0.00861
257	0	0	0	2933	3719	19	0.1722	0.00175
257	0	0	0	2933	3719	20	0.71	0.0105
257	0	0	0	2933	3719	21	0.0257	0.00131
257	0	0	0	2933	3719	22	0.454	0.00355
257	0	0	0	2933	3719	23	0.2811	0.01541
257	0	0	0	2933	3719	24	0.383	0.0268
257	0	0	0	2933	3719	25	0.0573	0.00401
257	0	0	0	2933	3719	26	0.6451	0.01345
257	0	0	0	2933	3719	27	0.1676	0.00257
257	0	0	0	2933	3719	28	0.0355	0.01244
257	0	0	0	2933	3719	29	0.5754	0.00321
257	0	0	0	2933	3719	30	1.6753	0.01921
257	0	0	0	2933	3719	31	0.7178	0.00969
257	0	0	0	2933	3719	32	0.8869	0.08109
257	0	0	0	2933	3719	33	0.1996	0.11607
257	0	0	0	2933	3719	34	0.2679	0.00926
257	0	0	0	2933	3719	35	0.0548	0.08668
257	0	0	0	2933	3720	1	1.2949	0.00759
257	0	0	0	2933	3720	2	0.7001	0.00564
257	0	0	0	2933	3720	3	0.8247	0.00911
257	0	0	0	2933	3720	4	0.2336	0.00235
257	0	0	0	2933	3720	5	1.4776	0.0552
257	0	0	0	2933	3720	6	0.7367	0.01357
257	0	0	0	2933	3720	7	0.535	0.00712
257	0	0	0	2933	3720	8	2.4251	0.08348
257	0	0	0	2933	3720	9	0.4201	0.01069
257	0	0	0	2933	3720	10	0.2794	0.00615
257	0	0	0	2933	3720	11	1.285	0.02881
257	0	0	0	2933	3720	12	0.0945	0.01282
257	0	0	0	2933	3720	13	0.6895	0.00089
257	0	0	0	2933	3720	14	0.7927	0.0112
257	0	0	0	2933	3720	15	0.3327	0.04846
257	0	0	0	2933	3720	16	0.619	0.02546
257	0	0	0	2933	3720	17	3.5751	0.11154
257	0	0	0	2933	3720	18	0.4799	0.00882
257	0	0	0	2933	3720	19	0.2267	0.00179
257	0	0	0	2933	3720	20	1.3864	0.01077
257	0	0	0	2933	3720	21	0.0409	0.00134
257	0	0	0	2933	3720	22	0.6402	0.00364
257	0	0	0	2933	3720	23	0.4082	0.0158
257	0	0	0	2933	3720	24	0.7482	0.02747
257	0	0	0	2933	3720	25	0.0975	0.00411
257	0	0	0	2933	3720	26	1.0173	0.01379
257	0	0	0	2933	3720	27	0.295	0.00263
257	0	0	0	2933	3720	28	0.0653	0.01275
257	0	0	0	2933	3720	29	0.8667	0.00329
257	0	0	0	2933	3720	30	2.9242	0.0197
257	0	0	0	2933	3720	31	1.1624	0.00993
257	0	0	0	2933	3720	32	1.6678	0.08313
257	0	0	0	2933	3720	33	0.2448	0.11899
257	0	0	0	2933	3720	34	0.4285	0.0095
257	0	0	0	2933	3720	35	0.1608	0.08887
258	0	0	0	2934	3721	1	0.5755	0.0076
258	0	0	0	2934	3721	2	0.9212	0.00565
258	0	0	0	2934	3721	3	0.433	0.00912
258	0	0	0	2934	3721	4	0.1421	0.00235
258	0	0	0	2934	3721	5	0.8835	0.05523
258	0	0	0	2934	3721	6	0.3935	0.01357
258	0	0	0	2934	3721	7	0.3776	0.00713
258	0	0	0	2934	3721	8	0.8965	0.08352
258	0	0	0	2934	3721	9	0.2156	0.0107
258	0	0	0	2934	3721	10	0.1341	0.00615
258	0	0	0	2934	3721	11	0.5148	0.02883
258	0	0	0	2934	3721	12	0.0552	0.01283
258	0	0	0	2934	3721	13	0.3116	0.00089
258	0	0	0	2934	3721	14	0.4263	0.01121
258	0	0	0	2934	3721	15	0.1806	0.04848
258	0	0	0	2934	3721	16	0.3432	0.02547
258	0	0	0	2934	3721	17	0.819	0.1116
258	0	0	0	2934	3721	18	0.4084	0.00883
258	0	0	0	2934	3721	19	0.1356	0.00179
258	0	0	0	2934	3721	20	0.5679	0.01077
258	0	0	0	2934	3721	21	0.0234	0.00134
258	0	0	0	2934	3721	22	0.3061	0.00364
258	0	0	0	2934	3721	23	0.3363	0.01581
258	0	0	0	2934	3721	24	0.306	0.02749
258	0	0	0	2934	3721	25	0.0529	0.00411
258	0	0	0	2934	3721	26	0.4841	0.0138
258	0	0	0	2934	3721	27	0.2051	0.00263
258	0	0	0	2934	3721	28	0.0223	0.01276
258	0	0	0	2934	3721	29	0.4144	0.0033
258	0	0	0	2934	3721	30	1.4127	0.01971
258	0	0	0	2934	3721	31	0.6302	0.00994
258	0	0	0	2934	3721	32	0.4164	0.08317
258	0	0	0	2934	3721	33	0.2278	0.11905
258	0	0	0	2934	3721	34	0.206	0.0095
258	0	0	0	2934	3721	35	0.0287	0.08891
258	0	0	0	2934	3722	1	1.067	0.00717
258	0	0	0	2934	3722	2	1.4988	0.00533
258	0	0	0	2934	3722	3	0.7026	0.00861
258	0	0	0	2934	3722	4	0.2354	0.00222
258	0	0	0	2934	3722	5	1.3948	0.05217
258	0	0	0	2934	3722	6	0.7529	0.01282
258	0	0	0	2934	3722	7	0.5036	0.00673
258	0	0	0	2934	3722	8	1.8144	0.07889
258	0	0	0	2934	3722	9	0.4579	0.0101
258	0	0	0	2934	3722	10	0.1991	0.00581
258	0	0	0	2934	3722	11	1.0007	0.02723
258	0	0	0	2934	3722	12	0.0819	0.01212
258	0	0	0	2934	3722	13	0.417	0.00084
258	0	0	0	2934	3722	14	0.8493	0.01059
258	0	0	0	2934	3722	15	0.1983	0.04579
258	0	0	0	2934	3722	16	0.5526	0.02406
258	0	0	0	2934	3722	17	1.5371	0.10541
258	0	0	0	2934	3722	18	NA	0.00834
258	0	0	0	2934	3722	19	0.1887	0.00169
258	0	0	0	2934	3722	20	1.138	0.01017
258	0	0	0	2934	3722	21	0.0377	0.00127
258	0	0	0	2934	3722	22	0.4383	0.00344
258	0	0	0	2934	3722	23	0.4977	0.01493
258	0	0	0	2934	3722	24	0.6292	0.02596
258	0	0	0	2934	3722	25	0.1092	0.00388
258	0	0	0	2934	3722	26	0.7555	0.01303
258	0	0	0	2934	3722	27	0.3245	0.00249
258	0	0	0	2934	3722	28	0.0552	0.01205
258	0	0	0	2934	3722	29	0.6447	0.00311
258	0	0	0	2934	3722	30	2.2407	0.01861
258	0	0	0	2934	3722	31	1.0375	0.00939
258	0	0	0	2934	3722	32	0.7481	0.07856
258	0	0	0	2934	3722	33	0.1737	0.11245
258	0	0	0	2934	3722	34	0.3324	0.00897
258	0	0	0	2934	3722	35	0.1059	0.08398
258	0	0	0	2935	3723	1	0.5821	0.00829
258	0	0	0	2935	3723	2	0.8991	0.00616
258	0	0	0	2935	3723	3	0.4658	0.00995
258	0	0	0	2935	3723	4	0.1268	0.00257
258	0	0	0	2935	3723	5	0.5203	0.06024
258	0	0	0	2935	3723	6	0.3243	0.0148
258	0	0	0	2935	3723	7	0.2999	0.00777
258	0	0	0	2935	3723	8	0.7187	0.0911
258	0	0	0	2935	3723	9	0.1787	0.01167
258	0	0	0	2935	3723	10	0.1313	0.00671
258	0	0	0	2935	3723	11	0.6371	0.03145
258	0	0	0	2935	3723	12	0.0382	0.01399
258	0	0	0	2935	3723	13	0.2228	0.00097
258	0	0	0	2935	3723	14	0.3548	0.01223
258	0	0	0	2935	3723	15	0.0716	0.05288
258	0	0	0	2935	3723	16	0.4098	0.02778
258	0	0	0	2935	3723	17	0.9129	0.12173
258	0	0	0	2935	3723	18	0.2968	0.00963
258	0	0	0	2935	3723	19	0.1486	0.00196
258	0	0	0	2935	3723	20	0.6386	0.01175
258	0	0	0	2935	3723	21	0.0153	0.00147
258	0	0	0	2935	3723	22	0.393	0.00397
258	0	0	0	2935	3723	23	0.3169	0.01724
258	0	0	0	2935	3723	24	0.325	0.02998
258	0	0	0	2935	3723	25	0.0432	0.00448
258	0	0	0	2935	3723	26	0.4719	0.01505
258	0	0	0	2935	3723	27	0.1066	0.00287
258	0	0	0	2935	3723	28	0.021	0.01392
258	0	0	0	2935	3723	29	0.4898	0.00359
258	0	0	0	2935	3723	30	0.7304	0.0215
258	0	0	0	2935	3723	31	0.7309	0.01084
258	0	0	0	2935	3723	32	0.513	0.09072
258	0	0	0	2935	3723	33	0.2631	0.12986
258	0	0	0	2935	3723	34	0.1929	0.01036
258	0	0	0	2935	3723	35	0.0475	0.09698
258	0	0	0	2935	3724	1	1.0498	0.00712
258	0	0	0	2935	3724	2	1.3923	0.00529
258	0	0	0	2935	3724	3	0.7485	0.00854
258	0	0	0	2935	3724	4	0.1932	0.0022
258	0	0	0	2935	3724	5	0.7202	0.05173
258	0	0	0	2935	3724	6	0.6304	0.01271
258	0	0	0	2935	3724	7	0.4292	0.00667
258	0	0	0	2935	3724	8	1.7168	0.07823
258	0	0	0	2935	3724	9	0.4152	0.01002
258	0	0	0	2935	3724	10	0.1832	0.00576
258	0	0	0	2935	3724	11	0.8244	0.02701
258	0	0	0	2935	3724	12	0.0606	0.01202
258	0	0	0	2935	3724	13	0.2533	0.00083
258	0	0	0	2935	3724	14	0.6671	0.0105
258	0	0	0	2935	3724	15	0.1701	0.04541
258	0	0	0	2935	3724	16	0.5368	0.02386
258	0	0	0	2935	3724	17	1.4427	0.10454
258	0	0	0	2935	3724	18	0.5489	0.00827
258	0	0	0	2935	3724	19	0.1697	0.00168
258	0	0	0	2935	3724	20	1.1429	0.01009
258	0	0	0	2935	3724	21	0.0221	0.00126
258	0	0	0	2935	3724	22	0.4984	0.00341
258	0	0	0	2935	3724	23	0.3358	0.01481
258	0	0	0	2935	3724	24	0.627	0.02575
258	0	0	0	2935	3724	25	0.0746	0.00385
258	0	0	0	2935	3724	26	0.6949	0.01292
258	0	0	0	2935	3724	27	0.1702	0.00247
258	0	0	0	2935	3724	28	0.0281	0.01195
258	0	0	0	2935	3724	29	0.6774	0.00309
258	0	0	0	2935	3724	30	1.0394	0.01846
258	0	0	0	2935	3724	31	1.0757	0.00931
258	0	0	0	2935	3724	32	0.816	0.07791
258	0	0	0	2935	3724	33	0.2058	0.11152
258	0	0	0	2935	3724	34	0.2616	0.0089
258	0	0	0	2935	3724	35	0.07	0.08329
259	0	0	0	2936	3725	1	0.7198	0.00888
259	0	0	0	2936	3725	2	0.2029	0.00661
259	0	0	0	2936	3725	3	0.5089	0.01067
259	0	0	0	2936	3725	4	0.2012	0.00275
259	0	0	0	2936	3725	5	0.8572	0.0646
259	0	0	0	2936	3725	6	0.3666	0.01588
259	0	0	0	2936	3725	7	0.3289	0.00833
259	0	0	0	2936	3725	8	1.3901	0.09769
259	0	0	0	2936	3725	9	0.19	0.01251
259	0	0	0	2936	3725	10	0.1386	0.00719
259	0	0	0	2936	3725	11	0.6695	0.03372
259	0	0	0	2936	3725	12	0.0519	0.015
259	0	0	0	2936	3725	13	0.6985	0.00104
259	0	0	0	2936	3725	14	0.586	0.01311
259	0	0	0	2936	3725	15	0.1383	0.05671
259	0	0	0	2936	3725	16	0.4768	0.02979
259	0	0	0	2936	3725	17	1.8205	0.13054
259	0	0	0	2936	3725	18	0.3907	0.01032
259	0	0	0	2936	3725	19	0.2862	0.0021
259	0	0	0	2936	3725	20	0.7161	0.0126
259	0	0	0	2936	3725	21	0.0222	0.00157
259	0	0	0	2936	3725	22	0.4738	0.00426
259	0	0	0	2936	3725	23	0.3765	0.01849
259	0	0	0	2936	3725	24	0.5894	0.03215
259	0	0	0	2936	3725	25	0.0286	0.00481
259	0	0	0	2936	3725	26	1.2566	0.01614
259	0	0	0	2936	3725	27	0.0737	0.00308
259	0	0	0	2936	3725	28	0.0567	0.01492
259	0	0	0	2936	3725	29	0.8346	0.00385
259	0	0	0	2936	3725	30	3.2189	0.02305
259	0	0	0	2936	3725	31	0.8778	0.01162
259	0	0	0	2936	3725	32	0.9798	0.09728
259	0	0	0	2936	3725	33	0.2684	0.13925
259	0	0	0	2936	3725	34	0.5082	0.01111
259	0	0	0	2936	3725	35	0.0862	0.104
259	0	0	0	2936	3726	1	1.068	0.00993
259	0	0	0	2936	3726	2	0.322	0.00739
259	0	0	0	2936	3726	3	0.8137	0.01192
259	0	0	0	2936	3726	4	0.3008	0.00308
259	0	0	0	2936	3726	5	1.2161	0.07222
259	0	0	0	2936	3726	6	0.5596	0.01775
259	0	0	0	2936	3726	7	0.4647	0.00932
259	0	0	0	2936	3726	8	2.6479	0.10921
259	0	0	0	2936	3726	9	0.3306	0.01399
259	0	0	0	2936	3726	10	0.1548	0.00804
259	0	0	0	2936	3726	11	1.2272	0.0377
259	0	0	0	2936	3726	12	0.0916	0.01677
259	0	0	0	2936	3726	13	0.7919	0.00116
259	0	0	0	2936	3726	14	1.0998	0.01466
259	0	0	0	2936	3726	15	0.2249	0.0634
259	0	0	0	2936	3726	16	0.655	0.03331
259	0	0	0	2936	3726	17	3.2092	0.14593
259	0	0	0	2936	3726	18	0.7164	0.01154
259	0	0	0	2936	3726	19	0.3626	0.00235
259	0	0	0	2936	3726	20	1.2582	0.01408
259	0	0	0	2936	3726	21	0.0311	0.00176
259	0	0	0	2936	3726	22	0.6338	0.00476
259	0	0	0	2936	3726	23	0.5341	0.02067
259	0	0	0	2936	3726	24	1.0728	0.03594
259	0	0	0	2936	3726	25	0.0558	0.00537
259	0	0	0	2936	3726	26	1.7689	0.01804
259	0	0	0	2936	3726	27	0.1241	0.00344
259	0	0	0	2936	3726	28	0.0767	0.01668
259	0	0	0	2936	3726	29	1.1096	0.00431
259	0	0	0	2936	3726	30	4.4395	0.02577
259	0	0	0	2936	3726	31	1.2853	0.01299
259	0	0	0	2936	3726	32	1.7166	0.10876
259	0	0	0	2936	3726	33	0.5445	0.15567
259	0	0	0	2936	3726	34	0.7141	0.01242
259	0	0	0	2936	3726	35	0.2163	0.11627
259	0	0	0	2937	3727	1	0.5961	0.00761
259	0	0	0	2937	3727	2	0.1897	0.00566
259	0	0	0	2937	3727	3	0.4151	0.00913
259	0	0	0	2937	3727	4	0.1613	0.00236
259	0	0	0	2937	3727	5	0.8775	0.05532
259	0	0	0	2937	3727	6	0.2947	0.01359
259	0	0	0	2937	3727	7	0.3362	0.00714
259	0	0	0	2937	3727	8	1.1656	0.08366
259	0	0	0	2937	3727	9	0.179	0.01071
259	0	0	0	2937	3727	10	0.122	0.00616
259	0	0	0	2937	3727	11	0.9331	0.02888
259	0	0	0	2937	3727	12	0.0524	0.01285
259	0	0	0	2937	3727	13	0.7031	0.00089
259	0	0	0	2937	3727	14	0.637	0.01123
259	0	0	0	2937	3727	15	0.09	0.04856
259	0	0	0	2937	3727	16	0.4278	0.02551
259	0	0	0	2937	3727	17	1.59	0.11178
259	0	0	0	2937	3727	18	0.3675	0.00884
259	0	0	0	2937	3727	19	0.2585	0.0018
259	0	0	0	2937	3727	20	0.6794	0.01079
259	0	0	0	2937	3727	21	0.0204	0.00135
259	0	0	0	2937	3727	22	0.438	0.00365
259	0	0	0	2937	3727	23	0.4285	0.01584
259	0	0	0	2937	3727	24	0.4864	0.02753
259	0	0	0	2937	3727	25	0.026	0.00412
259	0	0	0	2937	3727	26	1.1196	0.01382
259	0	0	0	2937	3727	27	0.1171	0.00264
259	0	0	0	2937	3727	28	0.0492	0.01278
259	0	0	0	2937	3727	29	0.689	0.0033
259	0	0	0	2937	3727	30	2.3747	0.01974
259	0	0	0	2937	3727	31	0.7744	0.00995
259	0	0	0	2937	3727	32	0.8956	0.08331
259	0	0	0	2937	3727	33	0.3538	0.11925
259	0	0	0	2937	3727	34	0.4295	0.00952
259	0	0	0	2937	3727	35	0.1016	0.08906
259	0	0	0	2937	3728	1	1.1729	0.00849
259	0	0	0	2937	3728	2	0.3399	0.00631
259	0	0	0	2937	3728	3	0.7531	0.01019
259	0	0	0	2937	3728	4	0.3066	0.00263
259	0	0	0	2937	3728	5	1.7392	0.06175
259	0	0	0	2937	3728	6	0.653	0.01517
259	0	0	0	2937	3728	7	0.488	0.00797
259	0	0	0	2937	3728	8	2.8566	0.09337
259	0	0	0	2937	3728	9	0.3367	0.01196
259	0	0	0	2937	3728	10	0.1858	0.00687
259	0	0	0	2937	3728	11	1.7864	0.03223
259	0	0	0	2937	3728	12	0.1225	0.01434
259	0	0	0	2937	3728	13	0.8741	0.00099
259	0	0	0	2937	3728	14	1.2719	0.01253
259	0	0	0	2937	3728	15	0.2339	0.0542
259	0	0	0	2937	3728	16	0.6565	0.02847
259	0	0	0	2937	3728	17	2.9898	0.12477
259	0	0	0	2937	3728	18	0.6326	0.00987
259	0	0	0	2937	3728	19	0.296	0.00201
259	0	0	0	2937	3728	20	1.2773	0.01204
259	0	0	0	2937	3728	21	0.0268	0.0015
259	0	0	0	2937	3728	22	0.6113	0.00407
259	0	0	0	2937	3728	23	0.5207	0.01767
259	0	0	0	2937	3728	24	0.79	0.03073
259	0	0	0	2937	3728	25	0.0401	0.00459
259	0	0	0	2937	3728	26	1.7043	0.01543
259	0	0	0	2937	3728	27	0.197	0.00294
259	0	0	0	2937	3728	28	0.0436	0.01426
259	0	0	0	2937	3728	29	0.9674	0.00368
259	0	0	0	2937	3728	30	3.2622	0.02203
259	0	0	0	2937	3728	31	1.0729	0.01111
259	0	0	0	2937	3728	32	1.3084	0.09298
259	0	0	0	2937	3728	33	0.5024	0.13309
259	0	0	0	2937	3728	34	0.5532	0.01062
259	0	0	0	2937	3728	35	0.1917	0.0994
260	0	0	0	2938	3729	1	0.6357	0.00745
260	0	0	0	2938	3729	2	0.1581	0.00554
260	0	0	0	2938	3729	3	0.4455	0.00895
260	0	0	0	2938	3729	4	0.1121	0.00231
260	0	0	0	2938	3729	5	0.4937	0.0542
260	0	0	0	2938	3729	6	0.3162	0.01332
260	0	0	0	2938	3729	7	0.3218	0.00699
260	0	0	0	2938	3729	8	0.8708	0.08196
260	0	0	0	2938	3729	9	0.1843	0.0105
260	0	0	0	2938	3729	10	0.1868	0.00603
260	0	0	0	2938	3729	11	0.5939	0.02829
260	0	0	0	2938	3729	12	0.2208	0.01259
260	0	0	0	2938	3729	13	0.5012	0.00087
260	0	0	0	2938	3729	14	0.558	0.011
260	0	0	0	2938	3729	15	0.2465	0.04758
260	0	0	0	2938	3729	16	0.3521	0.02499
260	0	0	0	2938	3729	17	0.6834	0.10951
260	0	0	0	2938	3729	18	0.2872	0.00866
260	0	0	0	2938	3729	19	0.1882	0.00176
260	0	0	0	2938	3729	20	0.6137	0.01057
260	0	0	0	2938	3729	21	0.0203	0.00132
260	0	0	0	2938	3729	22	0.4107	0.00357
260	0	0	0	2938	3729	23	0.3464	0.01551
260	0	0	0	2938	3729	24	0.4	0.02697
260	0	0	0	2938	3729	25	0.0701	0.00403
260	0	0	0	2938	3729	26	0.5017	0.01354
260	0	0	0	2938	3729	27	0.0888	0.00258
260	0	0	0	2938	3729	28	0.0508	0.01252
260	0	0	0	2938	3729	29	0.4209	0.00323
260	0	0	0	2938	3729	30	3.0181	0.01934
260	0	0	0	2938	3729	31	0.6856	0.00975
260	0	0	0	2938	3729	32	0.5061	0.08161
260	0	0	0	2938	3729	33	0.1334	0.11682
260	0	0	0	2938	3729	34	0.4262	0.00932
260	0	0	0	2938	3729	35	0.0577	0.08725
260	0	0	0	2938	3730	1	1.1152	0.00698
260	0	0	0	2938	3730	2	0.2785	0.00519
260	0	0	0	2938	3730	3	0.7582	0.00838
260	0	0	0	2938	3730	4	0.2028	0.00216
260	0	0	0	2938	3730	5	0.9618	0.05075
260	0	0	0	2938	3730	6	0.6915	0.01247
260	0	0	0	2938	3730	7	0.4457	0.00655
260	0	0	0	2938	3730	8	1.5959	0.07675
260	0	0	0	2938	3730	9	0.3865	0.00983
260	0	0	0	2938	3730	10	0.2516	0.00565
260	0	0	0	2938	3730	11	2.0222	0.02649
260	0	0	0	2938	3730	12	0.396	0.01179
260	0	0	0	2938	3730	13	0.6671	0.00081
260	0	0	0	2938	3730	14	1.1197	0.0103
260	0	0	0	2938	3730	15	0.3526	0.04455
260	0	0	0	2938	3730	16	0.5304	0.02341
260	0	0	0	2938	3730	17	1.0726	0.10255
260	0	0	0	2938	3730	18	0.5271	0.00811
260	0	0	0	2938	3730	19	0.2338	0.00165
260	0	0	0	2938	3730	20	1.1313	0.0099
260	0	0	0	2938	3730	21	0.0335	0.00123
260	0	0	0	2938	3730	22	0.5537	0.00335
260	0	0	0	2938	3730	23	0.5265	0.01453
260	0	0	0	2938	3730	24	0.7771	0.02526
260	0	0	0	2938	3730	25	0.1108	0.00378
260	0	0	0	2938	3730	26	0.8454	0.01268
260	0	0	0	2938	3730	27	0.1355	0.00242
260	0	0	0	2938	3730	28	0.0641	0.01173
260	0	0	0	2938	3730	29	0.6341	0.00303
260	0	0	0	2938	3730	30	4.6341	0.01811
260	0	0	0	2938	3730	31	1.0863	0.00913
260	0	0	0	2938	3730	32	0.9135	0.07643
260	0	0	0	2938	3730	33	0.306	0.1094
260	0	0	0	2938	3730	34	0.6082	0.00873
260	0	0	0	2938	3730	35	0.1018	0.08171
260	0	0	0	2939	3731	1	0.6584	0.0067
260	0	0	0	2939	3731	2	0.1834	0.00499
260	0	0	0	2939	3731	3	0.4969	0.00805
260	0	0	0	2939	3731	4	0.1469	0.00208
260	0	0	0	2939	3731	5	0.4372	0.04875
260	0	0	0	2939	3731	6	0.4123	0.01198
260	0	0	0	2939	3731	7	0.326	0.00629
260	0	0	0	2939	3731	8	1.0387	0.07372
260	0	0	0	2939	3731	9	0.2061	0.00944
260	0	0	0	2939	3731	10	0.1817	0.00543
260	0	0	0	2939	3731	11	0.5971	0.02545
260	0	0	0	2939	3731	12	0.2575	0.01132
260	0	0	0	2939	3731	13	0.4254	0.00078
260	0	0	0	2939	3731	14	0.6292	0.00989
260	0	0	0	2939	3731	15	0.2159	0.0428
260	0	0	0	2939	3731	16	0.3616	0.02248
260	0	0	0	2939	3731	17	0.6325	0.09851
260	0	0	0	2939	3731	18	0.2635	0.00779
260	0	0	0	2939	3731	19	0.1945	0.00158
260	0	0	0	2939	3731	20	0.6128	0.00951
260	0	0	0	2939	3731	21	0.0256	0.00119
260	0	0	0	2939	3731	22	0.4274	0.00321
260	0	0	0	2939	3731	23	0.4216	0.01396
260	0	0	0	2939	3731	24	0.4153	0.02426
260	0	0	0	2939	3731	25	0.0771	0.00363
260	0	0	0	2939	3731	26	0.5172	0.01218
260	0	0	0	2939	3731	27	0.0288	0.00232
260	0	0	0	2939	3731	28	0.0407	0.01126
260	0	0	0	2939	3731	29	0.466	0.00291
260	0	0	0	2939	3731	30	1.6301	0.0174
260	0	0	0	2939	3731	31	0.7021	0.00877
260	0	0	0	2939	3731	32	0.5479	0.07341
260	0	0	0	2939	3731	33	0.1713	0.10509
260	0	0	0	2939	3731	34	0.4369	0.00839
260	0	0	0	2939	3731	35	0.0696	0.07848
260	0	0	0	2939	3732	1	0.4812	0.00698
260	0	0	0	2939	3732	2	0.3034	0.00519
260	0	0	0	2939	3732	3	0.7864	0.00838
260	0	0	0	2939	3732	4	0.2187	0.00216
260	0	0	0	2939	3732	5	0.6619	0.05074
260	0	0	0	2939	3732	6	0.6259	0.01247
260	0	0	0	2939	3732	7	0.3922	0.00655
260	0	0	0	2939	3732	8	1.5257	0.07673
260	0	0	0	2939	3732	9	0.3527	0.00983
260	0	0	0	2939	3732	10	0.2338	0.00565
260	0	0	0	2939	3732	11	0.7714	0.02649
260	0	0	0	2939	3732	12	0.4032	0.01178
260	0	0	0	2939	3732	13	0.5349	0.00081
260	0	0	0	2939	3732	14	1.1964	0.0103
260	0	0	0	2939	3732	15	0.2622	0.04454
260	0	0	0	2939	3732	16	0.5479	0.0234
260	0	0	0	2939	3732	17	1.1646	0.10253
260	0	0	0	2939	3732	18	0.4671	0.00811
260	0	0	0	2939	3732	19	0.2439	0.00165
260	0	0	0	2939	3732	20	1.0626	0.00989
260	0	0	0	2939	3732	21	0.0422	0.00123
260	0	0	0	2939	3732	22	0.583	0.00335
260	0	0	0	2939	3732	23	0.4791	0.01452
260	0	0	0	2939	3732	24	0.7883	0.02525
260	0	0	0	2939	3732	25	0.1241	0.00377
260	0	0	0	2939	3732	26	0.8174	0.01268
260	0	0	0	2939	3732	27	0.061	0.00242
260	0	0	0	2939	3732	28	0.0759	0.01172
260	0	0	0	2939	3732	29	0.6897	0.00303
260	0	0	0	2939	3732	30	2.4996	0.0181
260	0	0	0	2939	3732	31	1.0484	0.00913
260	0	0	0	2939	3732	32	0.9585	0.07641
260	0	0	0	2939	3732	33	0.2888	0.10937
260	0	0	0	2939	3732	34	0.5915	0.00873
260	0	0	0	2939	3732	35	0.1162	0.08168
249	1	1	1	2940	3733	1	0.5132	0.01181
249	1	1	1	2940	3733	2	0.1083	0.00878
249	1	1	1	2940	3733	3	0.4308	0.01418
249	1	1	1	2940	3733	4	0.095	0.00366
249	1	1	1	2940	3733	5	0.2964	0.08586
249	1	1	1	2940	3733	6	0.308	0.0211
249	1	1	1	2940	3733	7	0.2428	0.01108
249	1	1	1	2940	3733	8	0.7544	0.12984
249	1	1	1	2940	3733	9	0.1753	0.01663
249	1	1	1	2940	3733	10	0.1454	0.00956
249	1	1	1	2940	3733	11	0.4634	0.04482
249	1	1	1	2940	3733	12	0.6272	0.01994
249	1	1	1	2940	3733	13	0.4527	0.00138
249	1	1	1	2940	3733	14	0.2386	0.01742
249	1	1	1	2940	3733	15	0.1866	0.07537
249	1	1	1	2940	3733	16	0.3211	0.03959
249	1	1	1	2940	3733	17	0.5324	0.17349
249	1	1	1	2940	3733	18	0.5221	0.01372
249	1	1	1	2940	3733	19	0.1352	0.00279
249	1	1	1	2940	3733	20	0.4363	0.01674
249	1	1	1	2940	3733	21	0.0643	0.00209
249	1	1	1	2940	3733	22	0.3077	0.00566
249	1	1	1	2940	3733	23	0.3064	0.02458
249	1	1	1	2940	3733	24	0.2724	0.04273
249	1	1	1	2940	3733	25	0.0614	0.00639
249	1	1	1	2940	3733	26	0.5294	0.02145
249	1	1	1	2940	3733	27	0.1187	0.00409
249	1	1	1	2940	3733	28	0.0409	0.01984
249	1	1	1	2940	3733	29	0.3598	0.00512
249	1	1	1	2940	3733	30	5.8739	0.03064
249	1	1	1	2940	3733	31	0.6479	0.01545
249	1	1	1	2940	3733	32	0.4257	0.12929
249	1	1	1	2940	3733	33	0.1715	0.18507
249	1	1	1	2940	3733	34	0.4864	0.01477
249	1	1	1	2940	3733	35	NA	0.13822
249	1	1	1	2940	3734	1	1.1029	0.01412
249	1	1	1	2940	3734	2	0.2165	0.0105
249	1	1	1	2940	3734	3	0.6846	0.01695
249	1	1	1	2940	3734	4	0.1418	0.00438
249	1	1	1	2940	3734	5	0.5762	0.10267
249	1	1	1	2940	3734	6	0.6222	0.02523
249	1	1	1	2940	3734	7	0.363	0.01325
249	1	1	1	2940	3734	8	1.7836	0.15526
249	1	1	1	2940	3734	9	0.321	0.01988
249	1	1	1	2940	3734	10	0.2006	0.01143
249	1	1	1	2940	3734	11	0.6824	0.05359
249	1	1	1	2940	3734	12	1.0234	0.02385
249	1	1	1	2940	3734	13	0.5782	0.00165
249	1	1	1	2940	3734	14	0.4706	0.02083
249	1	1	1	2940	3734	15	0.4194	0.09013
249	1	1	1	2940	3734	16	0.4141	0.04735
249	1	1	1	2940	3734	17	0.9523	0.20746
249	1	1	1	2940	3734	18	0.9729	0.01641
249	1	1	1	2940	3734	19	0.176	0.00334
249	1	1	1	2940	3734	20	0.8467	0.02002
249	1	1	1	2940	3734	21	0.1009	0.0025
249	1	1	1	2940	3734	22	0.4817	0.00677
249	1	1	1	2940	3734	23	0.4069	0.02939
249	1	1	1	2940	3734	24	0.7384	0.0511
249	1	1	1	2940	3734	25	0.1024	0.00764
249	1	1	1	2940	3734	26	0.8828	0.02565
249	1	1	1	2940	3734	27	0.1835	0.00489
249	1	1	1	2940	3734	28	0.0496	0.02372
249	1	1	1	2940	3734	29	0.5583	0.00613
249	1	1	1	2940	3734	30	8.5117	0.03663
249	1	1	1	2940	3734	31	0.917	0.01847
249	1	1	1	2940	3734	32	0.5736	0.15461
249	1	1	1	2940	3734	33	0.1463	0.22131
249	1	1	1	2940	3734	34	0.6677	0.01766
249	1	1	1	2940	3734	35	0.1638	0.16528
249	1	1	1	2941	3735	1	0.4187	0.00688
249	1	1	1	2941	3735	2	0.0337	0.00512
249	1	1	1	2941	3735	3	0.3841	0.00826
249	1	1	1	2941	3735	4	0.0469	0.00213
249	1	1	1	2941	3735	5	0.2057	0.05003
249	1	1	1	2941	3735	6	0.222	0.01229
249	1	1	1	2941	3735	7	0.115	0.00645
249	1	1	1	2941	3735	8	0.3804	0.07565
249	1	1	1	2941	3735	9	0.1625	0.00969
249	1	1	1	2941	3735	10	0.1098	0.00557
249	1	1	1	2941	3735	11	0.2786	0.02611
249	1	1	1	2941	3735	12	0.608	0.01162
249	1	1	1	2941	3735	13	0.3788	8e-04
249	1	1	1	2941	3735	14	0.0999	0.01015
249	1	1	1	2941	3735	15	0.1667	0.04392
249	1	1	1	2941	3735	16	0.1772	0.02307
249	1	1	1	2941	3735	17	0.2594	0.10109
249	1	1	1	2941	3735	18	0.4098	0.008
249	1	1	1	2941	3735	19	0.1036	0.00163
249	1	1	1	2941	3735	20	0.2382	0.00976
249	1	1	1	2941	3735	21	0.0413	0.00122
249	1	1	1	2941	3735	22	0.2074	0.0033
249	1	1	1	2941	3735	23	0.2176	0.01432
249	1	1	1	2941	3735	24	0.1918	0.0249
249	1	1	1	2941	3735	25	0.0448	0.00372
249	1	1	1	2941	3735	26	0.3475	0.0125
249	1	1	1	2941	3735	27	0.1628	0.00238
249	1	1	1	2941	3735	28	0.0289	0.01156
249	1	1	1	2941	3735	29	0.2747	0.00298
249	1	1	1	2941	3735	30	3.7952	0.01785
249	1	1	1	2941	3735	31	0.447	0.009
249	1	1	1	2941	3735	32	0.2257	0.07534
249	1	1	1	2941	3735	33	NA	0.10784
249	1	1	1	2941	3735	34	0.3498	0.00861
249	1	1	1	2941	3735	35	0.0738	0.08054
249	1	1	1	2941	3736	1	0.8093	0.00986
249	1	1	1	2941	3736	2	0.1017	0.00733
249	1	1	1	2941	3736	3	0.5475	0.01184
249	1	1	1	2941	3736	4	0.0822	0.00306
249	1	1	1	2941	3736	5	0.4734	0.07172
249	1	1	1	2941	3736	6	0.4585	0.01763
249	1	1	1	2941	3736	7	0.2195	0.00925
249	1	1	1	2941	3736	8	1.0356	0.10846
249	1	1	1	2941	3736	9	0.3108	0.01389
249	1	1	1	2941	3736	10	0.1823	0.00798
249	1	1	1	2941	3736	11	0.8054	0.03744
249	1	1	1	2941	3736	12	1.2298	0.01666
249	1	1	1	2941	3736	13	0.4892	0.00115
249	1	1	1	2941	3736	14	0.2105	0.01455
249	1	1	1	2941	3736	15	0.2807	0.06296
249	1	1	1	2941	3736	16	0.3376	0.03308
249	1	1	1	2941	3736	17	0.4905	0.14493
249	1	1	1	2941	3736	18	0.8159	0.01146
249	1	1	1	2941	3736	19	0.1377	0.00233
249	1	1	1	2941	3736	20	0.4804	0.01399
249	1	1	1	2941	3736	21	0.0775	0.00174
249	1	1	1	2941	3736	22	0.3136	0.00473
249	1	1	1	2941	3736	23	0.374	0.02053
249	1	1	1	2941	3736	24	0.4415	0.03569
249	1	1	1	2941	3736	25	0.0935	0.00534
249	1	1	1	2941	3736	26	0.6638	0.01792
249	1	1	1	2941	3736	27	0.2711	0.00342
249	1	1	1	2941	3736	28	0.031	0.01657
249	1	1	1	2941	3736	29	0.4651	0.00428
249	1	1	1	2941	3736	30	6.5802	0.02559
249	1	1	1	2941	3736	31	0.8013	0.0129
249	1	1	1	2941	3736	32	0.5239	0.10801
249	1	1	1	2941	3736	33	0.1696	0.1546
249	1	1	1	2941	3736	34	0.583	0.01234
249	1	1	1	2941	3736	35	0.1347	0.11547
250	1	1	1	2942	3737	1	0.6352	0.00501
250	1	1	1	2942	3737	2	0.0863	0.00372
250	1	1	1	2942	3737	3	0.491	0.00601
250	1	1	1	2942	3737	4	0.0846	0.00155
250	1	1	1	2942	3737	5	0.7491	0.03639
250	1	1	1	2942	3737	6	0.4186	0.00894
250	1	1	1	2942	3737	7	0.2942	0.0047
250	1	1	1	2942	3737	8	0.6524	0.05504
250	1	1	1	2942	3737	9	0.1457	0.00705
250	1	1	1	2942	3737	10	0.1826	0.00405
250	1	1	1	2942	3737	11	0.4952	0.019
250	1	1	1	2942	3737	12	0.3046	0.00845
250	1	1	1	2942	3737	13	0.528	0.00058
250	1	1	1	2942	3737	14	0.1906	0.00739
250	1	1	1	2942	3737	15	0.189	0.03195
250	1	1	1	2942	3737	16	0.3247	0.01678
250	1	1	1	2942	3737	17	0.3907	0.07354
250	1	1	1	2942	3737	18	0.4202	0.00582
250	1	1	1	2942	3737	19	0.1055	0.00118
250	1	1	1	2942	3737	20	0.4218	0.0071
250	1	1	1	2942	3737	21	0.0178	0.00089
250	1	1	1	2942	3737	22	0.351	0.0024
250	1	1	1	2942	3737	23	0.3295	0.01042
250	1	1	1	2942	3737	24	0.3025	0.01811
250	1	1	1	2942	3737	25	0.0562	0.00271
250	1	1	1	2942	3737	26	0.523	0.00909
250	1	1	1	2942	3737	27	0.179	0.00173
250	1	1	1	2942	3737	28	0.0274	0.00841
250	1	1	1	2942	3737	29	0.3782	0.00217
250	1	1	1	2942	3737	30	0.9917	0.01299
250	1	1	1	2942	3737	31	0.5601	0.00655
250	1	1	1	2942	3737	32	0.533	0.05481
250	1	1	1	2942	3737	33	NA	0.07845
250	1	1	1	2942	3737	34	0.2988	0.00626
250	1	1	1	2942	3737	35	0.093	0.05859
250	1	1	1	2942	3738	1	1.1243	0.00779
250	1	1	1	2942	3738	2	0.1949	0.00579
250	1	1	1	2942	3738	3	0.8729	0.00935
250	1	1	1	2942	3738	4	NA	0.00241
250	1	1	1	2942	3738	5	1.4266	0.05661
250	1	1	1	2942	3738	6	0.8367	0.01391
250	1	1	1	2942	3738	7	0.4943	0.0073
250	1	1	1	2942	3738	8	1.7542	0.08561
250	1	1	1	2942	3738	9	0.3391	0.01096
250	1	1	1	2942	3738	10	0.2766	0.0063
250	1	1	1	2942	3738	11	0.9538	0.02955
250	1	1	1	2942	3738	12	0.5543	0.01315
250	1	1	1	2942	3738	13	0.8884	0.00091
250	1	1	1	2942	3738	14	0.3699	0.01149
250	1	1	1	2942	3738	15	0.2927	0.04969
250	1	1	1	2942	3738	16	0.5554	0.02611
250	1	1	1	2942	3738	17	0.6095	0.11439
250	1	1	1	2942	3738	18	1.0059	0.00905
250	1	1	1	2942	3738	19	0.162	0.00184
250	1	1	1	2942	3738	20	0.8534	0.01104
250	1	1	1	2942	3738	21	0.0348	0.00138
250	1	1	1	2942	3738	22	0.6182	0.00373
250	1	1	1	2942	3738	23	0.5661	0.0162
250	1	1	1	2942	3738	24	0.7914	0.02817
250	1	1	1	2942	3738	25	0.1	0.00421
250	1	1	1	2942	3738	26	0.9454	0.01414
250	1	1	1	2942	3738	27	0.2956	0.0027
250	1	1	1	2942	3738	28	0.0334	0.01308
250	1	1	1	2942	3738	29	0.6804	0.00338
250	1	1	1	2942	3738	30	2.0329	0.0202
250	1	1	1	2942	3738	31	1.1338	0.01018
250	1	1	1	2942	3738	32	0.9057	0.08525
250	1	1	1	2942	3738	33	NA	0.12202
250	1	1	1	2942	3738	34	0.5331	0.00974
250	1	1	1	2942	3738	35	0.1944	0.09113
250	1	1	1	2943	3739	1	0.606	0.00548
250	1	1	1	2943	3739	2	0.0924	0.00407
250	1	1	1	2943	3739	3	0.5168	0.00658
250	1	1	1	2943	3739	4	0.0916	0.0017
250	1	1	1	2943	3739	5	0.5425	0.03983
250	1	1	1	2943	3739	6	0.345	0.00979
250	1	1	1	2943	3739	7	0.2649	0.00514
250	1	1	1	2943	3739	8	0.6412	0.06023
250	1	1	1	2943	3739	9	0.1872	0.00771
250	1	1	1	2943	3739	10	0.1597	0.00443
250	1	1	1	2943	3739	11	0.4342	0.02079
250	1	1	1	2943	3739	12	0.2673	0.00925
250	1	1	1	2943	3739	13	0.6063	0.00064
250	1	1	1	2943	3739	14	0.2005	0.00808
250	1	1	1	2943	3739	15	0.134	0.03496
250	1	1	1	2943	3739	16	0.2826	0.01837
250	1	1	1	2943	3739	17	0.4636	0.08048
250	1	1	1	2943	3739	18	0.5232	0.00637
250	1	1	1	2943	3739	19	0.1164	0.00129
250	1	1	1	2943	3739	20	0.3424	0.00777
250	1	1	1	2943	3739	21	0.0266	0.00097
250	1	1	1	2943	3739	22	0.2939	0.00263
250	1	1	1	2943	3739	23	0.2513	0.0114
250	1	1	1	2943	3739	24	0.317	0.01982
250	1	1	1	2943	3739	25	0.0479	0.00296
250	1	1	1	2943	3739	26	0.5485	0.00995
250	1	1	1	2943	3739	27	0.1013	0.0019
250	1	1	1	2943	3739	28	0.0155	0.0092
250	1	1	1	2943	3739	29	0.4064	0.00238
250	1	1	1	2943	3739	30	2.9101	0.01421
250	1	1	1	2943	3739	31	0.5936	0.00717
250	1	1	1	2943	3739	32	0.4353	0.05998
250	1	1	1	2943	3739	33	0.2084	0.08585
250	1	1	1	2943	3739	34	0.4395	0.00685
250	1	1	1	2943	3739	35	0.0957	0.06412
250	1	1	1	2943	3740	1	1.1499	0.00749
250	1	1	1	2943	3740	2	0.1652	0.00557
250	1	1	1	2943	3740	3	0.7748	0.00899
250	1	1	1	2943	3740	4	0.1602	0.00232
250	1	1	1	2943	3740	5	0.8406	0.05447
250	1	1	1	2943	3740	6	0.8688	0.01339
250	1	1	1	2943	3740	7	0.5079	0.00703
250	1	1	1	2943	3740	8	1.8118	0.08237
250	1	1	1	2943	3740	9	0.3074	0.01055
250	1	1	1	2943	3740	10	0.2494	0.00606
250	1	1	1	2943	3740	11	0.6784	0.02843
250	1	1	1	2943	3740	12	0.4844	0.01265
250	1	1	1	2943	3740	13	0.8643	0.00087
250	1	1	1	2943	3740	14	0.3433	0.01105
250	1	1	1	2943	3740	15	0.209	0.04782
250	1	1	1	2943	3740	16	0.4356	0.02512
250	1	1	1	2943	3740	17	0.6278	0.11007
250	1	1	1	2943	3740	18	1.0246	0.00871
250	1	1	1	2943	3740	19	0.151	0.00177
250	1	1	1	2943	3740	20	0.6941	0.01062
250	1	1	1	2943	3740	21	0.0441	0.00132
250	1	1	1	2943	3740	22	0.4607	0.00359
250	1	1	1	2943	3740	23	0.3969	0.01559
250	1	1	1	2943	3740	24	0.4822	0.02711
250	1	1	1	2943	3740	25	0.08	0.00405
250	1	1	1	2943	3740	26	0.9328	0.01361
250	1	1	1	2943	3740	27	0.1366	0.0026
250	1	1	1	2943	3740	28	0.0219	0.01258
250	1	1	1	2943	3740	29	0.6575	0.00325
250	1	1	1	2943	3740	30	4.9359	0.01944
250	1	1	1	2943	3740	31	0.9524	0.0098
250	1	1	1	2943	3740	32	0.6692	0.08203
250	1	1	1	2943	3740	33	NA	0.11742
250	1	1	1	2943	3740	34	0.655	0.00937
250	1	1	1	2943	3740	35	0.1759	0.08769
251	1	1	1	2944	3741	1	0.6447	0.01311
251	1	1	1	2944	3741	2	2.2525	0.00975
251	1	1	1	2944	3741	3	0.5447	0.01574
251	1	1	1	2944	3741	4	0.1817	0.00406
251	1	1	1	2944	3741	5	0.2707	0.09534
251	1	1	1	2944	3741	6	0.3826	0.02343
251	1	1	1	2944	3741	7	0.3743	0.0123
251	1	1	1	2944	3741	8	0.7592	0.14417
251	1	1	1	2944	3741	9	0.0665	0.01846
251	1	1	1	2944	3741	10	0.123	0.01061
251	1	1	1	2944	3741	11	0.5585	0.04977
251	1	1	1	2944	3741	12	0.3505	0.02214
251	1	1	1	2944	3741	13	0.5547	0.00153
251	1	1	1	2944	3741	14	0.3096	0.01935
251	1	1	1	2944	3741	15	0.1488	0.08369
251	1	1	1	2944	3741	16	0.3865	0.04397
251	1	1	1	2944	3741	17	0.9169	0.19264
251	1	1	1	2944	3741	18	0.4525	0.01524
251	1	1	1	2944	3741	19	0.1453	0.0031
251	1	1	1	2944	3741	20	0.3543	0.01859
251	1	1	1	2944	3741	21	0.0595	0.00232
251	1	1	1	2944	3741	22	0.4506	0.00629
251	1	1	1	2944	3741	23	0.7327	0.02729
251	1	1	1	2944	3741	24	0.3337	0.04745
251	1	1	1	2944	3741	25	0.0294	0.00709
251	1	1	1	2944	3741	26	0.7712	0.02382
251	1	1	1	2944	3741	27	0.1267	0.00454
251	1	1	1	2944	3741	28	0.0617	0.02202
251	1	1	1	2944	3741	29	0.6115	0.00569
251	1	1	1	2944	3741	30	2.3536	0.03402
251	1	1	1	2944	3741	31	0.8128	0.01715
251	1	1	1	2944	3741	32	0.3249	0.14357
251	1	1	1	2944	3741	33	0.3614	0.2055
251	1	1	1	2944	3741	34	0.4261	0.0164
251	1	1	1	2944	3741	35	0.2956	0.15348
251	1	1	1	2944	3742	1	1.1504	0.02
251	1	1	1	2944	3742	2	3.5548	0.01487
251	1	1	1	2944	3742	3	0.7771	0.02401
251	1	1	1	2944	3742	4	0.2501	0.0062
251	1	1	1	2944	3742	5	0.6612	0.14542
251	1	1	1	2944	3742	6	0.7516	0.03574
251	1	1	1	2944	3742	7	0.5576	0.01876
251	1	1	1	2944	3742	8	1.0762	0.21991
251	1	1	1	2944	3742	9	0.1012	0.02816
251	1	1	1	2944	3742	10	0.1344	0.01619
251	1	1	1	2944	3742	11	0.7492	0.07591
251	1	1	1	2944	3742	12	0.6106	0.03377
251	1	1	1	2944	3742	13	0.695	0.00233
251	1	1	1	2944	3742	14	0.4861	0.02951
251	1	1	1	2944	3742	15	0.313	0.12765
251	1	1	1	2944	3742	16	0.6147	0.06706
251	1	1	1	2944	3742	17	1.4784	0.29384
251	1	1	1	2944	3742	18	0.8476	0.02324
251	1	1	1	2944	3742	19	0.172	0.00472
251	1	1	1	2944	3742	20	0.5801	0.02836
251	1	1	1	2944	3742	21	0.0757	0.00354
251	1	1	1	2944	3742	22	0.6186	0.00959
251	1	1	1	2944	3742	23	0.8517	0.04163
251	1	1	1	2944	3742	24	0.8068	0.07237
251	1	1	1	2944	3742	25	0.0459	0.01082
251	1	1	1	2944	3742	26	1.1325	0.03633
251	1	1	1	2944	3742	27	0.173	0.00693
251	1	1	1	2944	3742	28	0.0465	0.03359
251	1	1	1	2944	3742	29	0.8693	0.00868
251	1	1	1	2944	3742	30	3.4774	0.05189
251	1	1	1	2944	3742	31	1.2413	0.02616
251	1	1	1	2944	3742	32	0.5238	0.21899
251	1	1	1	2944	3742	33	0.4202	0.31346
251	1	1	1	2944	3742	34	0.5195	0.02502
251	1	1	1	2944	3742	35	0.6433	0.23411
251	1	1	1	2945	3743	1	0.6219	0.01605
251	1	1	1	2945	3743	2	2.4265	0.01193
251	1	1	1	2945	3743	3	0.4607	0.01927
251	1	1	1	2945	3743	4	0.1744	0.00497
251	1	1	1	2945	3743	5	0.502	0.11671
251	1	1	1	2945	3743	6	0.3959	0.02868
251	1	1	1	2945	3743	7	0.3833	0.01506
251	1	1	1	2945	3743	8	0.6673	0.1765
251	1	1	1	2945	3743	9	0.095	0.02261
251	1	1	1	2945	3743	10	0.1103	0.01299
251	1	1	1	2945	3743	11	0.4538	0.06092
251	1	1	1	2945	3743	12	0.3885	0.02711
251	1	1	1	2945	3743	13	0.3781	0.00187
251	1	1	1	2945	3743	14	0.1468	0.02368
251	1	1	1	2945	3743	15	0.2569	0.10246
251	1	1	1	2945	3743	16	0.3521	0.05382
251	1	1	1	2945	3743	17	0.6397	0.23584
251	1	1	1	2945	3743	18	0.4326	0.01865
251	1	1	1	2945	3743	19	0.1076	0.00379
251	1	1	1	2945	3743	20	0.3081	0.02276
251	1	1	1	2945	3743	21	0.0421	0.00284
251	1	1	1	2945	3743	22	0.3249	0.0077
251	1	1	1	2945	3743	23	0.337	0.03341
251	1	1	1	2945	3743	24	0.2927	0.05809
251	1	1	1	2945	3743	25	0.0249	0.00868
251	1	1	1	2945	3743	26	0.455	0.02916
251	1	1	1	2945	3743	27	0.0517	0.00556
251	1	1	1	2945	3743	28	0.0332	0.02696
251	1	1	1	2945	3743	29	0.4816	0.00696
251	1	1	1	2945	3743	30	2.8133	0.04165
251	1	1	1	2945	3743	31	0.5777	0.021
251	1	1	1	2945	3743	32	0.264	0.17576
251	1	1	1	2945	3743	33	NA	0.25158
251	1	1	1	2945	3743	34	0.3126	0.02008
251	1	1	1	2945	3743	35	0.1368	0.1879
251	1	1	1	2945	3744	1	1.1986	0.02047
251	1	1	1	2945	3744	2	4.2071	0.01522
251	1	1	1	2945	3744	3	0.7112	0.02457
251	1	1	1	2945	3744	4	0.2638	0.00634
[truncated: 34,541 more rows]
