# Supplementary material for: Regulatory Dynamics of Cell Differentiation Revealed by True Time Series From Multinucleate Single Cells
Source: Front Genet. 2021 Jan 8;11:612256. doi: 10.3389/fgene.2020.612256 (PMC7820898; doi:10.3389/fgene.2020.612256)
Supplement: Supplementary file 1 [file Data_Sheet_1.ZIP › Supplementary Files & Code/(2) Clustering with Simprof Algorithm/myR/anna_zeitreihe_neu01_4PN_.csv]

Exp	Pl	Spo	PlNr	psgA	pldC	pptB	pldB	pikB	ralA	nhpA	pumA	anxA	ardA	meiB	hstA	pcnA	uchA	cudA	pikC	ribA	pksA	dspA	ribB	hcpA	damA	arpA	tspA	rasA	pptA	ehdA	spiA	cdcA	pakA	gapA	pldA	ligA	pwiA	rgsA
0	P257_FR0-	-	-P1_0h	1.26012561043135	4.94798514723319	1.23009658772231	2.33698047065855	4.86755031234527	2.07589223180068	1.05412971392868	3.0028427271312	1.74414629925115	1.69427303334913	1.99346754617194	0.158945108360137	0.0760401561163183	0.752907049925778	1.50046789054008	1.81863848364397	1.8275570062676	1.30547677702279	1.01225152607698	1.07361979274047	0.739413648012387	1.04912720386036	0.759020969032485	0.414833067972697	1.18772872054691	0.307586365037035	0.792127212823093	0.457071077575011	0.41172721061516	0.506314574232467	0.428204617385914	0.164964060979842	0.406502879460447	0.10937768865394	0.221352001465566
0	P257_FR0-	-	-P1_1h	2.10197551878041	15.3894321584763	1.15267182704383	2.26853876626241	4.37843759316111	2.60839454907219	0.694069363263843	3.6365713933018	2.76450174183614	2.24178256416408	1.78550628819818	0.189124011064427	0.0620101019625062	0.949594296148043	1.36357254143053	1.95729664779717	2.08786393948214	1.36361475428794	0.931217353499256	1.04750590903457	0.964365000746035	1.18951207143219	0.868941717052053	0.43274701726399	1.27972059534464	0.492092784875847	0.738224791520495	0.677350756588484	0.434573380707024	0.643218909925609	0.508341010399946	0.137790195764485	0.453018534055045	0.100203658630359	0.298205207600071
0	P257_FR0-	-	-P1_2h	1.38464471039936	5.96088166988833	1.37099453293141	1.95041217703512	5.63647164224342	1.49979895986961	0.358126642255597	2.5793054210645	3.05227447398382	1.35007310219977	1.65503003762639	0.108812615392001	0.0718464039319423	0.745156817573452	1.5067542573359	1.8610666689249	1.5005477566958	1.03501206738063	1.08713242459979	0.974695350518736	1.2146016080189	0.832732661605694	0.987707174692319	0.318854642828065	1.30904981700291	0.23647030955583	0.578303469155925	0.79625308457821	0.211501905104664	0.27363298453547	0.590202123518985	0.097751859790291	0.407413885457556	0.124171883710729	0.193923104230861
0	P257_FR0-	-	-P1_3h	1.2989933220556	7.33170705840285	1.10308083285652	1.75945303593083	3.64321363031969	0.939613587952566	0.875484119150021	3.3007052061732	2.01986872259472	1.55870617370343	1.6975193704012	0.909335952269905	0.741806969262173	1.00146595383095	1.24743039709897	1.67607471851895	1.73800303805416	1.27599657321131	1.08369069611021	0.96458437887492	1.32609819076283	1.15570149995084	0.795727194078193	1.3824381279412	1.102207716184	0.221222696976235	0.700498758893777	0.355708522386925	0.388896207346486	0.611101492607279	0.423951333331472	0.132183222866236	0.345406095601192	0.120782200398329	0.22939529147709
0	P257_FR0-	-	-P1_4h	1.3414111081038	2.27683447411656	1.60773206692734	1.90550956066241	2.13539576493958	2.46951724939746	0.322755712065048	2.72045381157745	2.1549844585504	1.63804890208037	1.50131308924395	0.450909188028477	0.0731218643184045	0.936400919124148	1.1507122117642	1.83742863131716	1.56086139989759	1.574269138856	0.831831096319847	1.02844101123595	1.1115999436337	0.893450609686165	1.2679814263562	0.502701866157566	1.51383643098498	0.377377409698512	0.673376201164835	0.609274367196071	0.563045629979899	0.766668466766524	0.549305294333868	0.159117809560227	0.332085347802841	0.187214343477522	0.22681877224223
0	P257_FR0-	-	-P1_5h	1.20367488667725	2.53519707285453	1.28777581056441	1.90287723553276	1.63184177619449	2.05961591263673	0.296268018154849	2.15775639927378	1.97716176161383	1.44491094219718	1.41542682158828	0.506632849585715	0.078710918987988	0.948331263482932	1.16758702480139	1.86372281737843	1.5721159653907	1.46718303279564	0.861908052694672	1.00350735970561	1.22871200457776	0.867818213394143	1.17630749209474	0.631204103691081	1.10487063946921	0.238782531253393	0.619840418878068	0.832708011104536	0.55115723886043	0.721761142857628	0.532055443589823	0.210756102672306	0.391245623024903	0.184136337935935	0.319419184838065
0	P257_FR0-	-	-P1_6h	1.12786344029029	2.66216936146055	0.836758289641506	1.8795890869067	1.39117757749271	1.5336613038516	0.247869220427298	1.83476599877708	1.73606743873598	1.599094147319	1.55429125111728	0.56265167011324	0.123316345705841	0.90599551841953	1.3608706799138	1.93821713567679	1.68163246962094	1.52142689379651	0.978786666954081	1.05683919894392	1.3487080505375	0.953776514203165	1.20697295614701	0.628890829169027	1.20121420295068	0.291379065731905	0.668108950529977	0.701737307814144	0.5926506493396	0.808465391370278	0.535774442197194	0.233661878796726	0.365792379749551	0.151552676960389	0.263626544486534
0	P257_FR0-	-	-P1_7h	0.901944446771366	0.699430123030851	1.50900808248686	2.55994221559091	1.50744270943598	1.28456804892238	0.206945520094215	1.62911535427238	1.81585849488612	1.61035087525494	1.62951265810911	0.672020216729933	0.133594987065645	0.726236065817046	1.4759985647001	1.77558309221331	1.63416240855656	1.52287110520374	1.03262380224639	1.10511519571836	1.42192669819718	0.936209955053428	1.36786420319437	0.792459242305078	1.27900728566071	0.276609927981915	0.688671393330509	0.933822172375398	0.608563168458397	0.672896769260129	0.574382933301034	0.3249622392933	0.399884422127458	0.228902555071359	0.17894615602464
0	P257_FR0-	-	-P1_8h	0.94369776790592	1.98159023903558	1.33369647871088	2.09146766767281	1.34567928136928	1.64300612226107	0.219172190452163	2.12760489074877	1.24883730418084	2.42833321343256	1.49999226851688	1.31946825281297	0.10979211772653	0.836426832846081	1.11811091049799	1.67084561773928	1.84355034913879	1.74942427785038	0.84357736668885	1.04334853042412	1.14098488913186	0.975941101584025	1.24229434396431	0.900034575334012	1.00681029496368	0.590682718053138	0.697250620177251	0.698115527633676	0.846138118259404	0.916324674241691	0.507262552477731	0.226304572350261	0.303346823153515	0.199167905703606	0.230044335653578
0	P257_FR0-	-	-P1_9h	1.1467667560921	3.59079550843534	1.20844431632097	1.59481699435192	1.77142724361601	1.27206151959151	0.158566625094019	2.0498201632993	1.86453554153354	2.01910731713395	1.46690579990102	0.750904868971004	0.162401584137104	0.755551776950393	1.32399770677602	1.74096131050982	1.41258462739961	1.29727640317417	0.850945170557045	1.0664008294829	1.26856998099491	0.758883963875599	1.04648633274947	0.794901716672441	1.09042485906355	0.448936631593226	0.649776870374839	0.849860058687493	0.632475367583794	0.671934722692308	0.580793929333145	0.19002757422381	0.360876251299846	0.219621653589749	0.220857189198316
0	P257_FR0-	-	-P1_10h	1.19129803122187	5.67418921798456	1.60087842150623	1.80637807839307	2.29761945723501	1.77271312799775	0.167131348823224	2.9531470013442	1.79556638063201	2.59717815151527	1.86126498910669	1.19109944453767	0.144637316995431	0.849496027301771	1.06056181582313	1.838016638094	1.57589383545742	1.448015761596	0.938345882529987	1.09705782068547	1.18304972894369	0.876862028499416	1.10035883142134	0.851520876246164	1.01986704253009	0.236119471596572	0.785578178607339	0.814712553926064	0.628915140834599	0.572842462898075	0.476418257854567	0.157372434389671	0.353429129384094	0.201641073213808	0.212331403073363
0	P258_FR0-	-	-P2_0h	0.72371301730624	3.18853700534229	1.31634345442569	1.45019473675461	2.7352917230437	2.07249801688003	2.75661427726821	2.90735210059003	1.41510089768819	1.74684986229177	2.00317823469239	0.1385379016074	0.0578478132611428	0.78607010239363	1.31497358431691	2.0385258308662	1.88655399523302	1.37187708900866	1.09023605434029	0.975634807676351	0.585608177091462	1.20399103280106	0.892729986718268	0.3644124221853	1.07780099070811	0.471935849038564	0.956136757521708	0.550834592775039	0.383060355519243	0.715490981812871	0.386039344294707	0.160789491215463	0.408096333358846	0.0729223979339842	0.142695588220217
0	P258_FR0-	-	-P2_1h	1.15633695254646	5.7421612239135	1.00317615440997	1.82755448398237	3.10158398681841	2.3168949945828	1.51187101697717	2.45622499604584	2.03357738343175	1.52681206089558	1.56403162690263	0.136050083492939	0.0335955855537161	1.23418692412472	1.1491845907599	1.61314363712749	2.21341013028403	1.48583898694017	0.881277299692864	0.781523484272758	0.558473778504522	1.30424500267474	0.829083250539989	0.257237682055494	0.951540761726168	0.451149570040697	0.734017380016699	0.615803438978876	0.445969316321094	1.03047170319132	0.39291071246543	0.12779348169744	0.452853222469233	0.051473183139507	0.23879089771867
0	P258_FR0-	-	-P2_2h	0.814533174833317	3.48616769768396	1.4255479796549	2.14552964134517	5.4556766645327	2.44780970841476	0.604723345324634	3.48731881859235	2.29512717726689	1.74279414082943	1.87735256696465	0.122840827158057	0.0599799537026587	1.065415821272	1.53435849845929	1.84365931261265	1.87711449049089	1.37901589937923	1.19651718734207	1.02519940960246	0.787580573817396	1.09396832721882	0.89043138489862	0.420094683971123	1.30667236739703	0.161245542822892	0.871684089621296	0.694210946223872	0.393786413216991	0.608806362532068	0.438681620536294	0.156141433461638	0.433790506598706	0.0896509519709558	0.178008810200061
0	P258_FR0-	-	-P2_3h	0.805804672570853	2.47302919400551	1.66340136584725	1.64799454185371	3.86867736353556	1.60565602392385	2.4437031872421	3.33011498220864	1.34292785931767	1.48225846148828	2.02348576893459	0.275630345649627	0.101590300994786	0.870410658929903	1.37418103347191	1.59409268933352	1.28990603177333	1.41337744089176	1.09705175734011	1.10337542140541	0.578406910826355	1.2214203430853	0.881792393865668	0.562512905981287	1.32757045399598	0.167443598270318	0.883170657388261	0.47042241334455	0.471451748780877	0.548786955013012	0.327126242135749	0.16230023333628	0.454941903436982	0.0794105256072014	0.205999447211423
0	P258_FR0-	-	-P2_4h	1.27504748773287	2.79023395361339	2.06514289194262	1.7753622278997	2.40570985140492	2.10279275922898	0.352187006819388	2.23571789128649	2.25687067582259	1.70969319851634	1.54258061755004	0.277779772437865	0.065538111099126	0.792012956436042	1.67778668842589	1.90680179753511	1.8726842237028	1.74211951379561	1.06756068204701	1.12843018681985	0.982833491050471	0.92646610014969	1.37850342399078	0.500262431885017	1.06127176790143	0.23120484857894	0.800985369260703	0.696487768507821	0.55236387751911	0.612254854959332	0.708872147326814	0.192289454581381	0.493539904713166	0.14261629897913	0.357623258098757
0	P258_FR0-	-	-P2_5h	1.07723065217406	3.3286290747421	1.4653137028498	1.82758477221144	2.03565148578961	1.85153596948288	0.274704641742913	2.20363024833468	1.86539768198366	1.85448576643578	1.58364026214671	0.449382751029744	0.0628253655662094	0.749679222035737	1.32575961911759	1.94509570680118	1.68094990864024	1.61005013387477	0.906086660059037	1.07626168220431	1.06642068490449	0.916372356695434	1.09088846533997	0.548729316216227	1.09185432096931	0.355615581031725	0.675191215158039	0.641276264580784	0.638186923915387	0.7464626653874	0.582349605082361	0.186420606666342	0.393376640587786	0.144053988844707	0.256088642940901
0	P258_FR0-	-	-P2_6h	1.23466437114594	3.32705785224947	1.60349559837663	1.71697972888591	1.75799976631415	2.11701383279955	0.310636865824232	2.80000563229258	1.68916981136784	1.70787440635755	1.70929391384465	0.592376730620146	0.0650911940556364	0.816895983529901	1.33876929005148	2.04907067597536	1.78557687152136	1.80625536159036	0.956022214556815	1.18129862809105	1.02659580564749	1.02920829696481	1.14975660377334	0.582292828321863	1.10906075808992	0.257970096978274	0.719150579446418	0.741822832672307	0.782263741293838	0.838449350761347	0.564195992949621	0.191970038609565	0.41577064077673	0.146034943563256	0.496983968999314
0	P258_FR0-	-	-P2_7h	0.744998744659972	2.30004774715167	2.20771720944515	2.11168965131543	2.31561243416974	1.31847005189757	0.270273147171509	1.74159279425341	1.63944496281146	1.50573798801049	1.90731581715256	0.823727059134154	0.0909297457558491	0.968711952141063	1.66557249867389	1.82607753130751	1.88520463204658	1.77824637971806	0.998102978218313	1.16545203936002	0.953930714695535	0.893172622267791	1.22405356510531	0.619257845119275	1.24767865033252	0.286491505244867	0.637546810179556	0.766347122835086	0.702149545503045	0.710859291615426	0.534193900206903	0.867955497429507	0.431157891307483	0.226492768123395	0.220859815655688
0	P258_FR0-	-	-P2_8h	0.885241542408617	3.8677249137972	1.49761171558278	1.87280744647305	2.19506767369649	1.55813640149039	0.294286816127291	2.33895289957122	2.23696088197571	2.09422962482975	1.72028699790867	0.720299574317765	0.128798476594178	0.820144473408282	1.47009396400376	2.02553428395359	1.60667830857111	1.60605051883246	1.037441643324	1.09226870367244	1.42555669384071	0.906877989232478	1.25383353062828	0.705127305803093	1.08728405601232	0.212423739933164	0.745797215533169	0.695651027440624	0.515174686957028	0.683645408533129	0.635771618401595	0.210073355786995	0.418581366536313	0.174256536783554	0.178722878381363
0	P258_FR0-	-	-P2_9h	1.0410365335599	7.30031351609873	1.24234074768622	1.82822876437484	2.11744462657433	1.6832252265049	0.210824824249275	2.27728086834024	2.21783456670821	2.01858299714439	1.81807001544725	0.707371878297274	0.11591879030159	0.966540684748777	1.51998377075358	2.08893634591868	1.48108327575401	1.53641542941959	0.980360892956107	1.12516447411915	1.51246778989473	0.882562154500461	1.0019592206184	0.829597143713075	1.10449235816315	0.230871645776297	0.815537161234314	0.614951986590472	0.54004727108017	0.625166287442772	0.673681666504853	0.191996612862584	0.441543433067392	0.157750862934267	0.219207600243741
0	P258_FR0-	-	-P2_10h	1.04790814350506	4.71421911378207	0.92554118217163	1.94389947951389	2.02999354324328	1.18638572650574	0.240257873186684	2.09042220496041	2.34479891805516	1.74372784074281	1.51053508491548	0.903071998269696	0.138225168418825	0.938579782117573	1.54484195632265	2.0327170814373	1.54669591347693	1.53170103140959	1.10696799967879	1.11111428166877	1.56433407066105	0.938389969248504	0.972197765936205	0.658233009872267	1.11372660227257	0.309881797377371	0.675039996281779	0.742819912610917	0.561122512483144	0.813673125809678	0.664138482889934	0.188684812588007	0.449462630424358	0.155826648185046	0.211600674931431
0	P259_FR0-	-	-P3_0h	1.42713530220841	6.06985724735257	1.60387437953866	2.21262893964706	4.29619496531245	2.11658105306785	0.475145170456601	3.55420529281987	2.66600372657568	2.07292301106978	1.75989148685684	0.141379908873222	0.0460967018014389	0.944349070303868	1.64883965460974	1.83029466266683	1.59931077908756	1.11929222897499	1.01102809340321	0.98945148477972	1.01032338721772	0.837304128033573	0.858701546195883	0.303844172184314	1.31691042824393	0.232538942426655	0.740235299367835	0.754746542283073	0.276938216532931	0.464103399603646	0.557451166323774	0.0674297782820796	0.436400049301319	0.105174726498538	0.263172890559818
0	P259_FR0-	-	-P3_1h	1.86277105919587	7.80481592377159	1.24068619411234	1.63407658728844	2.38139387631713	2.72919722068867	0.352595485599829	2.76192853353022	2.13447505555357	2.08342407349887	1.55183184642233	0.256519116341837	0.0409915242634532	1.26420522174385	1.14943790618551	1.70086627574773	1.88451098028451	1.20871136037487	0.753057289435748	0.900770215432449	0.876420357733716	1.12453619426837	1.05643902368741	0.281055623128876	1.22166317198414	0.790940385908029	0.748686819768984	0.582210868345642	0.418133414286531	0.542880358193098	0.444274874394109	0.0498559312170329	0.358097821681111	0.0703856304351697	0.205823881380909
0	P259_FR0-	-	-P3_2h	1.8014514971777	5.8756529858766	1.53457463170156	2.52864139786747	3.07454337796249	2.12004934723437	0.464775554889215	2.68881742917627	2.24063018084971	1.74926909610428	1.62173404387617	0.384979130032719	0.416543670609336	1.27761937217	1.52067133102377	1.73384325227392	1.74643629216209	1.28189699772585	1.0409851105055	0.956651792991623	1.10034493197547	0.991884490786135	0.911683648850178	0.499948665510125	1.03341166389956	0.352579949363323	0.742805318326429	0.609993934110184	0.429246736908595	0.570801437892618	0.515143258315243	0.0989581482400833	0.364445565413223	0.0956346709665927	0.194471533538748
0	P259_FR0-	-	-P3_3h	1.27888547495166	4.49477304866411	1.41260588223034	2.87619027045735	2.24018467031972	1.75338497634634	0.349084113034972	3.30079001971082	1.38668275978142	1.78565711023915	1.78940849465519	0.620338640760996	0.0558882117531027	1.50343805800574	1.00383390431493	1.53177117426341	2.07753541228399	1.5172486101311	1.13089699687415	0.978026301857256	0.794144698767427	1.3307131081746	0.842602362461392	0.603661020868036	1.02188776416267	0.373138808807215	0.764970088168646	0.321288889575146	0.630283064765857	0.832825645795632	0.349908798993541	0.178541757749077	0.320150345071443	0.096646700794713	0.136293342366222
0	P259_FR0-	-	-P3_4h	1.31090946026403	2.5109204317774	1.28571014099455	2.07080299288761	1.54485762638889	1.4702935224363	0.237232632596245	1.75715006831801	1.58446643005788	1.34947610020247	1.36270280761525	0.475878668679599	0.0807737996657661	1.12893982460644	1.27671353167586	1.53248239118112	1.48855805643885	1.31349904642053	0.965856238057763	0.961210111311347	1.01202490171585	0.800303713596667	1.05817345941764	0.548625550212528	0.899637124377372	0.24631581600726	0.666130961873846	0.575594674071129	0.474809166781506	0.520331267780816	0.498892176826436	0.1710321031634	0.369305889439984	0.111616278905313	0.275797523957271
0	P259_FR0-	-	-P3_5h	1.26091046412919	1.87582592953353	1.43196741403039	1.75847501623813	1.37109110254749	1.43185415857578	0.222634970595341	1.65452369700077	1.59115460101803	1.50207147641837	1.3056702874627	0.596324991413927	0.0942273703374402	0.972180580818462	1.34850100078437	1.59207169928524	1.53215696302023	1.30304497800347	0.93861638425083	0.976657512750098	1.12322190333846	0.804415808676718	1.231246249111	0.666017065888725	0.845549127845061	0.369182946404462	0.657274302197367	0.871329720876256	0.565117090938451	0.604417227628835	0.588122821087507	0.210745956674164	0.39391251128005	0.152911581533399	0.412648089985111
0	P259_FR0-	-	-P3_6h	1.29004252708039	2.99211809305737	1.06540195213861	1.72029189184627	1.30702333506789	1.13080574695786	0.188123346206225	1.51479277421436	1.66579804566934	1.61427984480949	1.36553511460746	0.654062762779525	0.11401691480786	1.0858003510427	1.44466510289102	1.87652247101188	1.49922057982883	1.41293658081148	0.9997720322676	1.02409552567497	1.29365331914019	0.762311955092808	1.25034238843018	0.628599957495022	0.956446978852971	0.800842626692712	0.684005366336039	0.759946988418508	0.541436151787035	0.513984970846228	0.635421784805464	0.218344061869385	0.41284630864742	0.143797827416904	0.289618327951221
0	P259_FR0-	-	-P3_7h	1.2962762450086	0.707151895126596	3.53949624309859	1.67144553408695	3.5029232922061	1.2968559016059	0.538605197012894	0.814406174014336	1.23526292014853	2.64039277221415	3.30447704413569	0.644165625528115	0.0734887063662724	0.962378461323623	3.72150746193639	1.33766432028609	4.48824395546354	3.0398501826639	1.36328634268648	1.87560020462652	0.588783496440896	1.332526742322	1.14470215162916	0.35147384677123	1.32379639443831	0.576507531047854	0.758499069883356	0.973466977965856	1.4284107770122	0.984434493552358	0.760523031451746	2.28296733594988	0.618499380550315	0.143567574538473	0.636620593157604
0	P259_FR0-	-	-P3_8h	0.881930153708807	4.19953729177097	1.28556675582575	1.45969566247365	2.11811003215095	1.71145173671409	0.21249250254026	3.23498715296973	1.37061603829116	2.16819909306634	1.79197879297185	1.09467141674662	0.110402039771515	1.02975082021483	0.960636296325043	1.64055161183935	1.73003014240079	1.56593134607682	0.913322339785726	1.07129627385367	0.990769616736725	1.01914935825117	0.960003462925044	0.960864915339646	1.17959091657207	0.375517013362941	0.877246921108525	0.539066283339404	0.660681512775734	0.591288676021852	0.407884336886698	0.16944706290816	0.344633259749162	0.143046791406492	0.133256338998747
0	P259_FR0-	-	-P3_9h	0.845080797945105	3.3630658414609	1.33654402265597	1.77358766860919	2.38760368527947	1.25445967359585	0.15697409531358	2.00419230588669	2.19190900962097	1.90589258146808	1.65020686920706	0.728874140263843	0.161387801634489	0.949569450259896	1.52137503539781	1.99219628002117	1.41353548320211	1.40510651818146	0.972652401054921	1.09998352934297	1.61038497030233	0.779682527284279	1.25202759164324	0.774970743808698	1.13444102787639	0.334395595998264	0.693359289869525	0.873482724066511	0.479385850324542	0.45423416970318	0.701684565394161	0.165582774197496	0.443913427023213	0.184445190423984	0.156554577778114
0	P259_FR0-	-	-P3_10h	0.891385271774959	4.55116690403136	0.951722238434179	1.58397254943194	2.42537893480228	1.35614849131678	0.210060640194568	2.72304798568694	2.140472293121	1.86895333471944	1.82961440940709	0.837676167918186	0.231216190306678	1.0667839539111	1.59092814945684	2.33504619701089	1.441980269489	1.38226805470205	1.16670226488003	1.18795088094467	1.55794564555007	0.624079960334283	0.997832780142074	0.855557880302012	1.14004646312782	0.488597088522373	0.834550058329957	0.798088153877234	0.472343185435491	0.443248388144503	0.626208316348386	0.160909075940632	0.474581575020945	0.149921072435905	0.159360155015504
0	P260_FR0-	-	-P4_0h	1.16314576472165	6.38479588147335	1.83968009062963	1.549599274608	1.89457519206691	1.35734017943069	0.490204354412247	2.67720003365505	1.43129994244535	2.05469737190196	1.81205857290825	0.679025692670348	0.0646728974824886	0.818841335804277	1.18802108265837	1.88991111527891	1.57612685776178	1.32531623376572	0.963229735402966	1.07137222657267	1.11667627347809	1.07745328067544	0.961384633846799	0.58673559431792	1.25331047182723	0.170076475588383	0.809272327501611	0.470975597542199	0.464883720453869	0.594276402734533	0.470266694986026	0.20421361003073	0.361805113175166	0.124985245200017	0.183138633240974
0	P260_FR0-	-	-P4_1h	1.40539959034306	5.71223306811402	1.67952020514465	1.51002719300678	2.1282614133376	1.35501463744505	0.276403463051533	2.53752781586414	1.70394274595444	1.80034660339996	1.76573131651553	0.778430817794815	0.0784810277967909	0.856703866279513	1.31939739017956	1.87603300583958	2.33752829007057	1.28488529947	0.936649278423995	1.01357415556194	1.27525522723852	1.05694941883038	0.996983223860286	0.593547292959273	1.2906914908157	0.0988930925126292	0.621820453360922	0.662300657731217	0.406896477336048	0.637471968307725	0.513922988980045	0.162123059506137	0.337318418755133	0.119663298456009	0.215028657499458
0	P260_FR0-	-	-P4_2h	1.37450704731848	4.55647782527628	1.31547879599712	1.59684784060477	2.32614317101912	1.90439979407217	0.323320508347853	2.66992423948721	1.65739727997649	1.85532057345878	1.79295027145003	0.829244400767821	0.0810422837169294	1.13651203527759	1.17369150408245	1.70873238160803	1.69299311023396	1.45567666783118	0.914521832198096	0.951263186304872	1.05573213876355	1.08348360036572	1.00865569990393	0.725614969347062	1.15657266418358	0.198880832470607	0.767426950265739	0.476216243274541	0.471110462419678	0.758953961746279	0.467188803275742	0.152115332889226	0.357551266083194	0.110432645245688	0.169121412296025
0	P260_FR0-	-	-P4_3h	1.31319232347467	1.93483312079129	1.94712133193196	1.67000576348667	2.76859324877974	1.89089063099034	0.386878473330874	2.30880635104472	1.70857702651001	1.71354265546286	2.02813119387732	1.01947219473365	0.144559428796761	1.05216196482154	1.82974917491877	1.35390410387335	2.23016909794035	1.6292240080761	1.1222067211762	1.0787742376042	0.969149313706868	1.18293886455034	0.921591972004091	0.651134434628257	1.05989309178977	0.202813943225238	0.674064553958218	0.391136869063479	0.544504199361866	0.811156006294133	0.474617023079699	0.269316065538337	0.430289139793936	0.0914097879346212	0.224032034059491
0	P260_FR0-	-	-P4_4h	1.19137115839243	1.08950671617379	1.4050658802184	1.67491138967298	1.45215801135156	1.07803745409294	0.161226279243094	1.24377990914701	2.36875436306796	1.15233067923905	1.25871618727721	0.929315938392637	0.182101051183213	0.895279961419519	1.39982395969284	1.7281580180964	1.1858122304172	1.20767967408936	0.974046869888676	0.96980504041845	1.44137486805408	0.724069296479531	1.78429835122402	0.762884835240437	0.985973600698765	0.502738404778044	0.513286827665982	0.814937121235115	0.385771761381073	0.544673768982507	0.684884309142967	0.26939546004863	0.408202399139359	0.207480026844461	0.17078287350391
0	P260_FR0-	-	-P4_5h	1.08979897406173	1.63960200992191	1.02242380944678	2.34402014488124	1.19578270414363	1.7004523385592	0.183879781899325	1.62568479349677	1.55808748499666	1.53739594234636	1.34491512390285	1.34794533025533	0.180377746697092	1.03277831385874	1.20339600300369	1.56606286783446	1.03028911436517	1.3754490983825	0.77914801338739	0.894631438713528	1.33690502671944	0.864390962630063	1.02555347865957	1.04198138719993	0.951255491952841	0.414839567774823	0.620566017710865	0.521766345294646	0.645944216706733	0.801632154218908	0.549709612820341	0.291583808292289	0.393867070845618	0.170863044642845	0.280050717469604
0	P260_FR0-	-	-P4_6h	1.07047036857546	3.7693961563389	0.925717345557708	1.46168054964877	2.023913410286	1.27746069400863	0.129098585412868	1.61235272001617	1.50776752926706	1.09862995968514	1.4319192282027	1.10735672877299	0.23494957387281	0.964796703161919	1.24743182192723	1.64121906281129	1.37222415572332	1.18506698224903	0.879734993617864	0.99430784633107	1.32226372644988	0.802245298718854	1.01650743334366	0.948385236026208	1.08675163806042	0.828842377865783	0.645056954578611	0.804818910341067	0.574601852480764	0.410198321286918	0.507693310190967	0.200665280217386	0.342496450103406	0.146494287515427	0.220764335492462
0	P260_FR0-	-	-P4_7h	0.824421417852078	1.78595538416763	1.52963857233723	1.85995768861897	2.3291801671874	1.07505816512767	0.481434770828755	1.50185155127827	1.82895408173004	1.85122394631931	1.45551360366753	0.554598237683773	0.148447775599813	1.11669320486905	1.50245590180195	2.00816146634794	1.66140503072804	1.26475538880544	1.22353731637093	1.29093969442695	0.975474085626426	0.849533840594166	1.96417594357279	0.535157987535304	1.16738272292547	0.642276791017058	0.860261321631612	1.06885396377012	0.755443050214329	0.647481511933365	0.672002679969699	1.04677935064652	0.404228588342241	0.339689850307919	0.372475009838356
0	P260_FR0-	-	-P4_8h	1.03174713965566	5.40183154882753	1.50049190194598	1.60559396787544	3.59017962040551	1.65996343421009	0.174811953575715	3.01044240967923	1.86232888622965	2.279785987116	1.79033973260374	1.84596014726368	0.276120869050886	0.878028698704111	1.11101801657671	2.21526488807305	1.52816380171435	1.36214717059233	0.762535962100898	0.948257000093449	1.40738693037704	0.905697798397486	0.976957177012985	1.17482515795779	1.03941824882377	0.449463023891669	0.748921363719456	0.86031088956541	0.489967026166417	0.504196308243172	0.525836335667353	0.0948362248519912	0.327199574479757	0.157143028771778	0.183288948537649
0	P260_FR0-	-	-P4_9h	1.2037939261937	7.40990464569663	1.37277240771853	1.75285618927393	3.72673775914654	1.61800639393319	0.168596713182127	3.1769217330887	1.99431932311198	2.48876405396134	1.86826936271994	1.59781928119304	0.28008410379386	0.884578260891275	1.25327186149846	2.09018032558965	1.41484036961014	1.50955761818313	0.850868326945939	0.961471565932088	1.50853332171751	0.909678676515952	0.97663846008995	0.97964634544302	1.04014184450412	0.177085167591985	0.719290771909091	0.75875198613028	0.494721623451289	0.545895892293969	0.555464187359942	0.0845624296145888	0.348477842810019	0.16984317295366	0.173802577228599
0	P260_FR0-	-	-P4_10h	1.25749761269711	5.58961349056442	1.40932422795801	1.80377844602386	2.65199431455016	1.5668205100038	0.254050681646758	3.16556681222594	2.26072710255812	1.90755942291985	1.83753739819702	1.71645480769143	0.340928178044821	0.946360878840578	1.32100209764082	2.52653327392532	1.42606252491529	1.54860678413704	0.924331013635047	0.939037015680904	1.55489055983179	0.902415987338603	1.07328111935203	1.00412377295683	1.04624678064247	0.160379067673383	0.714421029451221	0.637527469692621	0.41849125879567	0.697254383583275	0.566471514901922	0.134130378881123	0.376411356842698	0.192904941339718	0.181274269432415
0	P276_FR0-	-	-P5_0h	1.7507824145188	1.87638055113657	2.29020813771164	1.69365709139723	2.67651037420008	1.77587742485973	0.299912271257267	2.1691083670335	1.55803044234293	1.7928695882575	1.83752118056712	0.647902861402859	0.172707558266389	1.4217658012921	1.90614983668217	1.7175905052061	1.7199016793195	1.72174418201904	1.05867381692478	1.09067451063563	0.919867643895462	0.925707660345353	0.723825460361915	0.668563885704805	0.957900152635324	0.0768149831817502	0.558921417652469	0.566340811010086	0.522568767804769	0.702123811378292	0.396081244974517	0.0574755941472104	0.478718003392155	0.123485471807278	0.252720079017802
0	P276_FR0-	-	-P5_1h	1.61178988607723	2.64552782284658	1.34353234462527	1.38850284844287	1.77463064292641	1.52581515706017	0.25922126473491	1.70727358251925	1.83505013839804	1.65482658973885	1.21475042214205	1.04782375471444	0.246090837607802	1.71668036795538	1.45207791678273	1.91815747553707	1.34001724280431	1.41806044184497	0.789948895650477	0.879284774476566	1.48624578321931	0.737346942763743	0.989250222340446	0.791399663110107	0.999624264965972	0.150040289984425	0.441012953849984	0.513761750305132	0.382769634774744	0.591556256948256	0.505505500967698	0.0395029815468658	0.383343949585802	0.116646252567003	0.302676788685563
0	P276_FR0-	-	-P5_2h	1.58688916590512	3.25487771419146	1.49901568372196	1.44409063064059	1.69300123314583	2.25335646246283	0.238834378044278	2.5691987415738	1.42350082196335	1.61212442649937	1.35925721375029	1.1074236801301	0.239556876199351	2.1742761647186	1.06903509073926	1.74718144211706	1.2689792175563	1.4166733891469	0.724024419000033	0.886466894168429	1.11952822640437	0.799129985359481	1.10238929678861	0.88409196712297	0.820107690116238	0.258054806065688	0.64162167580654	0.526300284858992	0.53013534050721	0.633470747311358	0.371486778659751	0.0503661711894206	0.378131976112729	0.106048505255248	0.265356577802246
0	P276_FR0-	-	-P5_3h	1.35353634283121	2.95283273309667	1.38074415374026	1.69448577969609	2.68009955739974	1.62082428564775	0.177011727965528	1.95750385147783	2.1061609655735	1.53108462202531	1.23704424820137	0.960252260314925	0.327577752534235	1.87317849657737	1.38094417877037	1.88943590846006	1.1961638305838	1.14387763311289	0.847636559340292	0.914593269485331	1.4723267356226	0.671998004900635	1.11190340611758	0.86658338988073	0.816791697107109	0.40656173786113	0.556412476990166	0.913534464011249	0.407122443420631	0.48605203652014	0.497925403304647	0.0519931601411709	0.431465886825834	0.143648637331812	0.213759307601644
0	P276_FR0-	-	-P5_4h	1.23372502864936	2.11009154522868	1.32074369451742	1.66860707915648	3.06701845113801	1.79589465863926	0.208144828530612	2.33041880511436	1.42145253549119	2.43952652235822	1.50518384448532	1.34343768665791	0.27574017105989	1.85877824752168	1.19184590034553	1.57800285587263	1.47440802765245	1.3159385549868	0.855623001144801	0.912203621458302	0.937020245346384	0.918635182982845	0.823396778698694	1.10990562372598	0.868099208531282	0.544979078828922	0.573553856796317	0.626314828504592	0.565519495520908	0.579831529626675	0.360742079687376	0.0430418049162473	0.382195425628082	0.108658889109084	0.21930797030119
0	P276_FR0-	-	-P5_5h	1.12127045277058	6.55391322341824	1.63110669164673	1.65047450192742	2.94065096147383	1.45478849602843	0.174953095487813	2.11193167451057	2.3102251298063	1.34251395853284	1.22162397739101	1.07001818878871	0.312680930304285	1.76734553310176	1.32563698038451	1.60140896646637	1.12745533337527	0.982281386583108	0.941623061703229	0.854493950715379	1.61296402983965	0.697320709017118	1.08367787791234	0.955575548044119	0.80177447496878	0.259670374473112	0.576361486279042	0.800865957142402	0.322528968981606	0.364666628731003	0.490122977007437	0.0578290494344568	0.361641774734628	0.1653067945877	0.158595353217516
0	P276_FR0-	-	-P5_6h	1.32028027565495	5.37843108679877	1.58428263256331	1.49123874029028	3.01834609734763	1.86324156875253	0.207418577684004	2.52035708779282	2.16804616027076	1.71872818933844	1.41989561755952	1.2035778704281	0.278698354287646	1.83986159990336	1.16143962735495	1.69019131829036	1.28174630585124	1.18977907017035	0.924726542259331	0.838424612783726	1.52620634781348	0.836740540335359	1.01352376013983	0.844888372232735	1.00275093848739	0.159224650033114	0.611431371659963	0.365900194420894	0.404190692036911	0.441912166404515	0.463169836907302	0.0591887213051625	0.417884773599381	0.137387383824342	0.158451822355347
0	P276_FR0-	-	-P5_7h	0.985148518815002	3.74123593463958	1.41171635883754	1.54397119105753	3.09133990056399	1.62250876777004	0.221361785127562	2.87792633184644	2.07758970478611	1.42349321836576	1.37123202056024	1.13475341157138	0.287522946591295	1.81145847693885	1.24501080172202	1.61877903630941	1.1909393193628	1.13524012545178	1.07899430858332	0.828980577430869	1.49077708552934	0.815731565387372	0.969244775174161	0.861424644543697	0.911313029555887	0.230299716241921	0.681341930460674	0.504253865192627	0.353131902089868	0.486599704153854	0.480905023712007	0.0734759739466174	0.403023761742115	0.116947031266016	0.124315765960871
0	P276_FR0-	-	-P5_8h	0.982572995230875	1.94656595812693	1.86630914945454	1.42735604726685	2.7974929116316	1.21054775324426	0.219878529247819	1.97992848554566	2.17450923104978	1.3034867936144	1.37236256537937	1.09827512849756	0.323322980397593	1.81045272907015	1.49484513751104	1.59158839529702	1.14196160463689	1.25335220989894	1.15624256135537	0.863691176729759	1.50751712663058	0.861195529843327	1.15802568153831	0.730458652511443	0.824479840117148	0.263087842496807	0.5723151167627	0.470043251540448	0.324438175113179	0.481634697260362	0.46207132507848	0.101163936305518	0.429118323520233	0.127131721020313	0.160818358008776
0	P276_FR0-	-	-P5_9h	0.938905284657815	1.37773655262371	1.47124984839865	1.35084835887976	1.58819236991215	2.01832129671349	0.245800798075639	2.61523971894976	1.41003958882926	1.80784067390094	1.32534481843917	1.50839048072916	0.291757785366644	1.64493241257054	0.975770718198021	1.51909982209083	1.38152918403046	1.58029532902393	0.993407198639714	0.847628668437742	0.976592437341647	1.08357752754205	0.872935551217062	1.13286032520719	0.989788993282432	0.299188806785846	0.74450087320864	0.356281779435609	0.524622606302166	0.663961844253038	0.329018733323486	0.113462571963639	0.435912218989046	0.134177446634438	0.127844743182142
0	P276_FR0-	-	-P5_10h	0.863579789805982	1.22230473948853	2.31875281987788	1.19159691828124	2.07120891804459	1.50330543876244	0.201047320865723	1.49213267322657	1.65224438260124	1.3732140830741	1.39174840554173	1.14793489288095	0.336095359129921	1.45575024684492	1.42465610546143	1.54194291582327	1.36191719949371	1.4358940875847	1.00422762568913	0.784182866098523	1.15491733281818	0.945801993804499	1.09641817907142	0.881127897533824	0.95632537917377	0.352316825010383	0.563648124192422	0.603061093750269	0.405483690086742	0.494130715063867	0.414192492638573	0.126928891639081	0.455124967233741	0.154099787353887	0.192909205122221
0	P277_FR0-	-	-P6_0h	1.07672048396845	1.26158168784474	3.25088075318414	1.4240286408635	2.46915389474928	1.17234615911088	0.295892777610786	1.12285792213929	1.86745047370421	1.49344853482308	2.53916930760115	0.704974905410666	0.374298089379096	1.26677688381951	3.67570781832297	1.79782973260549	2.00687266392321	1.60281871524074	1.29921562619277	1.38676243619806	1.67665689346347	0.778072098725875	1.38852793751998	0.798166111158923	1.04596033673082	0.18079636057743	0.521947683737355	1.16540907169476	0.52063733997859	0.413915739626944	0.699883529401188	0.247656036366554	0.710371377716667	0.208551788797966	0.510298764822308
0	P277_FR0-	-	-P6_1h	1.1171347536367	4.56357130742822	1.01487465328181	1.20553371015727	1.05488698499979	1.48147253362682	0.143108863285737	1.43728580712327	1.52837688409481	1.81064706513431	1.35439518660015	1.10104704156554	0.346512456829997	1.40617906835277	1.35218803009229	1.93118514867462	1.16806851561046	1.15801965014821	0.921446659871718	0.831151207377387	1.67593500661423	0.666219909937079	1.05453788430526	1.03207818645081	0.902613788030146	0.163887639972764	0.62153590615617	0.673789094778769	0.371217223184998	0.548858607952913	0.555630620738317	0.169499186976365	0.498525937288311	0.154233286803537	0.163751194226654
0	P277_FR0-	-	-P6_2h	1.4777442853815	2.89167620521199	0.934312899773209	1.24956649284607	1.30287630859129	1.2781820212519	0.137968168929172	1.54312892769148	1.67806549115134	1.26613488518021	1.30438225018944	1.02062170377021	0.443646139444545	1.41856327359965	1.50996667731789	1.97338237568571	1.16005918305124	1.16228648007093	1.17417439576169	0.94686150895114	1.82366387736861	0.594495832827539	1.10964814978566	0.945331684920401	0.840347976574746	0.14706877740241	0.681594180615479	0.670221580281784	0.390119778530431	0.588913090772166	0.683950717063118	0.194713768790022	0.58966789498513	0.1452569271522	0.284064989544337
0	P277_FR0-	-	-P6_3h	1.20184632170554	2.23879321947137	1.21970498504428	1.33394419103404	1.38300288190832	1.29976876086079	0.116539017957714	1.47566428590079	1.73635083453826	1.532450297511	1.36920902481726	0.904716896022291	0.507666266287565	1.6180889719797	1.43172219134763	2.00670266740334	1.05790470694266	1.12009060079074	1.09411361751446	0.898072558225297	1.72740651663937	0.672773046258105	1.36378704402063	1.16849499895367	0.939456328367626	0.474129869476971	0.720896082797778	0.783703759454423	0.465022943581005	0.533007431576639	0.660571916343258	0.200350100665468	0.56507396945373	0.185916344213204	0.173462251362685
0	P277_FR0-	-	-P6_4h	1.12560360320966	1.40023672323114	0.940243432874134	1.41850420661801	1.25559465432121	1.61479792320172	0.140557906192839	1.56963508203111	1.68810107811875	1.64167289328489	1.31658536492456	1.23448487022617	0.506260176687577	1.4912554933168	1.3000125663837	1.76553600122876	1.18732698249138	1.13249517962272	1.09499171679404	0.839451290347159	1.54896065453497	0.763612457100232	0.824793211559579	1.15925959851654	0.855235472938022	0.343469041493446	0.579110590547173	0.566747129318539	0.518636089999599	0.53792579201773	0.584572510701225	0.188510488564015	0.517949330412149	0.142547673846761	0.198403939397917
0	P277_FR0-	-	-P6_5h	0.969865155401857	2.24358117130582	1.34317991494286	1.62766762924574	1.79542797389573	1.58238168553151	0.148434985075656	2.24318946433343	1.70188755439031	1.5621851226001	1.47704652853892	1.43558457752156	0.480004897474158	1.43997564874575	1.03411268127601	1.48468952015148	1.11674790020859	0.994298232110498	1.03002032722602	0.759085990921234	1.4736632448339	0.845304981927004	1.07871821336752	1.1566441259253	0.828361877817708	0.297229913365942	0.662912866047068	0.686885057857843	0.49280539840949	0.48594815354777	0.450037956305081	0.16264373957222	0.386907917336241	0.169517053631189	0.16444131604569
0	P277_FR0-	-	-P6_6h	1.05421592016612	2.62923954123911	0.980244832440782	1.65562379061501	2.91843142467749	1.83705080814291	0.152932122801112	2.50375997340361	1.83057449712513	1.76442057892206	1.51506226334611	1.30170410476297	0.59172468516109	1.4335766278839	1.15925775304758	1.56467416226206	1.0236003824021	1.095071562919	0.870528717271314	0.72722371357237	1.67759644621448	0.797833217163822	0.77790860197682	1.20272426124633	1.00956578367451	0.273704804869584	0.652704251008158	0.571460235316874	0.434273749406684	0.421262763015179	0.486598605515903	0.114926048702526	0.408651065228245	0.159996758074144	0.179225443951819
0	P277_FR0-	-	-P6_7h	1.02791687721977	3.33296255549549	1.06526724696951	1.82063806389738	3.1836746347515	1.34808741972363	0.39877906288235	2.55072944411048	2.31860378977094	1.41365018967795	1.3813853183638	1.4044879880073	1.34119632340947	1.38665539187253	1.32531186571465	1.66569623402679	0.926865047941773	0.97703782085929	0.973314292365187	0.723716054213995	2.36641880923727	0.797208224257526	0.846483829098112	1.43475701853331	0.853492460486595	0.167030546355629	0.569172454495587	0.679009803230246	0.292803031934902	0.347780794171743	0.55115417569016	0.0870507165927143	0.3894731547703	0.180439784871603	0.321272829509148
0	P277_FR0-	-	-P6_8h	1.00114088616804	2.12935815499593	1.0003238263629	0.988051362505593	2.41340919600057	1.34783459411502	1.80199878923478	1.92949565831841	1.44380063372813	1.29052375515536	1.32012728841779	1.8805901109328	2.07924861784614	1.2319090681759	1.09418232819158	1.24684898442542	1.00255381878107	1.06462309752144	0.81220974381321	0.645353480365494	1.7712277314218	0.979663049638781	0.637437814817812	2.41259240061039	0.640613013021015	0.0826314349211411	0.495713930581474	0.521815287513977	0.395430952827083	0.359325592903583	0.365129323213018	0.0691798671733926	0.364933244105202	0.149862527768839	0.394680680107336
0	P277_FR0-	-	-P6_9h	1.09624587526184	1.46459187956186	0.921211850737175	0.894435919943251	1.84750465357762	1.55408740689455	3.72048338917073	1.80818191504879	1.54323970422895	1.10449799133358	1.13981971593167	2.33561007320358	2.88092829023517	1.30346360353803	1.01537509816035	1.42438588379886	1.10467728682081	1.37448123297695	0.783434564160095	0.616392791615967	2.00770120467765	1.17160493299858	0.869470199423955	3.86297060813299	0.789904977904026	0.311788634050041	0.75235821168979	0.715400978472909	0.515356931372594	0.385261927198407	0.532882108456325	0.0833578353343004	0.696709701803462	0.488939099872557	0.473147156531064
0	P277_FR0-	-	-P6_10h	1.33108422576857	0.362311995702914	1.29750975543255	0.843094847687879	1.89282223001096	1.42872791269226	7.79089705300757	1.60681286440108	1.31174100840543	1.14146194835617	1.3225363050682	2.66504255693268	3.95536330518588	1.08532500830137	1.37424734884797	1.2480667878447	1.14493157030428	1.61202193614397	0.795112186663862	0.591489373319562	1.83238056660333	1.2561693700849	0.371484021613655	4.92832344236108	0.655173390448608	0.17219168723405	0.496483078911469	0.827422570933103	0.421520131668043	0.197703908183328	0.344991398276042	0.0650096986892185	0.43484219373303	0.159329300582247	0.669104810861857
0	P278_FR0-	-	-P7_0h	1.58239216774313	0.525631271330427	1.20655345355322	1.12530902969967	1.34249053304805	1.02849072419207	5.06023948256194	1.21512209093449	1.49422578260434	0.96507612301908	1.31040105644164	2.00996568391875	4.36721985142019	1.36976345143495	1.84158624041339	1.64447308903787	1.14046861842177	1.40778162251291	1.1785046648221	0.751649267403715	2.41124532606244	0.993622366272453	0.806791541475761	3.98533842971862	0.723231688473064	0.238635704864821	0.503146596927721	0.739087292220393	0.279987504414011	0.194299720518073	0.498032701987451	0.0995710112961087	0.629867575262695	0.144817225745748	0.559792470844676
0	P278_FR0-	-	-P7_1h	1.26018627220139	0.809046761903594	0.768758587581502	0.922085632042477	0.991037465317263	1.13114207088033	4.94155620050438	1.56602755946684	1.40565927142042	1.04537465253313	0.971023198844755	2.48877734637972	3.25069453207061	1.61316966862076	1.29715139712164	1.87828762557374	1.15734249107287	1.28573575119217	1.06470428873527	0.765062391820109	2.81178775413002	1.11330299598494	0.831974273802796	4.64303725118955	0.776998404520839	0.319929551706553	0.750359753967447	0.627498139147298	0.323496503401848	0.166770792022064	0.409128413715489	0.0807504679111453	0.633154674343634	0.119709860014899	0.527732789763726
0	P278_FR0-	-	-P7_2h	1.21769310989159	0.819530518782458	0.744803655348514	2.20622797127124	1.05386314438224	1.28077415707705	5.53409114648105	2.39461153263838	1.97708152451367	0.84553926429832	1.11793553371815	1.7453235744074	3.13075778933611	2.02840581381588	1.85292237221434	2.69825312597936	1.08659527084687	1.07402985559621	1.38149851267597	0.884040800239599	3.2443614265487	1.06462063990827	0.615156263644059	3.10788902935964	0.766408466518124	0.240548981066508	0.817835630221465	0.763768658778139	0.281744354255195	0.176308200845235	0.59179936875995	0.116496734786839	0.723638490597029	0.112568321038079	0.509006435822239
0	P278_FR0-	-	-P7_3h	0.854547623577143	0.835800174919405	1.06544474997539	1.30012708135714	1.68656342407148	1.10164499929795	5.03328228559253	1.29353637339852	1.21338467457818	1.16226161358586	1.00371944978785	1.03952105972469	1.04828357457304	1.34114441947106	1.39289368786947	1.85448245430425	1.21282524524933	1.10117109287086	1.03614288233464	0.880672993769307	1.43769319306622	0.829986552987044	1.22427330428256	1.08656101481345	0.794553098173842	0.183787193748582	0.893663858474084	0.520388549473074	0.426309155874261	0.372082916817012	0.433112089798295	0.139175598767823	0.628650145921323	0.162954402560903	0.359657280677653
0	P278_FR0-	-	-P7_4h	0.992918742587951	1.69659663075505	0.970026786240248	1.47960281796539	2.05855644624413	1.48228258425865	5.86517618876587	2.03596363871542	0.839697574220629	1.62344390884514	1.2774854634425	0.939953475274112	0.481087310545197	1.5567002331967	1.12286163405773	1.74887447002587	1.63061722734678	1.35679214470479	1.21007172572093	1.0054382807183	0.827689534223429	1.13256024216863	0.962297690260702	0.973696420329027	0.852505827508374	0.109675254006175	1.03317144945804	0.543312672434094	0.784138959439562	0.723434843190158	0.357811000313278	0.197610731647635	0.663392858688579	0.112980589748484	0.386004927762895
0	P278_FR0-	-	-P7_5h	0.804532636616383	2.6994877536681	1.79491908002853	1.54523159735439	2.05403341059341	1.91138119773984	2.6156215338645	2.26587085860243	1.33210496094081	1.768961480868	1.44393904781214	0.493999035120346	0.14247670993133	1.32625896649796	0.967057545393273	1.6866657890385	1.3243774751561	1.32810341675027	1.2123335460205	0.92664523830133	0.822851752158851	0.925910553040001	1.35899968260143	0.634326966211703	0.82843112350703	0.114929683325864	0.993769742228185	0.616260642425298	0.685731286903947	0.768678967868787	0.399392798740032	0.218727003399422	0.512688628164503	0.13336891128226	0.205339777619564
0	P278_FR0-	-	-P7_6h	0.949767213469899	3.33678516080632	1.30726439765639	1.71818207380123	3.33676853576489	1.90594448143892	1.57455424509687	2.48806919328207	1.6540744474273	1.341010022593	1.58086613335564	0.355824754037752	0.118836504388898	1.30361258896796	1.17281796562845	1.81910664813768	1.3543873042443	1.23017364706359	1.42569528314363	0.929567561818131	0.914253039951504	0.888223752636011	0.927644031341478	0.463814827810505	0.960234285159942	0.102210180282635	0.880491540581966	0.54287655034569	0.499130105341766	0.549907474592955	0.490285856304933	0.199254158323914	0.510789909998364	0.101373180285083	0.205135054337363
0	P278_FR0-	-	-P7_7h	1.05798520591158	4.1837671612679	1.37037148381251	1.94972509277041	4.25883331759665	1.98629882348951	0.91473733238705	2.54652112958819	1.92609337276931	1.65543836530329	1.727561762304	0.332657141122713	0.100565820540825	1.38171284523306	1.35539235183482	1.78953498081246	1.33366689273562	1.33744725000452	1.40103845506559	0.983905311723491	0.979093144896584	0.880508753939623	1.03998134258665	0.488291021412578	0.88626755594038	0.303448315141067	0.742484934419926	0.603139306511701	0.464015380911691	0.538953463553595	0.500223649766322	0.158240851343048	0.473887387603789	0.110759549883747	0.205981919476693
0	P278_FR0-	-	-P7_8h	1.0109969325541	4.40271591384093	1.27396108604391	2.17296791996101	4.13825506949884	1.7229281363732	0.684264312136905	2.43186969367753	1.92499281929771	1.2542145852267	1.72028879203906	0.340974590972573	0.100204289555189	1.46285056063977	1.41086728528335	1.77506472128963	1.46373402649565	1.3194416301046	1.27355471420883	0.990642835047493	0.94201882110002	0.975932707314498	0.800887884898871	0.462848277368433	1.04518848698476	0.183985338880617	0.716670498195332	0.495471708969268	0.479575201166828	0.700303769718848	0.461117198362003	0.135965338645421	0.436961868874479	0.0886598444747973	0.173720013045984
0	P278_FR0-	-	-P7_9h	1.04313331696488	3.7734871456456	1.21484783939821	1.44246200978127	3.52167663750049	2.17711436946643	0.663041001235584	2.26164811802165	1.99461401504293	0.956920545416885	1.58949587279458	0.525426673757745	0.450967742211947	1.54707431168001	1.10415781408648	1.62274724246805	1.20894517234697	1.41492032822345	1.09752386919838	0.962907385270971	1.10678635563838	1.00397645349277	1.12476920773519	0.725849357160039	1.30066848546898	0.587491282189873	0.861326932595139	0.861568915129391	0.495808660124511	0.572708768101487	0.5608718670455	0.133329978778448	0.620437956542076	0.453959189937911	0.400681534995221
0	P278_FR0-	-	-P7_10h	1.24652132147018	2.90033512927802	4.14070533397924	1.30473345866441	6.33782887043075	2.45041353556357	1.5355372560365	2.13886630988747	1.57450907160576	1.55629106174884	3.8234745368254	0.451678811681373	0.0831601653881955	1.36092269650309	2.26679858827824	1.21137767473311	3.31683724936989	2.24848220928421	1.07669594056638	1.38847201458061	0.721729631551562	1.59035042028505	0.681776937154417	0.52039127581664	1.13504825923148	0.171643928797764	0.640264182695915	0.654659149131404	0.691381109002679	0.726079908568742	0.389877250597835	0.125946016337999	0.423425563239406	0.0960887716806794	0.429491411153985
0	P279_FR0-	-	-P8_0h	0.674379242290172	1.71297448669246	2.69717931790659	1.59516908001047	2.86859825350916	1.38985954318998	0.248799178943732	1.59437971681999	1.42468903485528	1.58812304988727	2.04504943623475	1.03293135435993	0.392509559710536	1.75921362437025	2.15058816505353	1.7301840416055	1.88707183696615	1.53803223100045	1.42628707454096	1.18157794445364	1.08861362187444	0.947580081799779	0.889145160710726	0.878776720383537	0.995500588947166	0.183352191613811	0.539880767103106	0.539348585363263	0.494472829971164	0.652772479120092	0.491649524681039	0.191814192589058	0.577814559634178	0.111610475865758	0.15830161028498
0	P279_FR0-	-	-P8_1h	0.878885838452646	5.18740588178654	0.923715109043424	1.23110754894229	1.28068177949399	1.62295250025256	0.152069112125862	1.86174093453592	1.40986625844826	1.74127617277929	1.44278756273712	1.28957354331037	0.452028617388284	2.02224869957429	1.32994487066047	2.03721099873913	1.01374979990708	1.2812872989192	0.977950466928092	0.916270174842415	1.49169142998504	0.824974349468676	1.05094026228555	1.08906469835869	0.866947480031547	0.238435052956815	0.664305934073826	0.498619530743432	0.453266727837031	0.567845015930834	0.481007598995619	0.107506821937738	0.498193877384319	0.118903161889024	0.210199391912976
0	P279_FR0-	-	-P8_2h	0.846962448464681	3.35704786020624	0.933951796068873	1.33780035347628	1.09998506182764	1.72963461907043	0.179051410447069	1.80674600135078	1.56905877060189	1.36994424667676	1.35449426926265	1.42553398643539	0.520683500331717	2.05802641058262	1.34115242960146	2.03692174621205	1.20100326583056	1.3749515057076	1.05353847592949	0.943224378380816	1.65433578424828	0.698802449781873	1.19215731476818	1.02985791688006	0.929730893300928	0.30954323147657	0.61112832611479	0.501103304120938	0.489130614453996	0.714255037073839	0.543718423559926	0.153223056347476	0.557133681949793	0.120326147750065	0.252691094212599
0	P279_FR0-	-	-P8_3h	0.702005829181803	1.74545910499882	1.39052885388647	1.85900178307868	1.46082421271091	1.74680946920707	0.172086032144574	1.83883382709464	1.23651217929282	1.50824589228873	1.43334137987956	1.72572174002039	0.47028470011316	1.92376676179069	1.22157851611511	1.72246998433326	1.04661496569899	1.60744404503589	1.01355436402681	0.895876447737864	1.17062586683449	0.87299796458777	1.04315728115266	1.10064019910031	0.836382157634177	0.231984045218732	0.660212060920177	0.458130535646407	0.681039413749112	0.972450657357416	0.452527703711288	0.28028344092186	0.56545425210703	0.11330670639757	0.0987783208708803
0	P279_FR0-	-	-P8_4h	0.511695701782406	1.12034839608077	1.16037196941394	1.8256341066479	1.32491387995395	1.52066167702642	0.214872114708239	1.83864212509319	1.22463911975494	1.8861422021487	1.39722025513403	1.83889389528842	0.519844778255336	1.75245553484391	1.20033017305236	1.65267073405338	1.4835409766735	1.55429920365338	1.14001471089886	0.871639046420616	1.14590567080595	0.963061702703673	0.96114603409395	1.32772660312391	0.83940542205513	0.228696458021386	0.658266891408526	0.587524831148828	0.666145915734171	0.911220289569937	0.420985425562583	0.370379193302193	0.528651228011223	0.112168354409674	0.136505798364747
0	P279_FR0-	-	-P8_5h	0.580455320872515	1.41228123163579	1.29982773149677	1.58873527641441	0.784239476551914	1.82193591892774	0.217928735925962	1.77503923813288	1.30808086734652	2.03474395578439	1.26594189205191	1.65441110070543	0.587027083000037	1.70502413278908	1.14067534606361	1.6685127553996	1.27130225545796	1.1537323872926	1.09325121443442	0.793315331938281	1.54058015254922	0.854370439618344	0.971761690968295	1.2094198620065	0.98154661846839	0.168374631272947	0.750386680638772	0.621032847570318	0.581842349441454	0.747971683807395	0.508375700785794	0.327195010469431	0.353133636656429	0.113953451571898	0.142084168888995
0	P279_FR0-	-	-P8_6h	0.566668022847184	2.75697842988119	1.15532525157869	1.65248690842086	1.67080343280249	1.61835643635807	0.142768946413481	1.95960787077292	1.61518231810049	1.68176369313229	1.27767572994618	1.2461916977671	0.634230924086632	1.47289997203312	1.20616059102413	1.63931669723108	0.983610793683516	1.02518909704	1.02961480723874	0.754651179910619	1.86984999425736	0.585863308951594	0.915697132333886	1.23503851535098	1.03146611466915	0.167590179266465	0.6873946012861	0.74950855599844	0.38244839469362	0.476883081369814	0.538762223716852	0.251657106078209	0.502094433396048	0.157546628520894	0.171687601950558
0	P279_FR0-	-	-P8_7h	0.703873804058138	2.55994950367035	1.3247695263095	1.39679316626203	2.20591461532826	1.39818759570317	0.421132883335003	2.06078875276608	1.64785140492462	1.86663023974848	1.33775745224796	1.42112222644601	1.14229911641055	1.21068826993842	1.29864166732492	1.64645341849393	1.09720200917672	1.05055327148077	0.913105718120652	0.76066230051133	1.96666905241051	0.775324720757111	0.920502705515751	1.38908172517688	0.774660219651555	0.240955030838291	0.61931743959959	0.715939673036616	0.410255639671366	0.386076074339115	0.423409418224157	0.139452970147403	0.38929857443137	0.159436055504886	0.179828918487507
0	P279_FR0-	-	-P8_8h	0.741817477341602	3.05800906677959	0.949379593369502	1.22799639841788	2.15880545112709	1.19222370496592	1.72134824133094	2.31900231805546	1.51002378387839	1.42572193085443	1.31071341344004	1.74968759366039	2.13803341608585	1.3402374578198	1.15647954058012	1.35653547854493	1.03732910671581	0.892244488071336	0.959997020701726	0.739458198401494	2.10340496488963	0.987459487330583	0.729315370817884	2.50674161244358	0.788854812941726	0.132057758766964	0.632165348219662	0.445519854136968	0.409652099434644	0.286204881311424	0.361424079157876	0.0810202243539082	0.310629928189651	0.160781883423897	0.297022705381828
0	P279_FR0-	-	-P8_9h	0.996740904491552	2.85834978589264	1.04656726319925	0.962818207801127	2.2791932479119	1.17253767529629	3.22681277671153	1.73235172909751	1.73723037307798	1.10647100985423	1.10296350764885	2.07492039218832	3.12365681622169	1.13534894193625	1.09625609295287	1.51920243428525	0.843957664925018	1.10844977599706	0.755256764574394	0.587445050621231	2.35684609766851	0.937619774309619	0.933925953670531	4.12904478169639	0.659454750985209	0.107716387293646	0.497306031118599	0.674394325127577	0.296077633753378	0.213795036572675	0.392887690041718	0.039011547607563	0.356845409502592	0.327873686294364	0.446339020394765
0	P279_FR0-	-	-P8_10h	1.21078414874493	0.710573488129833	1.52233896794472	1.37759610804811	3.06132634811951	1.21875113502344	7.74278600200379	2.48984542184549	1.54475087100353	1.14458063294067	1.54422418011037	2.64723009121103	3.91415009853626	1.22678255465743	1.48545665446051	1.54656619789414	1.24047024375611	1.29689514241791	0.886784484430047	0.686849382959776	2.5642112596126	1.37715260807091	0.237542824761728	5.64796640806871	0.724086857446135	0.153048470745199	0.490496268357203	0.757608195625829	0.348810275888017	0.174254991814373	0.358041043619643	0.0481762155750791	0.322577060992448	0.20051455963232	0.58860266421266
0	P249_FR1+	+	+P9_0h	0.670756461285637	3.31033102025504	2.12400376803751	1.68739414439323	3.24522780819688	1.57204138419833	0.361394315655714	3.1231786647672	1.6174582413397	1.81981376257859	1.82790181721355	1.04364092632088	0.192741570415713	1.02492108431083	1.31828993042476	1.41771248426158	1.64112100536233	1.21586809392415	1.12746791607784	1.02934706692468	1.19216890516694	1.24040005057844	0.824034674777329	0.648109786055354	1.36761343838869	0.217387265364234	0.573956216175392	0.579288538776205	0.422027484289164	0.519134116977063	0.402299834300549	0.234293721000212	0.297392613097755	0.0884569838047152	0.329724899459523
0	P249_FR1+	+	+P9_1h	1.36033632010349	16.8846433201374	0.644202054561779	1.17144169865498	1.44941975877924	1.0148486232609	0.283147392013697	2.45655342375767	1.62018818606416	1.47395695312177	1.29278043221661	2.39711273366399	0.191091758514019	1.81582604895437	1.13681715813379	1.92957826505718	1.87379821269732	1.42958872899007	0.851079600745682	0.89327588868408	1.44595168230581	1.05608250936394	0.905221795573564	0.699297951150776	1.03316182977215	0.528360333863163	0.622730293890524	0.430878237195757	0.443541379165964	0.658036085397151	0.391510208995613	0.202686172635333	0.243761033909723	0.107830559908593	0.350881204941986
0	P249_FR1+	+	+P9_2h	0.876627039676166	1.84121257621557	0.990746724949873	3.35874652606341	1.63091782174233	1.21060222962881	0.141018735684542	2.59471757711892	1.80610955472804	1.49713681786909	1.64339616177115	2.03199202131155	0.189779404098147	1.75683909135838	1.09029345598705	1.66617074670782	1.91522442824044	1.10393496430203	0.879823158194294	0.989002670031843	1.09916567349975	0.907652199711301	1.22355152656718	0.694350222488186	1.01446882284396	0.34344731026217	0.876774739781629	0.393745253342067	0.476148414560579	0.909214631973349	0.505701321464364	0.610085050739363	0.335770360274965	0.140201871358456	0.194464751067901
0	P249_FR1+	+	+P9_3h	0.504924582886381	1.10525585597425	0.936618645599121	4.57556256301574	0.875954740620405	0.850433525781083	0.144919902258546	2.3716921920858	1.06034267317855	1.63673066157047	1.23083498565655	3.21262010205473	0.102763290119075	2.59660307581218	0.736988070091734	1.94757870878116	2.37760886865082	1.98398443932287	0.931365750914723	0.94742578128588	0.554463524407191	1.09522199902346	1.41637584595542	0.812855515311832	0.92227610209365	0.461464928826295	1.06573421180259	0.497729796217151	1.19840948276481	2.74261975866383	0.416229710710286	1.91495337516552	0.249181657433402	0.21665889701905	0.19802878063717
0	P249_FR1+	+	+P9_4h	0.263668609762765	0.84628483477604	0.990898779276643	2.64366774185253	0.761815834214664	0.690626220783295	0.155279899078355	1.80400817254984	1.10444049122394	1.20246618878289	1.01971916914036	1.4535905813691	0.15102203541223	1.45250218601761	0.860940894849695	2.06306459096959	1.68735179742278	1.49835860993852	0.899207299366061	0.978899114230641	1.20811632974157	0.905813498396017	1.51788653433097	0.99672129081756	1.2878991822403	0.863530980750213	1.16383057816021	1.22173601556437	1.09085470797308	1.3239167044788	1.21995659197231	1.70702784430429	1.15198067388189	1.40561009994465	0.560867925935289
0	P249_FR1+	+	+P9_5h	0.215054575273868	0.490828957391686	0.850303843204491	3.3002694988384	0.258042662938835	0.635990482146311	0.123053274819151	0.947766199614843	1.14478507442603	1.62147722195766	1.08003619083666	1.82586467294091	0.149641232290429	1.50666343978749	0.876349130187842	2.75041765615781	1.47596015306998	1.47791290168131	0.974890208258213	1.03207086065986	1.40710720731434	0.74269742679255	1.9620276367517	1.04342938077147	1.16353906653902	0.364442359712988	0.929541316821959	1.43725286189805	1.0176681094164	1.21388375930715	0.936698232856211	2.58840302780076	0.591970236745054	0.721414602706549	0.374723330752254
0	P249_FR1+	+	+P9_6h	0.218994638748428	0.50468038299259	0.682110985460336	2.25046201287482	0.174242263902376	0.683589288213022	0.14985498588558	0.903922459588599	0.499058574262952	2.49384535744073	1.01917954241961	1.76482244118357	0.105454639002594	1.2839916171538	0.621805129471787	2.09859581207894	1.48989568180022	1.70113041377701	0.745996430179609	0.930444099751585	1.00925593472174	0.932303452064272	1.56027087095181	1.35745375294257	1.09660100367974	0.764605977656776	1.07158846087782	1.19433552051965	1.58756452397035	2.73443121670709	0.852124070344073	2.32382154971448	0.780239102440303	1.15241447039602	0.547464177713126
0	P249_FR1+	+	+P9_7h	0.131996585053603	0.234218587583426	0.400974581150656	0.870084870834777	0.27006454553773	0.344662002543248	0.118634289584879	0.687969194952418	0.272041343528842	2.94373470265951	0.727311671988377	1.28462273697951	0.0925850656465991	0.993214157426053	0.570381885716422	1.59532334419782	1.29901567356475	1.37843981143662	0.721727109990595	0.881419963162546	0.793302894772682	0.892875460786382	1.27255090032683	1.13146603980935	1.10873847817423	1.15971302038716	1.1450300436233	1.43564021397546	1.98801513417119	3.12353207920583	1.08250639484629	2.06902351946328	1.35117021347753	1.98735441934022	0.973382939169177
0	P249_FR1+	+	+P9_8h	0.21394052876962	0.213606969855116	1.06373940597475	1.6024466410634	0.449269167375686	0.760112591083291	0.230698110768907	0.748975528318324	1.13582436908921	1.53361715713723	0.771532311555146	0.505250356854757	0.0866724899559025	0.988897818941028	1.00592041604063	2.01930649583524	1.54725748984569	1.35667215148634	1.07056091777386	1.1855874215863	0.927116803027423	0.88231083442739	2.19061876402922	0.893973176963145	1.48135284852139	1.29575573696749	1.28360050046754	1.74933995589211	1.5207192044383	1.75115660542431	1.20734976164988	2.04888255901093	1.21370597810443	2.44137333157234	2.2239922190834
0	P249_FR1+	+	+P9_9h	0.0634045733571572	0.179913402237597	0.102929771477939	0.336011019904688	0.478217030109315	0.315589065192647	0.234917916244251	0.472931553826616	0.0848701146732006	1.89739101980571	0.280592763502614	1.66054424773752	0.132067188389121	0.865876747203888	0.22433271774921	0.690189520387618	1.2071583992561	1.16608687348227	0.623244683933713	0.890819652345171	0.728223440419086	1.23078163906592	1.02196864354948	2.66836474356427	1.62513688267858	1.92824061359346	2.67376626564948	1.91238007674511	4.01646579315298	5.07670380717296	1.66214465155076	1.30398031315196	3.30945535733792	4.101382474584	3.95929731867685
0	P249_FR1+	+	+P9_10h	0.113579243674748	0.125699801155188	0.0655300676185014	0.628668036089465	0.843559640907793	0.388187110622538	0.267417644010103	0.631303310140597	0.111680076268291	0.745226640670039	0.2574462802469	1.72704837634375	0.697331409951915	0.71960744017344	0.411301221180781	0.774128414763401	1.06202227767016	0.788112509869305	0.608316084734402	1.01273059583458	1.5506718171536	1.22150551257127	1.0728092356555	3.52701902052086	2.45554562438547	2.1994047983685	3.68107978485296	4.14806425545784	4.07385109122007	3.9056375106096	3.12524890015584	1.12978473087906	4.86242473282204	5.99339115216465	9.61301984679266
0	P250_FR1+	+	+P10_0h	1.16714631929718	6.47338535716007	1.66742868345806	2.13137933383435	2.73891311535422	1.80499566083515	0.439571660462981	2.88200055160283	1.52673770122289	1.87832854372975	1.88780606065305	0.49408386578329	0.0419340823538599	1.11621983698918	1.20850623073059	1.74684215685569	2.07316186386376	1.54741657699428	1.00898076977394	1.02168981534043	0.845954331051418	1.16527206037503	0.958482748842935	0.508653130982966	0.986288848263254	0.307815204189966	0.667564811948293	0.451342538159452	0.48541184960294	0.854689870168422	0.373859508530737	0.182182148559491	0.360326132405725	0.0917452303800244	0.187489692060519
0	P250_FR1+	+	+P10_1h	1.76066655863834	6.68416300111013	0.657834537936762	1.52600704313316	1.2883432667713	2.10207768950244	0.316375593838212	2.75749420782919	1.76817571318516	1.52195753470541	1.35112039627998	0.956686338925819	0.0744601273064577	1.74160089729893	1.27670195638191	1.92842038600909	2.09452564798085	1.60301114182278	0.960476776625466	1.03102613670628	1.17738383738604	1.43365628641667	0.922299944344494	0.496630304029537	1.1009179698159	0.425030184733041	0.932268757724828	0.352160072496385	0.527304341319048	0.57982088028836	0.329715688396486	0.169465863282877	0.226798611879014	0.0603338399998954	0.329642765600277
0	P250_FR1+	+	+P10_2h	0.971788447831356	1.22852120514928	1.02028408012299	4.89613245992259	2.30820365862022	1.73425855757754	0.234612635769779	2.16065904604796	1.79506779142398	1.61926164827036	1.53916974061269	1.03568492778952	0.070303181139318	1.38053965962127	1.26012109617773	1.74178311852432	2.13104675049293	1.54791154908034	0.914526724100797	1.00210389970028	0.911251609353471	1.23131813967499	0.922992223035772	0.758848778593029	1.12600363407559	0.200791232622901	0.762216143850462	0.697226601938778	0.544583370870406	0.817052233216122	0.445214471683507	0.597245786253775	0.308244011203405	0.105672633160979	0.213395949858868
0	P250_FR1+	+	+P10_3h	0.857080007752447	0.672004423510403	0.933462473866688	3.89592866873971	1.0815018238044	0.872650204368337	0.184142220754296	1.57104533561864	1.17495404753003	1.62763476225799	1.04260946555623	0.987133645251767	0.0630671545707676	1.54964690142112	0.997280862965638	1.90355924651375	2.04577830210919	1.45916662224987	1.07965853719767	1.07744918902648	0.575068571100343	1.15935378730097	1.44132277837347	0.568859446227086	1.0315325479894	0.499808316770019	0.728300977705597	0.571146689361977	0.861076592776691	1.27932174366028	0.433851316340607	1.50439891358334	0.280715793539165	0.135713735632652	0.213946906708559
0	P250_FR1+	+	+P10_4h	0.243750804686083	0.157567527002526	0.818823592435638	1.63155733843923	0.384054788373644	0.52019304576353	0.130524558768769	0.921662923763195	0.670940616439965	1.78434361433525	0.758902197557049	1.0729575971218	0.0999399465664444	1.03307728366813	0.723559605825555	1.66308263848689	1.44959116105789	1.4444676256927	0.784695303581601	1.02125433018985	0.972111420835114	0.791972123848008	2.34838940242815	0.934156925462204	1.18808772019122	1.39785823360707	1.33534004835284	1.72546185640726	1.88353505587619	2.14813731714068	1.32644940059813	1.93833038076068	1.31023222440583	3.26253169434229	1.66033222563223
0	P250_FR1+	+	+P10_5h	0.246367845692269	0.10348796339391	0.967821966797635	2.23693127819141	0.216549931379097	0.522193752193027	0.139549003668166	0.962138135344922	0.876298799177733	1.34004592663109	1.06237153958647	0.91081153050337	0.0804683116072973	1.07178778523796	0.895433221459539	2.24734661097984	1.55542199892548	1.55819151132972	0.994231196738802	1.11442876960977	1.16737079801127	0.786286097208477	1.65237234454349	1.05590029037763	1.1237083894409	0.437944739494525	1.07826039158923	1.16075513378357	1.08457338619021	1.44240069439752	0.972422041150625	2.29953016550015	0.780465319697766	0.5887531456174	0.243780702687226
0	P250_FR1+	+	+P10_6h	0.189890728162246	0.177995410690636	0.770846249919797	1.25955222763583	0.1924455325165	0.432728015344942	0.174991705069929	1.10086363025796	0.379958539053322	2.28205489043891	0.887553536141203	1.00379803131159	0.0581266916958747	1.06384722452894	0.659113649392878	1.92877743229713	1.67032916523183	1.69367613893896	0.956984537021816	1.03612826972944	0.971958380825821	1.01933026965749	1.45907188874632	1.09437135945717	1.01127486878824	0.843788454795135	1.2463417964698	1.1801099221747	1.95451325655011	3.104396505736	0.958560820741349	2.07715967024773	1.03560120853394	1.15438664769173	0.380767726138305
0	P250_FR1+	+	+P10_7h	0.107434204300736	0.107207556630159	0.65083970881545	0.621116770314065	0.286976360704718	0.257559306282958	0.138821894812781	0.516427429613469	0.415486040204304	1.29210662578639	0.684466200377744	0.520630905408633	0.0800913015061011	0.718087789410214	1.02360870612388	1.69290891295231	1.27501250136734	1.41557994054954	0.938962379781165	1.12688460749365	1.21768118173524	0.797423275813712	1.88378682441278	0.808885405417743	1.4251348167328	1.41971489319782	1.16687018018028	1.91572587036778	1.60821079782924	2.17297289377671	1.52435325286988	2.16915780078983	1.74436210438632	2.38546960498399	1.28680360546997
0	P250_FR1+	+	+P10_8h	0.329350796424675	0.912515872342342	0.638597007955265	0.500830179845967	0.805884261739633	0.410912002180481	2.06157223876385	0.566172539154135	0.581883204249495	1.95515352689175	0.625416620847941	0.401548364870152	0.0939751089567662	0.78037476325053	0.756177077248407	1.69533634322492	1.26405224266858	1.13113968367105	1.01910943562436	1.1956579419572	1.18625133369861	0.767995614871746	1.9878761438241	1.05400200139918	1.41186078087587	1.49134875555075	1.36728944617666	2.07354165172908	1.63068957660729	1.85729963732712	1.51369691747601	1.49329116207834	1.66565510408532	3.47158625451725	2.66947374950492
0	P250_FR1+	+	+P10_9h	0.0701352657990325	0.132507478641481	0.0987752751715048	0.457145208388269	0.613417707723083	0.350425709536107	0.20225403286997	0.421645868501466	0.181386116960577	0.904141401879244	0.181860508418891	0.947547476735983	0.158143152346509	0.668399769557711	0.385135195560196	0.83460079970331	1.00578079281343	0.905294599785941	0.732359114385724	1.05753462065476	1.25075168573656	1.06652955932674	1.12573779251261	2.24500604099629	1.78728644693394	2.22959058864566	2.58591852515526	2.53055038496034	3.26671274679264	3.77692983815409	2.25615122210066	1.20335286200324	3.58709213690974	4.20901936451574	3.78465192699979
0	P250_FR1+	+	+P10_10h	0.0697187580478313	0.164882140436345	0.0787743852281576	0.688111879951048	0.923321035511872	0.468701138287629	0.242551627925106	0.691006922277479	0.251727519070543	0.371347911571581	0.313064764904953	0.968263316153469	0.839042611973782	0.801799813459501	0.575913300445997	0.958687206264017	0.899376073528838	0.756759808961463	0.82261375986175	1.42414954464026	2.2064083479172	1.42470061431661	1.58146224444078	3.02733308497973	3.22401737104531	2.98539287666016	4.76229532763868	4.91749632161624	4.14278457543229	2.87470447932027	3.51753508231254	1.27360472471103	5.26535284370617	7.29503452775638	12.7837490877758
0	P251_FR1+	+	+P11_0h	0.724475546494729	1.69712081951859	1.23012429972742	0.925128440233983	2.35385281728727	0.767531046617171	9.57012528327864	3.7639222081395	0.904158840756898	1.74049460203189	1.38238991749074	3.1438032245871	1.67159540794776	0.982259164797276	1.15549303079513	1.42143603937538	2.06199099760452	1.32792132153207	1.00217140721791	0.88277115580528	1.97591074951301	1.37328257557231	0.596745720158259	3.36407503417724	0.895088372931505	0.0429030987917814	0.979011914864868	0.536154618709835	0.280597017533056	0.36074282576637	0.261199643266834	0.0798935152167753	0.349369346900045	0.0742612514153344	0.298831879000034
0	P251_FR1+	+	+P11_1h	1.18932572496567	7.46791396872449	0.61551527016194	0.785297949004665	2.23343024612804	1.11814554245742	6.51632798582805	2.01168462755489	1.65647898517929	1.3726257880346	0.967280365380113	0.99768289586099	0.135067688433877	1.35215409672097	1.48444274871294	1.93676872702856	1.86261312761887	1.31971834947853	0.994904986381675	1.04198553422373	0.959611469705637	1.16935975571193	1.30995614002013	0.547598707152648	1.05071940567519	0.223695375355913	1.03353440246036	0.733180901690442	0.301923168590756	0.22279404426258	0.31161364941032	0.0783461803949961	0.463119751320431	0.108260465781814	0.716664822913277
0	P251_FR1+	+	+P11_2h	0.631614773086195	0.972016835706744	1.48759705103681	2.53120735537987	2.72667864920682	1.86874279024602	3.7904551451198	2.16496382713399	1.70195752620903	1.4529802910802	1.44473937255543	0.139845415048903	0.0754112978215527	1.37147670591217	1.13036774903791	1.56557003527799	1.86847865922965	1.23610024418652	1.08646144475008	0.959626710636734	0.458534270318409	1.02803524784777	1.0980404622319	0.370307565155816	0.883504119943819	0.17696276870855	1.12209056974033	0.393810167803592	0.404813252366959	0.877667186900275	0.368967405376417	0.449327112879883	0.49921594605169	0.0866195306625025	0.406519540045376
0	P251_FR1+	+	+P11_3h	0.51259797688008	0.732129095675027	1.28864993232831	2.26458375686703	1.64492705932316	0.857391343551724	1.88423773104556	2.08384793800182	1.15890099135042	1.63717376807547	0.985449693194419	0.260945648119064	0.28112893039843	1.61647796823587	0.886106555000974	1.71353521192387	2.31838605589329	1.52298285823104	1.17008778566369	1.04366041379393	0.328126227374081	1.10485581601374	1.32039668588457	0.41162146514404	0.931599331505265	0.363578947671876	1.29678497565563	0.520530349170674	0.765875279226904	1.67741226584555	0.374756346250832	1.18617422069435	0.291542061772838	0.126733967006404	0.347244002595202
0	P251_FR1+	+	+P11_4h	0.833556657726199	1.90168617295274	1.33643915837329	1.61604207796219	1.32163512483599	1.26058429861785	0.443736088096677	1.35215073249011	1.75399154657721	1.22306504512417	1.18119625216343	0.772831703740204	0.157696992226764	0.977190645309804	1.14181218660482	1.84435042366157	1.49956973664985	1.1687833917082	0.846664106011439	1.01187155921372	1.10852759961577	0.715590136605104	1.67770947534186	0.647163689238393	1.11050087561774	0.598439465946765	0.798599174324821	1.15344503903006	0.626523540834906	0.584213656385925	0.668148286121076	0.929290166229768	0.339245338195347	0.276144264404981	0.458137854727204
0	P251_FR1+	+	+P11_5h	0.241065628482857	0.679315662900282	0.934502594231009	1.79776227308366	0.192361590622496	0.941088783724401	0.413993187605983	1.2443011713376	1.05682436401959	1.87569548200724	1.07122649382558	0.112151428627378	0.0295482484191933	1.16844234992215	0.890049194610737	1.92003920324075	1.65496859348086	1.60584069131607	1.24948825214778	1.18536692463431	0.708536144985078	0.831630723614299	1.74523936610367	0.532234593434245	1.00159956443074	0.307226395446768	1.06642544450325	1.25964486903848	1.17253748845207	1.2718271868127	0.815966092735482	2.07087155450838	0.561502357748607	0.338829542863111	0.31829890267905
0	P251_FR1+	+	+P11_6h	0.255458277851862	0.477749440718488	0.761796976607152	1.68208023068001	0.233828005482707	0.856634738243449	0.401950554475234	1.31754620916757	0.580574873597838	1.96572272641746	1.04998834857907	0.172015063696437	0.0304483480402469	1.06599916108529	0.826959587586662	1.86247107083024	1.88778628018463	1.87360416538284	1.06406323974563	1.17401365617715	0.850371380454895	0.990035739122441	1.43103154278834	0.935580901547021	1.1811326586178	0.568966252286302	1.2131965367643	1.0885081635837	1.78386525470624	2.80877784977284	1.01185476141125	2.18772951349168	0.960486771777106	0.735311515989094	0.327275659713314
0	P251_FR1+	+	+P11_7h	0.246945443187565	0.13472060187303	0.888570413007672	0.809416282079868	0.313787243850761	0.317654868340188	0.298208556593272	0.692482934614036	0.694381958426569	1.67080013335413	0.652270150419405	0.16268610041068	0.0772206391078534	0.700748291731537	1.03900410283784	1.64243496547058	1.50238324268113	1.45086968185504	1.09538583695645	1.17980480139882	1.03376219284219	0.812480500217954	2.0640908264509	0.611936601441666	1.30004815503868	1.05490644966495	1.10397568408948	1.62434063160483	1.55851546538889	2.0165507823216	1.48683268659964	2.09566958507377	1.3795910540832	1.61166629386876	0.891587623924771
0	P251_FR1+	+	+P11_8h	0.0658991954904876	0.242274206606323	0.327840682764456	0.386620050271093	0.257336766001164	0.327978934880938	0.205304580383659	0.898986006069008	0.378562206954835	1.32570309789658	0.388967805179296	0.177998538899859	0.0499092688995309	0.698865893607141	0.564741543088606	1.32754320547261	0.862375741928525	1.21973606929873	0.738546221603428	1.05109253065775	0.978213843009796	0.794228686276696	1.89947482465317	0.996821113595736	1.21435220849576	1.34489432855451	1.45281126389336	1.48756923078563	2.47415194233549	2.94502997696238	1.31216526795458	1.48373673564547	1.61492862341746	2.84116835429183	1.24769294639486
0	P251_FR1+	+	+P11_9h	0.0457402477030192	0.242959851456277	0.139843506646916	0.250334264081344	0.368722885389866	0.230792240961337	0.265493505336507	0.682604832534892	0.267481303945443	0.916879978951714	0.285923753473249	0.261160889295781	0.0715684472874878	0.663629537910073	0.472042231271617	1.1073282107714	1.00407122529825	1.00707205155799	0.767999819545726	1.04573006344226	1.05502101012109	0.939888835547005	1.1388506881307	1.60029651751881	1.53616579696227	1.5829803356268	1.96281191815987	1.64483674834408	3.03393900221477	3.37085251689202	1.66719788986908	1.28645268214293	2.55226521769839	3.17741894156993	1.82969992784222
0	P251_FR1+	+	+P11_10h	0.0899926519177605	0.237452625842795	0.101603946011016	0.53384907360335	0.543902790685799	0.367189937384011	0.344677592137605	0.327421813219723	0.337604109301818	0.525446898725013	0.260385581212876	0.381382873980254	0.23412095069607	0.654160156188514	0.588304941762661	1.03299653368241	1.06416720744946	0.817547372842446	0.935751588495687	1.29556429904144	1.72745260712371	1.16474965739974	1.49556812708171	2.11498790753005	2.2967912110229	2.63664665669976	3.25043797442342	2.9704625679251	3.55396169977354	3.00489045505028	2.86713525486671	1.40137300637747	4.24924049131249	5.82275787704222	5.8771578280893
0	P252_FR1+	+	+P12_0h	0.923712041303591	1.41218436662196	3.61304304069913	1.65868531009821	4.71789149912822	1.99281857580928	19.1081751372372	4.15761050169568	1.03679983027313	2.79136254947662	3.35950707245028	0.626366807159627	0.0925322519418284	0.771400515555154	2.72411795492011	1.50247813824175	4.09905199703245	1.77999630338031	1.32139315814441	1.39673346244492	0.745496584760732	1.79693360149765	0.706347992574002	0.604456413616364	1.09004627256574	0.133960117302284	1.33622109084171	0.670601131179708	0.619546005643523	0.585260772210365	0.327919879042617	0.139760322262802	0.700130626448656	0.104667383243565	0.372380492954451
0	P252_FR1+	+	+P12_1h	1.56148034128696	12.7820438239464	0.528576205821501	0.973751331784428	1.93429530018197	1.06754181255967	2.79016799097248	2.39114030792068	2.08123360965774	1.58328699065549	1.37274441845633	0.153909199422699	0.0451335648463256	1.02522947137262	1.66147187392833	2.31859100532404	1.86111006340314	1.01986073173784	1.3256105105531	1.06020915218545	0.771589150034807	1.13386152580874	0.8539656361503	0.272004757041335	0.959862951493232	0.321022366190282	0.963437215204626	0.655119695822963	0.26562534969	0.265985449743904	0.373159477226905	0.124218659265078	0.291968038893049	0.0556830680935028	0.299321778701224
0	P252_FR1+	+	+P12_2h	0.875515991090587	1.49535054408916	1.43551402660446	2.71590489434015	2.92862978687481	2.07427464470189	1.56215210261764	2.65563698609092	1.71660807513738	1.43051736647744	1.66388955666237	0.0955887591762349	0.0155959014943241	1.05713098353243	1.03257168376679	1.4900386509296	2.01044496916041	1.02729789691505	1.05242743111414	0.91669497235744	0.332101132823815	1.10749353014711	0.928007770144347	0.198296224627795	0.872992738469276	0.149292473352974	1.07038638381771	0.275736174475546	0.452058268760778	1.14895605688132	0.37512137960438	0.440014621987351	0.263481821842725	0.0836121132825708	0.311760405013453
0	P252_FR1+	+	+P12_3h	0.650379186147917	0.771361237672355	1.02605995071695	3.19899482132043	2.37857455816748	0.886556988143544	0.599466531090501	2.10927331395955	1.80193167080869	1.50625679172047	0.976192246317442	0.144645637553472	0.0574866444405463	1.37061383490977	1.11690877273059	2.03349956376127	1.5661944323839	1.62509659355738	1.34688591634129	1.04802309541706	0.465714608132748	1.13862736518979	1.22993241579997	0.290345339635152	1.17131504956751	0.486218594264406	1.1415240060352	0.530969223550571	0.718538108942274	1.6687673974954	0.552540457689851	1.18089624719401	0.357947801492153	0.133957417284146	0.320021658663732
0	P252_FR1+	+	+P12_4h	0.796884535241446	1.60050189845487	1.16988398394666	2.32242978324815	0.955730949855947	1.21692280278798	0.250395654165949	1.2135913146657	1.93641026961185	1.65173003188665	1.22895665211814	0.473560437362699	0.0900939161500004	1.02563504488936	1.30498324496248	2.13970071370948	1.57526251033184	1.2672895989929	0.941698830687456	1.05061677834653	1.23923857008226	0.825980491965978	1.30043568316145	0.507134774335518	1.39954802704879	0.594636637788683	0.75567467117138	1.29833779604756	0.59598542407157	0.656920222313726	0.760428385247877	0.921795698665786	0.384108720840382	0.276170489885538	0.574051690833299
0	P252_FR1+	+	+P12_5h	0.262751284864841	0.434026386191591	1.02613214946565	2.90838102726501	0.292189213991301	0.865797940302526	0.271839945032063	1.09457445530573	1.25117374424566	1.36383156607168	1.12493076960693	0.2409443460534	0.0362757114615486	1.04541182961271	1.02357082085661	2.31044682677384	1.87048475253975	1.70944451840722	1.29274948418267	1.21427002880429	1.05643311877341	0.955943915761802	1.8657344979752	0.829700788448827	1.24506303912907	0.565817081225286	0.991496248915195	1.82284595730861	1.24842367278991	1.61236128072255	0.904212219002687	2.26366923373366	0.568104128389184	0.509837115186762	0.361063151225333
0	P252_FR1+	+	+P12_6h	0.26365042469308	0.276388843134703	0.671350193490319	1.87533870147961	0.207307586575378	0.748390492430391	0.259314911830087	1.17854148592249	0.680042570863575	1.67341076086887	1.00306445224756	0.232741745548439	0.0467069873804413	0.907086573444078	0.908684577529586	2.0027123404668	1.19255895115574	1.47337294633652	1.20870850881886	1.17872736195318	1.15393918274642	1.01122497679885	1.32925271991075	1.00576331313331	1.17588708575752	0.688183659057605	1.21370665931227	1.1200617155325	1.43963148641403	1.98595712975571	1.0231918473552	2.13645947529927	0.869583482671978	0.762719928894394	0.354127651559278
0	P252_FR1+	+	+P12_7h	0.195702606609232	0.266390639492754	0.542047449672197	0.885035503041895	0.321207467384096	0.354430810617894	0.205013187135745	0.743574635387211	0.581703289011343	1.0822303038673	0.702277010986093	0.204896125020179	0.0837210648113587	0.651343281854905	0.99776818441847	2.05041050321551	1.28333991072398	1.29658965996967	1.12591118638604	1.22646124371291	1.16635499753752	0.849505868248369	1.4290154779822	0.950734114349224	1.2602442420697	0.990972356141078	1.09158147152134	1.42697339501463	1.54275341478828	2.05940093142814	1.29721098940906	1.95665785697567	1.28768943273943	1.54424804996805	0.662396776589657
0	P252_FR1+	+	+P12_8h	0.0676310714060167	0.179672267785213	0.225817434207365	0.444149216058689	0.23926324615969	0.225940655034027	0.180888743170447	0.818056960288013	0.352299738176409	1.07687066151884	0.39533580299252	0.209714503939619	0.0510204099456483	0.65367966829502	0.649396826606636	1.40260661847118	1.0382130012688	1.12170017434267	0.909687942514033	1.05365233254751	1.18130222880335	0.826251187932692	1.44900680608143	1.24417668226844	1.40383578212589	1.44543341268537	1.51818709950029	1.69926090290351	2.0419647783677	2.37916694211638	1.39143230736876	1.48463022943315	1.71042995401933	2.6988480388157	1.25433055510245
0	P252_FR1+	+	+P12_9h	0.046492713417269	0.211418790816174	0.140114886016476	0.410153410886075	0.563752439443918	0.28864596048267	0.21439188618213	0.529730862751279	0.428566603109351	0.93672365853505	0.266749861215192	0.296536808273856	0.105063215418589	0.688402903833754	0.589216774382402	1.4243490219662	1.01453031079779	0.88481904533365	0.913439763386321	1.21861326420156	1.5953645881053	0.918933531453947	1.5288611215222	1.83459224854179	1.71116695577531	2.19363995458038	2.11540601043521	2.65901810511147	2.56301682470946	2.72112424196644	2.21054281976822	1.4762293944086	3.01535438508558	4.18694945250358	2.74330542412951
0	P252_FR1+	+	+P12_10h	0.0761028600232226	0.223317171339396	0.138627557780083	0.662477601651292	0.888926509540041	0.40252889064867	0.240604112566696	0.472661156246082	0.436578630076312	0.488747145869944	0.256616272249562	0.385159400469032	0.276403868432741	0.621463034868826	0.638824919564478	1.12537508901649	0.89807692037504	0.744240432069437	0.983440429265115	1.34700730138648	2.25713765653784	1.06637754034571	1.42320206137294	2.29896338685274	2.48636137034708	2.85779978511349	2.90702209613957	4.07294886150869	2.61864231340352	2.38160418218259	3.29995283638463	1.40308855832544	4.22908052772376	6.78274413539403	7.04443630565784
0	P253_FR1+	+	+P13_0h	0.549787295225668	1.13309748097516	0.896820552575269	2.40387991291032	1.67603177593803	1.12529247411952	2.17163739711022	3.00224331679316	1.17919335183407	1.69192730273161	1.28915307708015	2.88808230277634	1.60274258121857	0.93443583342259	0.960503904472056	1.65561230974218	1.83104686096902	1.36717912088525	0.871010944930744	0.887246704909026	1.64298560082343	1.37048503999985	0.901468704302223	2.23711447319598	0.92198135892268	0.291531722434415	0.783693615724798	0.592967407644275	0.548792995897236	0.496021793062542	0.372559287799245	0.706674092775313	0.32937269084684	0.1859908577146	0.231222540687199
0	P253_FR1+	+	+P13_1h	1.26856606616824	3.03595437556404	0.744342480157999	1.0808355521151	1.06621795386673	1.19341233592882	4.36821873030417	2.11287721497623	1.46066354735057	0.994238695836091	1.07215293619422	3.51250425061009	3.25791406819398	0.746316246571063	1.12577844987836	1.80205928535089	1.37979286517497	1.04496106152096	0.78304723603855	0.768908897425639	2.97757872200814	1.45235426515705	0.806022832121607	5.5564298068679	0.875055227215588	0.27260068592524	0.575477182625213	0.687871388822364	0.232173316718754	0.0855988114593452	0.334288029617807	0.0997460555377864	0.380283226042315	0.182271663060495	0.51373616386001
0	P253_FR1+	+	+P13_2h	1.44459152105105	2.1238788353196	1.18658022507327	0.736288493618922	1.50708380451601	1.31698124178584	6.56087440163307	2.58539534362662	1.24073829844077	1.18501508596348	0.969993627560402	3.66912642268086	3.0033447264703	0.739552566998203	0.909924279078687	1.64492615195989	1.84024411064401	1.1162406351619	0.850426250405615	0.887414244055446	2.00603172436682	1.48114445499591	0.845977751829164	4.51230829741741	0.78160483268646	0.459220000255999	0.753582542766828	0.681622157992012	0.242232155245841	0.140169550391994	0.220641780619944	0.0863457933173395	0.268478381613832	0.104976034568615	0.638961973621409
0	P253_FR1+	+	+P13_3h	0.844371291283173	1.85484808265972	1.08636566401452	1.02717598542682	2.73105601478403	1.36197700972199	7.02438331095691	2.45534080928163	0.930081488402259	1.68798110574512	1.27264197147704	1.21230220965684	0.323312092213225	1.02442815539565	1.08134816579034	1.39731472291741	1.94888252830406	1.19015433255305	1.03750041693989	1.01706657461615	0.818157263941699	1.26360836596721	0.739991418435943	1.07894711368864	0.973861163672765	0.0879624286518241	1.2130036680434	0.423877561861449	0.366879584123764	0.384397973180472	0.285633039121546	0.277081748752301	0.474373367661947	0.0954263328637111	0.222109490180289
0	P253_FR1+	+	+P13_4h	0.963135647249392	3.51201141424484	1.82994293881456	1.09310169983234	1.69364543628407	0.983109438854651	5.02945026085335	1.69239143450548	1.41807409136627	1.73363616157485	1.26527801120082	0.40810825536918	0.050127544230681	1.08704625733465	1.0570454313968	2.06963856904688	1.98819890008528	1.7742829228422	1.02459798129825	1.20783083344796	0.651648286497955	0.905927807211085	1.79982576031221	0.588835892969368	1.04194144674661	0.19261876687683	1.17030158575293	0.83348904516921	0.749065260227917	0.915190674390697	0.570995173712062	0.676788701707841	0.438799360976698	0.19160757767824	0.28468414422231
0	P253_FR1+	+	+P13_5h	0.508726833550529	0.390617333465568	1.61696884892511	1.79656166171037	0.714477176336322	0.647948867516807	3.2803250335986	1.43419032259847	0.908103325101905	1.44263374531443	1.10591154304851	0.192102702472342	0.0147197383733321	1.12368840273074	0.781150902400776	2.61045168173623	2.92388932198535	1.6216352104442	1.38193433096808	1.11282208304085	0.40981472992081	0.788003615382341	2.02123610563541	0.341645804880582	1.16491286424052	0.402011178371378	1.24579330656065	1.13162473616335	0.815291866134278	1.45568109524924	0.716893722486457	1.57970969928756	0.53052660280188	0.372746920106304	0.600146768704007
0	P253_FR1+	+	+P13_6h	0.308450560361788	0.468388841347188	0.919506538253091	1.4889682536614	0.453518759442114	0.665945272551462	2.16435903122735	1.38349739971099	0.59454040394829	1.42138900752725	1.04554463237036	0.126558314298507	0.00689585013940482	1.0953086965316	0.768172512079382	2.23948154420451	1.75141147160752	1.67496147796	1.29005510625581	1.07682061432512	0.365018171734955	0.998855629409863	1.43691360330898	0.338070412719854	1.09978479468966	0.521045824544413	1.243975942809	0.891944037881335	1.32600587129657	2.61341991495592	0.835536532393868	1.86371594208901	0.674107016161455	0.737642444981923	0.764742839026458
0	P253_FR1+	+	+P13_7h	0.221664336118799	0.418151484459245	0.565691593390287	1.01901630687483	0.44849724523428	0.597011056313857	1.03133567126269	0.83781045835985	0.577192666300735	1.11480140929456	0.821578244653524	0.0781853369695487	0.00628184284637347	0.837375309006194	0.935639968106695	1.59944119710393	1.30184906273449	1.32012904077055	1.19546202977357	1.09087332242556	0.32615784362539	0.802113887159905	1.58491468027859	0.294506850033642	1.34107984204654	0.85265083862526	1.11469253586055	1.27126879793531	1.47826623890508	2.33833003766524	1.02390201091002	2.02218139670055	1.04328770138346	1.48999836094411	1.15294922363045
0	P253_FR1+	+	+P13_8h	0.133859914407951	0.327973882976299	0.298964766605758	0.409275584917209	0.285213205035998	0.432190408082419	0.601368247100323	0.815793999246525	0.583855372221536	1.41969687421892	0.483503729442557	0.0787605533804623	0.00382352926100869	0.669782615835164	0.727674635109557	1.28781830231848	1.1329965987211	1.04114100283566	1.08496395224869	1.05914759872497	0.493318580379329	0.723753466608719	2.09579931219317	0.487375161282637	1.49360636895023	1.31669470848941	1.41240411333343	2.02557862821754	1.83787993478089	2.39370699927273	1.46374136273201	1.59827163399915	1.51709654991247	2.76318666595908	1.57580807494563
0	P253_FR1+	+	+P13_9h	0.0762984119998426	0.413235834245396	0.130908247257845	0.254045578532118	0.348818695069785	0.323479172799283	0.604311045479679	0.798271460998068	0.3586321350626	1.22407091476424	0.43809571146511	0.118351645395236	0.00481449735392304	0.767062682973605	0.555029048761612	1.13685025018914	1.1374694293015	1.07104903551716	1.05791830646103	1.17588461260501	0.532545733693753	1.00016178818089	1.65093508954686	0.88945172871649	1.65596480278978	1.94610051221413	2.26999184973376	2.07988933705268	3.18634742148336	3.52673502983217	1.74152744253844	1.46392727067819	2.48814772848693	3.83745390351983	2.41107106546809
0	P253_FR1+	+	+P13_10h	0.0547571227606662	0.282564848713218	0.131585908381123	0.508793542174596	0.484999160106215	0.358292006736292	0.553232930044401	0.587184943282795	0.41743543252925	0.724317462646757	0.37927726202177	0.194360749575163	0.072897712632723	0.723767835327819	0.562368270457069	1.07636474490383	1.10737418536548	1.0250557584017	0.981602515820376	1.19926858621316	0.840212244111333	1.1821345768313	1.56149425919065	1.32317421335364	2.34783506052131	2.56515872129312	2.9564305035954	2.76942743356246	3.55977622747414	3.43839874973107	2.54932710217655	1.2496407740986	3.63478200949878	5.7213425581736	4.97988094913789
0	P254_FR1+	+	+P14_0h	0.951446548213315	2.32603208923268	1.41879703764386	1.29509020865845	1.47683547865756	1.37509492298869	0.595657263641365	2.31635606419306	1.40145969580357	1.44044350119347	1.36077708517287	3.24993776815275	1.63026312504209	0.984167916168757	1.01736971497128	1.50093003123368	1.64527018327723	1.28055552042953	0.723845486188111	0.738496728304294	1.99142391854686	0.985967297678803	0.88597840454677	1.3401006926945	0.833492656338639	0.507868991376324	0.589675517201406	0.600778968907274	0.340499862470505	0.457758610391318	0.352904730986708	0.0641853041408309	0.355305170471108	0.111623417851091	0.384558616194627
0	P254_FR1+	+	+P14_1h	1.58121827765811	3.83231145513506	0.489843863332504	0.840124255266169	1.33275630801669	1.54744219014769	3.17975647424757	1.86160642381399	1.51064157589039	1.05281021396169	0.935664462352998	4.70797285706973	3.43067834961292	1.25109529878414	0.94291443666095	1.3903348039813	1.65305611409687	1.14104220177594	0.572532743994092	0.647619878862773	2.48284340669451	1.66140567661709	0.816799358470581	3.86947043104221	0.58972176127183	0.482633951028535	0.683254639723275	0.948429705457686	0.328502631131547	0.253544298881269	0.259358245063912	0.0422153800795618	0.352154263721699	0.135139313310818	0.708345514330664
0	P254_FR1+	+	+P14_2h	1.58904069692394	0.88432769268481	0.905072116086401	1.69442892743116	1.84265698727533	1.49886868600874	6.22325241189135	2.06179739603827	1.89634657967135	0.893643986823034	1.00974006984208	5.52040879052425	4.67329911136167	1.01856771385779	1.29212895500817	2.01515438452695	1.87081322677396	1.2383015617528	0.78789129787042	0.815707288009526	3.80022437845276	1.90435510381358	0.781405326311426	5.1621973668997	0.742505198077696	0.504003115154321	0.589667299252337	0.566087508871421	0.244754953533016	0.295925772716094	0.372388207185439	0.160648099971049	0.45817519451797	0.23379126716925	0.58324546030981
0	P254_FR1+	+	+P14_3h	0.918447748936388	0.242649181542933	1.92927106477918	0.866355241300487	2.77613270470386	0.881323824863288	8.56209961708536	1.85500048459604	1.014543859025	1.26601962759495	1.14750484479026	2.99268823939838	1.81068516471915	1.08017946445518	1.21442265262636	1.19262965549182	2.28102198218593	1.26127955506529	1.0484105681594	0.943957220831092	1.4144538007221	1.6438212624914	0.761163321182943	2.72238685617984	0.85381007468379	0.152996029563641	0.947315820837975	0.465004238455065	0.336215235325479	0.301999878101828	0.232670141844346	0.275500694870867	0.48959654435693	0.0935549616130154	0.363797176257809
0	P254_FR1+	+	+P14_4h	0.801721263939862	1.16440519336365	1.0422065901518	0.866849740577146	1.48535328975704	1.13721060957983	9.94340246288073	1.95814007724509	0.912611567503639	1.58467235375609	1.01505155424161	1.00113263684964	0.114407366715268	1.77347873785175	1.10740830924747	1.79416181768339	2.14190499816919	1.80417399557817	1.20081280296496	1.15689969916131	0.673316087677992	1.15998677462099	1.45501492995853	0.839014145312427	0.86279901017322	0.191881345792254	1.56655362523702	0.598948815482651	0.511970586561643	0.480999002701369	0.508291463655097	0.876770963452369	0.667212481614311	0.156099427324394	0.451878961722239
0	P254_FR1+	+	+P14_5h	0.338508037594572	0.187225955276086	1.20194717426288	1.15994592706206	0.976194954104312	1.13960039629442	6.63607699307124	1.5998994421156	0.746263119336821	1.57067843158857	1.15212938135816	0.225306432812778	0.0267558613344586	1.24888770716863	1.00337322063237	2.24804438638973	1.5448157959118	1.71731635374984	1.40327323497535	1.15617307750578	0.312100196725108	0.806039457877887	1.57484913497647	0.405930243555139	1.01404118316595	0.343507117061116	1.44937091502384	0.918227027617246	0.751110717949032	1.01371469268414	0.665876867337839	1.63682778775605	0.617343170545333	0.209104983362376	0.357448904403902
0	P254_FR1+	+	+P14_6h	0.250757557040323	0.272907936821225	0.81631212164794	1.08723056726958	0.692140121047387	0.572859313662498	2.96885855006423	1.14323744851321	0.70028913206039	1.63820738226957	1.1651742710329	0.105222674663375	0.010999505118124	1.19949739988026	1.06728946081747	2.39288422022402	1.34647764201018	1.23087647373194	1.44981476971466	1.12816471442922	0.37174070135918	0.617551315984746	1.50837670572961	0.225303684793342	1.11039411927894	0.521649068121492	1.44085509003903	1.41264627255946	0.84975982283041	1.42262315856753	1.01181497150197	2.00518279011185	0.719871325717651	0.55728421750324	0.47894283371673
0	P254_FR1+	+	+P14_7h	0.183076193850814	0.232832027678715	1.02357578921877	0.76303713838152	0.729230961634101	0.445435091397136	1.57628962227188	0.829655767937364	0.597845357662217	1.23619683116938	0.854761091869578	0.081905848241554	0.00653774744358412	0.893429144951992	0.899718838501944	1.60771962122865	1.43657868885745	1.31057862242257	1.32739834406991	1.16564645617832	0.231710945378382	0.649319842372578	2.18029003784727	0.260181721614299	1.14163396489919	1.00156965651686	1.12063832275209	1.26642601760747	1.37476352306643	2.08235290221647	1.06567171025862	2.16219092000674	0.9957851139669	1.63791362209153	1.38237776087828
0	P254_FR1+	+	+P14_8h	0.0748276241854844	0.233778331904458	0.388271055803846	0.335319866318738	0.4265336764339	0.344413490796047	0.932639096894732	1.0679314238045	0.339574085241946	1.43880386134963	0.551248938916327	0.0853613214932925	0.00264857525177682	0.850353129230802	0.542276381766329	1.16883032284785	1.28264935766729	1.17322466063766	0.922644062544471	1.01911693610241	0.262647410461798	0.786733433034958	1.55019051148059	0.409819943721153	1.25780656407	1.2035056112177	1.57063050780212	1.31751384595734	2.462990836506	3.23378247580383	1.09210075950456	1.45133376290614	1.3136898156514	2.54872472075512	1.41905143215662
0	P254_FR1+	+	+P14_9h	0.0438884232086501	0.23503574565087	0.155918342883155	0.24616951159407	0.400799181802133	0.271928156970447	0.612238180381744	0.731799124400545	0.445927371598265	1.4102943305166	0.431164931340213	0.0814906182895209	0.00607535302452047	0.903659456741649	0.721832157330279	1.24466479710866	1.14727433852592	0.993687149496683	1.10765673955146	1.26247759501766	0.532144146893641	0.858344336865388	1.73248202428	0.699741901930572	1.96044643142934	2.0412667802374	2.19692869310623	2.54022097264615	2.57053807646787	2.65754841260324	2.02829982370251	1.65019274423767	2.52057682524663	4.24412203849642	3.13192455398126
0	P254_FR1+	+	+P14_10h	0.056246224898062	0.251257474645446	0.131355412245901	0.555223165698797	0.653142884426824	0.363408718645635	0.524122938175394	0.420239966970726	0.468746641129736	0.693278088923573	0.331583012297679	0.113477308602634	0.0455776704676516	0.856282773575934	0.621251588252119	1.56570787722656	1.02021137964147	0.841723188103334	1.03669040295939	1.32855026001996	0.819506994243016	1.04776378233119	2.01116574629769	1.40627600118155	2.68885278492991	2.69791448867205	3.03275096348228	3.54466652225178	2.90632188465735	2.11833716905499	2.67463298184899	1.40774554881113	3.6912734399879	6.61029194623303	6.71253895520727
0	P255_FR1+	+	+P15_0h	1.63718516190701	1.90027562920089	1.65452950945282	1.28346421976666	1.33209911734559	1.49954306385593	1.08867952762582	2.20095513125933	1.14058302490698	2.23792541300209	1.70997880723401	3.3479907788521	2.55336763700645	0.760787076255208	1.20084197196563	1.75810108178016	2.13892051452559	1.51838831266955	0.682580672302044	0.825132146453256	2.09970277932374	1.25945866903346	0.803431875347075	2.25635568647707	1.04053755804255	0.251175940776155	0.562917183577696	0.94761405219574	0.31786541787664	0.474915791422399	0.404103090106027	0.142165715242558	0.427206105490284	0.163878048234934	0.577573276830219
0	P255_FR1+	+	+P15_1h	1.46785298322042	6.34743549026879	0.90103552464211	0.779444966551807	0.917189696288403	1.24872376021025	2.08676370382554	1.99653881909296	1.46072235543774	1.25334850923735	1.05344152168549	3.37497861087936	2.43098297957156	1.10724315824617	0.900990611783423	1.51916353997092	1.35564538596942	1.22432369948884	0.71399801034893	0.700011567518554	2.33857611436467	1.29821853891478	1.1995381291704	2.88260636399852	0.797955538647357	0.269526512853374	0.759388327641301	0.751200792013554	0.347625109975147	0.294220833842896	0.319182208856081	0.11199815615746	0.351230175852238	0.210961150283191	0.509329518198465
0	P255_FR1+	+	+P15_2h	1.35097258060809	1.13060173709473	0.678398776358404	1.46331457268981	1.30124609107079	1.08061975544381	4.34815067897415	1.79023687131706	1.81035585029224	0.926406441469733	1.01208495566671	3.49250482613334	4.36309838721644	0.939564320125218	1.34181340963643	1.93796092698959	1.39002769402065	1.24286223410975	1.01691006685785	0.804582824816764	3.64707269605063	1.36124018251598	0.883497208845322	4.82736365922401	0.710465444621206	0.199746758291304	0.542810014663818	0.753278220557824	0.198747287849066	0.309585584287301	0.554142929662425	0.285808986787448	0.492238621504683	0.292461534294201	0.562586888758367
0	P255_FR1+	+	+P15_3h	0.780654649956385	0.201434012503916	1.03371856796798	0.914640753001754	1.41279528872227	0.626067394570068	5.59705994033996	2.5598325903258	1.15974142035139	1.28909765697189	1.08111478920504	3.71831630102068	2.84902762905321	1.08985614684399	1.04760406936772	1.50763051114684	1.73803081415968	1.36849516001384	1.11566004325132	0.886488036906707	2.10210198330625	1.5233888095347	0.820526435990311	3.91395728211958	0.8032154370054	0.173622514418883	1.00946011311235	0.598973098170305	0.396718559509696	0.402104753088479	0.314870014406428	0.381321659416435	0.464803263294492	0.118973184624418	0.388844784346746
0	P255_FR1+	+	+P15_4h	0.445992504548674	0.35763368589969	1.01788556350564	1.10237006853553	0.791352465931329	1.2574021210118	6.81786873214905	2.16182327242486	0.852130653705788	1.3876633639584	0.886375296448528	1.82215169392732	0.935018714948114	1.45507781751348	0.943047104023055	1.75722666677394	1.86959675188314	1.85806856372677	0.97855498466822	1.08337572952109	1.46592569150883	1.18496388873128	1.31068495534781	1.52897919781419	1.09458579405292	0.247470331859425	1.29825250200271	0.738036431676256	0.865554618974008	0.771844296776261	0.486274173831828	0.951063336230649	0.651363137757047	0.332389469003433	0.271146896011071
0	P255_FR1+	+	+P15_5h	0.330285678969114	0.194836065036449	0.761672297602441	1.27006242163838	0.795259514481961	0.888880297607524	4.51693076554796	1.32960972611436	0.785506281281084	1.36192175271242	1.03930458502963	0.689079949238623	0.290553215540832	1.20558180132393	1.0642826896271	2.16524309563261	1.29166317399218	1.76655657844866	1.32667253768272	1.10890568135434	0.773149978125169	0.895613858807966	1.81787671643323	0.79030312640722	1.16330595788346	0.415379082475267	1.41554516469377	1.11229331646846	1.12444061849864	1.12709189343632	0.768151410590621	1.61875293308695	0.716079077702253	0.332819513721596	0.368511002193359
0	P255_FR1+	+	+P15_6h	0.334617241547976	0.302116313750126	0.957120384569515	1.05731269324302	0.756807673368122	0.628686910446548	2.94008396546375	0.874348573968218	0.759599102377151	1.3522960398645	1.04568203894306	0.303765412683035	0.0657964603966891	0.894423235064226	1.07334731942138	2.01952468633318	1.5869941934179	1.53033642242448	1.40486652302346	1.16247231210352	0.617619612747896	0.708631448001355	2.39452525977089	0.40934887106193	1.0766978323737	0.77176842099931	1.39971847169856	1.53307176583003	1.2239805594413	1.58049000663854	1.07858240167425	1.78452133082958	0.873129206006488	0.824797165545459	0.856633843641801
0	P255_FR1+	+	+P15_7h	0.198322421124956	0.24538797610995	0.826188229734762	0.50187652778735	2.65354733938215	0.523069466663742	2.75690139468982	0.632605114121095	0.311121676703558	2.08587897634188	1.65633004493672	0.107558663945954	0.0111025785228352	0.80158585260558	1.25830980375587	1.09564803146206	2.18664439600509	1.40731522284534	1.37553904791156	1.34277284189154	0.196063409900335	0.954832034757006	1.19779843528114	0.27041980169373	1.26792815985893	1.02061420042661	1.25602828391486	0.852722396386605	1.9564136745463	1.93798104812437	0.864520244791061	2.31770125513474	1.0329152909331	0.782721385178167	0.861168793285805
0	P255_FR1+	+	+P15_8h	0.114669927173047	0.491803355908079	0.266351664351969	0.502385533121283	1.01819382295435	0.528512656628472	0.881524813680451	1.01951463783942	0.348031625466512	1.85509289022068	0.759755454025	0.170383786272761	0.0107158638939919	0.974110522124159	0.607338764239276	1.27383903517473	1.3255642804512	1.07590742873367	1.03123555416962	0.992203990964259	0.447719748310047	0.76901382573627	1.43873392202945	0.569236362247531	1.34150217727469	1.29002797466644	1.76935734272218	1.38185510408886	2.11770177453443	2.74908139197022	1.21885860209411	1.29881941260515	1.1963555868252	2.24648139836025	1.44317877048572
0	P255_FR1+	+	+P15_9h	0.0836250118689854	0.497583592786082	0.236969081755683	0.342359535772283	1.10415145233033	0.323209947796668	0.570321201807403	0.74297154706411	0.54898628129832	1.36385800010627	0.490556437576647	0.152936475227924	0.0458506662381246	0.895494334132913	0.71655995500958	1.7127515784482	1.07050932782475	0.880686791671879	1.07096420290584	1.06642294354306	0.682507447366776	0.796183715729939	1.4733883435913	0.873317077717733	1.70617894748212	1.87972629647752	1.98467899872597	2.09458850927355	2.17942006589911	2.24608640930423	1.94862118214266	1.23413378033516	2.44996479858209	3.64292228987459	2.85098070438847
0	P255_FR1+	+	+P15_10h	0.0661859003496837	0.196126676863646	0.0766218865244172	0.479088684502384	0.962951755548744	0.271340606947913	0.513125809715371	0.597656576016418	0.368890754610914	0.928721091310607	0.418882084769021	0.15825196161453	0.0172870157471404	0.923866966518223	0.529942834598742	1.02749702968241	1.07349685067299	0.861551741610358	1.17647103066603	1.258963316454	0.795056107048709	0.998001030916367	1.4765549529337	1.27024778472717	2.33326486518359	2.38768990776734	3.07287842225385	2.78466072833878	3.0886321423546	2.16396750024503	2.38733669549238	1.13549060063169	3.62049912283078	5.52337399619948	6.23011624137419
0	P256_FR1+	+	+P16_0h	0.838093105589911	1.67523570318651	0.987083087215729	1.3457527261052	2.16995923675817	1.10499205143468	4.48570032989064	2.13176646487625	1.15822699246646	1.77505617402371	1.66743980700776	0.354438120911322	0.147545485274327	0.72782127002369	1.57415469650745	1.91293520933993	1.6935513948857	1.06975574414634	1.4161077830803	1.07846244451645	0.783531887201955	0.975555938632988	0.87826690711737	0.80291054424858	1.14771043112725	0.108074703800098	1.13710219129819	0.734313927645951	0.395444989927725	0.323628407646355	0.431798538019674	0.152090534313091	0.661738716143476	0.131282818115338	0.23350993724454
0	P256_FR1+	+	+P16_1h	1.56809873096789	11.7853338110241	0.773549999531105	0.92761922811077	2.12058609757425	1.79022529187889	2.0037807908263	3.18473059515475	1.3284334034548	1.93561645623971	2.08308533639732	0.199608243801435	0.0461975195144478	1.35831934552794	1.19660741235298	2.2120839992255	5.31669427189003	1.32732938973877	1.41330903006487	0.978623685413809	0.514589196753298	1.614973815339	0.792404514462451	0.348198036304278	0.916003699976985	0.236101230317653	1.20311216633752	0.384645149719082	0.533742293187154	0.511250477825592	0.296857974359005	0.125434614481696	0.415699285544828	0.0573243861550603	0.256184165549959
0	P256_FR1+	+	+P16_2h	0.933294723803518	1.95944934032611	1.18318875726997	1.58319649132593	4.96641330301201	1.57406075707937	1.17953813507212	2.19540994799718	2.64885335410488	1.3384187950268	1.6524610762652	0.0681226288809535	0.0458230863198759	1.05028775194065	1.57347277902914	2.03590072116043	1.68220587658439	1.08207303775693	1.37938099534286	0.971856637603432	0.602575523059578	0.980395915756752	0.80983468941473	0.250183382916906	1.25183708299257	0.181894568296052	0.811191233263956	0.623576964327587	0.244390925404208	0.729688963046738	0.609767574547385	0.243940173542349	0.546964641833501	0.103162759020186	0.267684702714852
0	P256_FR1+	+	+P16_3h	0.564324799570134	0.747585512096803	1.06461504570331	1.67699552804941	3.19493007096636	1.18033218911368	0.607963030461207	2.81862954375468	1.62185971583917	1.53177002096898	1.28756295015629	0.114399129509349	0.0186552774674486	1.18458015891711	0.968387087360783	1.56467936634358	1.85923692181089	1.31483331207	1.20127227382579	0.946067334276244	0.348265910339633	1.08298144955722	0.914765098813567	0.309640085183004	1.14234522862101	0.318361459046003	1.12088847942419	0.455410780785163	0.745903318504919	1.62516403689672	0.488412583571565	0.867431527874543	0.420712958692396	0.134637304321797	0.327919135902171
0	P256_FR1+	+	+P16_4h	0.396370379785856	0.285955457605071	1.22375263920944	1.79616538263246	0.834153996904558	1.28247098054103	0.353998962634628	1.86311542887232	1.4833720923089	1.49329763430147	0.956691036647745	0.195663857235999	0.0187163271890025	1.13838549161793	0.918128356635168	1.94614966755799	1.56860880335193	1.78691664423924	0.966384256849694	1.0311644915914	0.690951113554426	0.819425180831845	1.79845998468338	0.323367821518441	1.28252735968186	0.597043841917009	1.0904866120828	1.10180083534373	1.11698656460363	1.52013367754347	0.722834202230758	1.37590710101673	0.514185530575341	0.493747308067408	0.470039059976946
0	P256_FR1+	+	+P16_5h	0.171257420830327	0.314671517639648	0.663170663946045	1.43652445592091	0.268212850229312	0.682498004078474	0.203847648778766	1.28601942758378	1.59563648882399	1.34250889575408	0.898598429212217	0.187387921414627	0.0375407858925346	0.916923235072094	1.10729764858948	2.03928181567183	1.48357059900849	1.38263584316975	1.23813783784744	1.11539532191755	1.2820332711274	0.776078467143609	1.68243420085736	0.563410902155419	1.41303237820383	0.959846673296057	1.03995580332207	1.97047168299278	0.901900050015498	1.18601687451255	1.11394926149125	1.7297093913873	0.784292944733598	0.761921092386899	0.596086199978324
0	P256_FR1+	+	+P16_6h	0.0844810680466936	0.21458114129193	0.392706292980262	0.791822422771439	0.210093912841277	0.495918157490063	0.205176851069962	0.715433984370321	0.735465440207668	1.20105916541335	0.705793567120215	0.250781194277147	0.047005803926861	0.866507434559716	0.900197794170642	1.54674598626264	1.33081400731981	1.20993179099185	1.0776665250575	1.12694893114177	1.15023738271657	0.832985543442871	1.68583926705606	0.759393375734527	1.42047408776904	1.70074864729443	1.36847927016632	1.92496157191433	1.47456543602526	2.01641195547505	1.30882939652526	1.62553265633237	1.26436293997694	1.32607563167113	0.631213304326681
0	P256_FR1+	+	+P16_7h	0.063144409574235	0.105817872812129	0.732721635276384	0.385364106475104	0.555795849317274	0.416028726593435	0.447518614930129	0.46029223163365	0.317890246325338	1.62627109608419	0.840148699283063	0.167813929059099	0.0429664324079244	0.621014525634683	1.05151323160084	0.710713354484628	2.22091284638706	1.52990416781429	1.01623315425579	1.4077183840882	0.44612756861772	1.06512398233743	1.36399647917029	0.673335655897192	1.73547274089879	2.18331125898277	1.26012848145272	0.928996317758622	3.29976325880615	2.36473190162236	1.26855498547136	2.22114249943812	2.09902137972422	1.60351722425198	1.08357134918798
0	P256_FR1+	+	+P16_8h	0.0551228084389609	0.155697558014981	0.159253786153366	0.29563460014456	0.425139162718267	0.151910268706091	0.280210228091053	0.614935497092034	0.182052949102999	1.43927917641418	0.377411740503432	0.412560979780814	0.0548873088395896	0.69152115536977	0.417353010271015	0.898671395931139	1.28213994175443	1.02407227267731	0.736155198699685	1.11484077833368	0.987987059430023	0.999877251787766	1.77857535494189	1.53561495753883	1.48860735071437	2.24744926249901	2.00585307081556	1.82922230084117	3.69498366688275	3.66253469379125	1.52390490464486	1.15341639611009	2.29946912207687	3.94867137238248	2.39179637642853
0	P256_FR1+	+	+P16_9h	0.0721434427765528	0.171209349304159	0.0725255792157822	0.484180731149375	0.649677099759362	0.302038101937983	0.262955525667734	0.370003309946289	0.161266758069749	0.909871091663347	0.390028555353578	0.447523631417303	0.147527786609626	0.779738911368672	0.542918992815334	0.920574343645199	1.07994945457911	0.840304102758425	0.908530186580748	1.39164573652083	1.50278417589067	1.27603789837588	1.11973237714324	2.54751303646475	2.41767431831111	2.78453310535221	3.37068044417184	2.85255921023585	4.16298413815815	2.70790782526382	2.35965930826243	1.16636250600647	3.86402566237326	4.99575883978958	4.58945138367503
0	P256_FR1+	+	+P16_10h	0.0890964591838825	0.158672299013605	0.103913013180537	0.649703373489523	0.871786698433287	0.301845855758523	0.391485998754937	0.498628202078714	0.131196261223504	0.312268543217734	0.521560189117151	0.844200556625808	0.827193140356292	0.680613497326331	0.661889620496321	0.66192527976264	1.26975027740629	1.08349147332909	0.911867156032489	1.69921968404762	2.256937553113	1.85055132672075	1.2445174178444	3.4273724791477	3.41218712009773	3.19162070868911	4.90146350942906	5.43477245434861	5.71982095208335	3.33695041445121	3.34610113675915	0.915698189634362	5.49739833074213	7.74627071527644	13.2298338485299
0	P268_FR1+	+	+P17_0h	1.14899227510595	1.98685678479013	1.03668257836014	1.72384969017827	1.58874439443401	1.64670144443858	0.199983759929835	2.12913774220922	1.32753955087786	1.47312700546429	1.37887140659987	1.2561721873322	0.613654603682007	1.69723261258001	1.2611119494769	1.75102083248517	1.08904149609089	1.23953309634924	0.998664282501125	0.809004246111626	1.47244518337576	0.775723760147635	0.685970874160524	1.23517140735379	0.849240475442534	0.102831635910671	0.606770276045842	0.485593584591762	0.394649982450276	0.512987274063016	0.404019820548841	0.0681048215247568	0.465069184025814	0.102161380388372	0.18490423649488
0	P268_FR1+	+	+P17_1h	1.54622832545927	7.8548574494574	0.720921678207203	0.98713949620436	1.17460692869238	1.28440831883454	0.16380746224634	1.83992890660778	1.39803804174973	1.3423529158732	1.17621707470531	1.32792942155441	0.724818581711728	2.67354032026211	1.21050227195967	1.82901437149603	1.04243277309709	1.19353448975629	1.10306399098577	0.763839624915495	1.53975515102847	0.946030181083015	0.799218363304733	1.20337517351282	0.839025244543014	0.264424851985551	0.581991705932196	0.38741507571043	0.511337116459039	0.463148714023092	0.336051405278449	0.0608423017623424	0.385693622566507	0.1057033377052	0.330993868728377
0	P268_FR1+	+	+P17_2h	1.34883899001283	7.0630016605458	0.96228989390445	1.66318895998799	1.52503273677112	1.75312706577228	0.143583584258481	1.73624842169632	1.85417165546018	1.2969391514858	1.15854748754024	1.69059780902245	0.748406943145181	2.48470806941322	1.25124637647118	1.90200548363649	1.25427788973179	1.26148660533595	0.872314662734291	0.775846862850002	1.7395734078327	0.891352061303191	1.16339876761851	1.11294092131705	0.861609566625934	0.207414943055084	0.642483931338962	0.546621858476763	0.477447544568404	0.594141872922568	0.453414714888705	0.170303393274075	0.4840511373542	0.143120669043866	0.266899473253725
0	P268_FR1+	+	+P17_3h	0.962359987223121	0.88055717871899	0.701623541489293	2.22488482249572	1.26366889750622	1.52990759895789	0.179067922220842	1.88148106457245	1.28318061001176	1.42252834351183	1.2482936072086	1.81748334629066	0.66893112563988	2.62738839196857	0.884725338468483	1.94736070311399	1.36247060986858	1.4509591099263	1.00518507224452	0.792336795158508	1.29520219182073	0.908023198693585	1.22951405760222	1.21242718402333	0.785159131331801	0.265157196662182	0.909181208129564	0.479260247158873	0.8231827288986	1.33132341867501	0.572437076738038	0.811920522324613	0.518460385862844	0.185244227109152	0.162536851610614
0	P268_FR1+	+	+P17_4h	0.580789649228957	0.233441063659934	1.06971069911163	2.47999117077303	0.614319844840046	0.986870656873342	0.113408308963158	1.3271478609433	1.08399874416458	1.29844414618752	1.04657756281565	2.31071293878301	0.473471116222976	2.31452498918263	0.881256853871603	2.19115653518718	1.06012999639348	1.94247000562652	0.968211409591659	0.77442968731484	1.13372086475703	0.906799897155262	1.78635331027027	1.3096821581726	0.816314140967433	0.480906007632386	0.984927926586152	0.943375163304557	1.2063156877627	1.92567986780017	0.687992162287308	1.58109295397961	0.525162185263205	0.345256492830619	0.234266459718973
0	P268_FR1+	+	+P17_5h	0.296817702929251	0.119554334354455	1.00397722920755	1.96533123946264	0.267895049198522	1.00916836190106	0.23802479386742	1.02318966969252	0.810856243638808	1.32140394314891	1.45487007478402	1.916499073541	0.282540557792714	1.87188161533618	0.995818480486644	1.78432903550236	1.74354690305459	1.9880114604787	1.34471930500577	0.897185312982813	0.8022998561008	1.08003657867012	1.2813014105924	1.12371262585608	0.957826119295056	0.447439937922545	1.02911795845133	0.704320358793862	1.52553000756418	1.97020249973972	0.616050547326171	2.12966289933002	0.642768112365319	0.320737452460149	0.290516287830961
0	P268_FR1+	+	+P17_6h	0.195952736553649	0.283188513968763	0.816771591414054	1.52332049992532	0.203717163172858	0.859903787286283	0.192248694583523	1.14867033685631	0.652709196816984	2.13491920793776	1.01496549510512	1.77052148789667	0.209466843252551	1.6541922397774	0.671473231438469	1.62504755856325	1.27699350307181	1.58613411118167	1.22299504058832	0.778965263857813	1.0892592843188	0.973795331051966	1.81399721373937	1.12138624137957	1.03526585503973	0.694671846994776	1.3675554508331	0.967976491497476	1.69186089691643	2.86004689437182	0.806548530642064	1.71667902280574	0.814599327893411	0.830788189845285	0.473911025175147
0	P268_FR1+	+	+P17_7h	0.185971261505146	0.199747531339511	0.388635526140781	0.848822057767155	0.325954035055988	0.480966464160601	0.154988483551482	0.940839144409744	0.411576123057507	2.08391206724537	0.701842595514592	1.21504445992021	0.18027295120165	1.46764896287838	0.604484275605938	1.45369392957753	1.05461088876578	1.21167793133887	1.1151333819653	0.775764704561173	1.02691710145287	0.891315494379199	1.60264456082851	1.07086429918145	1.08757005105972	1.04977999881436	1.53767286171549	1.2948579768662	1.67969726384637	2.72903597531637	1.0720028006265	1.48636795428972	1.30717618944489	1.24879555436029	0.689891538464407
0	P268_FR1+	+	+P17_8h	0.0646170645796418	0.179113209178476	0.157508694094319	0.361838111843094	0.297699630139905	0.222407888069017	0.141770848167209	0.803683336827379	0.327950939714104	1.75306252245711	0.507535777202868	0.900638384305298	0.214671324913017	1.19787482434519	0.540933694190824	1.31152546067514	0.890016647999224	0.915938377415963	1.0675084591406	0.833604385305199	1.21820166605825	0.845180137396336	1.38126962947147	1.10878170223478	1.38083084462159	1.39424031924147	1.74270686628807	1.65634153805358	1.98192289735978	2.3984786098405	1.43566837452412	1.2845305458774	2.07399753761444	2.03498679035671	1.14521508163897
0	P268_FR1+	+	+P17_9h	0.0644342266949953	0.104586705897159	0.145166392567485	0.288776907794721	0.712577760313789	0.22682109867849	0.333581564287439	0.493019508895151	0.167225731429012	1.59973020885786	0.536623151149062	0.918044538648306	0.225978699402794	1.09291018774151	0.57452938805698	0.724123852280307	1.35481269668778	0.967322161143994	0.92116178742084	1.03280714401874	0.89210124002907	1.33939656032887	0.993089623863918	1.22141428670783	1.83335998269318	2.03784136368268	1.91656193635161	1.28698262942479	3.79759324469095	3.56445325606896	1.59009719769876	1.54187186718482	2.81930318710702	2.73403537260527	3.34341497627857
0	P268_FR1+	+	+P17_10h	0.102173859685722	0.122906093848439	0.104806964981184	0.394638028227095	0.679804419806186	0.277267472449651	0.339745353995984	0.521228201020837	0.165242935815414	0.929628551666948	0.407962400970705	1.56141391625632	0.521220290073531	1.05826678896658	0.378838149018707	0.644352009954432	1.32751552395104	1.19173224699135	0.819344509568453	1.00409680152442	0.823379023020163	1.66946016610998	1.07439139023744	2.22323757283627	2.18566711462877	2.75675076979713	3.31520772260586	2.33779028912217	5.32300561805173	4.79495836374145	1.61482711715221	0.715842961915324	4.07411560049352	4.28836362603178	6.84356523434733
0	P269_FR1+	+	+P18_0h	1.34137707795757	2.66836289294435	1.51793753983964	1.72887703173891	1.5115935451899	0.924159575155627	0.138534934527733	1.71796423409209	1.85671751751167	1.35695373419802	1.42533441006423	0.650042719435521	0.267615418432944	1.19191792735553	1.65602011695303	2.30171741846659	1.00667041689225	1.12127165442718	1.08246530525108	1.01526092205416	1.73704445243498	0.579917640546936	1.03772756303358	0.794363730338417	0.937464054944269	0.101973757279962	0.554802508573404	0.592349963808567	0.298152107915773	0.352834980234854	0.611020708231285	0.0847044542404968	0.429077930437974	0.163488294252014	0.18979953157125
0	P269_FR1+	+	+P18_1h	1.91792386998019	3.13209130199892	1.14326751305601	1.01700783360346	2.12104294975689	1.15829281469476	0.132651539708266	1.96876053484603	2.51324986493787	1.35447992076355	1.36921875562759	0.582164505672609	0.351718530524041	2.42452894831623	1.93792841707185	2.48660512335674	1.14619201332613	1.15358333333333	1.75868940212498	1.19768746623447	1.93701787322168	0.873178191968305	1.22160840986854	0.73974617323969	0.970829686655862	0.146809697460832	0.604099090581668	0.84913407167297	0.320085629389519	0.313146767513056	0.550665000900414	0.0838522420313344	0.497156942193409	0.125839861336215	0.496135332252836
0	P269_FR1+	+	+P18_2h	2.15248059533587	1.56801731363836	1.88771741939632	1.81407740658423	3.09415681084173	1.91549524553922	0.291079324515571	2.15764244547085	1.92324161366119	1.84643744350779	1.67413766209372	1.02118166019696	0.330327239190205	2.07026770269324	2.82478090662889	1.7234629333131	2.51719421030932	2.59335518092227	0.999800373019306	1.18195415740487	1.39022805880372	1.26258392351022	0.828466157031119	0.619125277124792	1.01224775483884	0.158584964841081	0.76435861699095	1.11186195896926	0.559573334968022	0.694655082074082	0.576143390994403	0.195285206744542	0.818322807940678	0.176395203061637	0.721892211757157
0	P269_FR1+	+	+P18_3h	1.03583199281534	0.351511337711772	1.32695671063921	2.64996691707956	1.54972122298527	1.43508368248702	0.106381044679382	1.39028286431132	2.04665408218992	1.42843995632932	1.07908317000718	0.968703997434021	0.385212344936682	2.26397837468136	1.33155721534747	2.16967631036177	1.21586013297743	1.26962447259273	1.02898611816081	0.936064275120431	1.47964490281641	0.770152784749201	1.69023694075876	0.907574911635592	0.907229761778715	0.215696290033495	0.804702299680588	0.968525165024956	0.531457640113749	0.997437721644108	0.71986043394943	0.746144476393908	0.592863027827914	0.277103252358761	0.3963491471315
0	P269_FR1+	+	+P18_4h	0.749364383693242	0.149994883136343	0.884961377937055	2.59227319947433	0.748860608296194	0.965404785250972	0.143422612952697	1.46861679834647	1.16303495800992	1.69980567048443	0.963253278625009	1.54839503047024	0.281567972825199	2.20692885206062	0.983424128992847	2.16366962511547	1.31817817165045	1.50768020556558	1.03833492878424	0.936736335016864	1.03932382318041	0.810827792406175	1.45432525894485	1.25473528697522	0.950462949522339	0.410048723206789	0.962939560021648	0.859511591616091	1.13694327782962	2.01031675374812	0.689083095131397	1.34039691184853	0.538332997072524	0.342959658173927	0.293387710486153
0	P269_FR1+	+	+P18_5h	0.457330325687101	0.171564655476252	0.896219422747439	1.81599988043563	0.307502256196475	0.818939338315268	0.168780117368808	1.3624992861359	0.866110365778436	1.38283400760318	0.96096270801051	1.36214062045027	0.247888417817587	1.89747035828308	0.898765874214457	1.96321945671485	1.42985472082339	1.61328294991672	1.29627375901391	1.02803748109869	1.04498391778033	0.948263150972104	1.68912378283364	1.34146196010283	0.940125820372204	0.620716669573735	1.31429858520228	0.732384227481994	1.57605304735372	2.3367673770719	0.753079375352804	1.56396305912658	0.779918526831006	0.661114786353495	0.408855610607312
0	P269_FR1+	+	+P18_6h	0.274692064901989	0.248684870476628	0.457181159875408	1.14766284058015	0.240830978084022	0.531992886879624	0.141724576890923	0.901712793290488	0.978919269778787	1.52050996665201	0.669653847450069	0.874526092256009	0.278393075814063	1.42243367515791	0.953615569731545	1.75617366421198	0.992606732063622	0.974979617628273	1.4265786675886	0.865634997490789	1.72285908251996	0.755411813794251	1.66635187752112	1.05186185633151	1.07743954782289	0.760709854230021	1.42157694007672	1.44926917589905	1.05322956805459	1.86003226317509	1.24849283502357	1.52581236806337	1.05202592250841	1.04216725488272	0.581352473297348
0	P269_FR1+	+	+P18_7h	0.18623974170732	0.214386241734875	0.229060659811736	0.634975825848809	0.316214849763361	0.324752271077255	0.133000597428348	0.949891809284079	0.561351803737541	1.86516375303207	0.659977432440117	0.626888402390485	0.265146945864005	1.2853982555014	0.791667525287331	1.67460323137011	0.869011008742478	0.923798582895262	1.37119493800378	0.877277037196643	1.64166707739729	0.794266901693966	1.67088522092684	1.11409254595688	1.20053683409694	1.09867471807529	1.64246712356782	1.53036498658786	1.35981807598294	1.97608218966459	1.49370386553243	1.27855684607738	1.52365886128289	1.56990557334768	0.76420961320338
0	P269_FR1+	+	+P18_8h	0.058738081385342	0.146440005134374	0.125285378806907	0.260532278138986	0.359988526498046	0.210801846672582	0.149189887432195	0.812795386904399	0.385116299835835	0.990621397678335	0.477699664643913	0.559155964130294	0.290430531234869	1.24332573830076	0.706254854166713	1.39987104748066	0.872241414671509	0.829659626132712	1.25132558205037	0.932365696998022	1.75664511760596	0.871312609026845	1.32231146665868	1.34890918560305	1.74121475737223	1.59793663739505	1.90480338523793	1.90554286592746	1.56200079633046	2.02432415720064	1.8521828912295	1.25437371486972	2.18711143215239	2.54064062574926	1.77010856303036
0	P269_FR1+	+	+P18_9h	0.0595783189359315	0.0849816191268666	0.105829323524315	0.370026340392105	0.512213967465382	0.247428694569474	0.287964216964309	0.328771928682513	0.210248718992003	0.956217109082615	0.522197095034515	0.533241682588781	0.316463212852096	1.14722392674991	0.694861194292479	0.773314253926712	0.986093646032524	0.859726669745983	1.19088290172899	1.08653264756814	1.17822899770718	1.2415401689913	0.934429520870433	1.33278482203112	2.1277892654836	2.05179183981241	2.44144750208598	1.48897500806892	2.95961895620592	2.654248045266	1.95519691644264	1.23645649695189	3.3061334662113	2.97788360780053	3.6902575796761
0	P269_FR1+	+	+P18_10h	0.0758961495080563	0.16338926193031	0.0895535696741652	0.559464401992341	0.650760227275226	0.321389154707381	0.428973604736846	0.411772020601403	0.22997689096781	0.346141598743663	0.407301305493301	0.981413935567824	1.03088065474596	1.00162982749535	0.619958739853461	0.63286961419881	1.05644606176085	0.872614344216541	0.90959499954448	1.18816400260712	1.33971949733216	1.48629024285202	1.07263097229607	2.24228108197586	2.90117766072705	2.72539127716736	3.6323059161407	3.13258956997316	3.66756941020755	3.19268699437196	2.39910536362186	0.758186221157126	4.37186279819129	5.21797686403012	9.05979697891661
0	P270_FR1+	+	+P19_0h	1.67333031860634	3.1308603263592	1.87702367407273	2.19425342477334	5.43569460901103	1.08783401082204	0.171417601129071	2.62370908327373	2.35939972394443	1.9619123242489	1.59937105414146	0.933569953668566	0.535131068784241	1.34589526462043	1.81751803191388	2.15597625946614	1.07464878043754	1.05433381607487	1.0772971925897	0.881471158830425	1.91951699466124	0.588306625667228	0.990637195438762	0.956159813438343	0.984392088353749	0.0556217057092449	0.495600509152041	0.860355465991708	0.199736329154884	0.223016187653369	0.477003855504371	0.0158595476601732	0.440731500595916	0.180596108344695	0.225479010054351
0	P270_FR1+	+	+P19_1h	2.01574554564275	4.53415321151988	1.23840006971317	0.961294450200611	3.38526218049374	2.38818254396464	0.151968099388753	3.21316815129908	1.74257036941463	2.0105153213167	1.34988243327363	1.57447748672066	0.537878254223044	3.07876745822395	1.2095840173866	2.05349278563494	1.17381579753058	1.14581591474735	0.820038859873913	0.709254216121428	1.61299123950719	1.04174422230379	0.986983510488529	0.958998643777552	0.79170031673476	0.205898130925106	0.590853099542268	0.311053324460863	0.3295900337811	0.260313965049964	0.299681063977573	0.0107280002477369	0.384995222691107	0.0990960226657949	0.446703101995199
0	P270_FR1+	+	+P19_2h	1.23265281596264	3.80395256174537	1.04546093394749	2.56285042351439	4.11888112588682	2.05630276874392	0.118379788955303	3.46657834318375	2.05353298265126	1.41611094503489	1.25077261683794	1.85555461546287	0.624026550129777	2.84030313068556	1.35555790753709	1.62539425448051	1.27806361296951	1.17418884464044	0.777445171889703	0.70700674125144	1.4362988440513	0.939962285680522	0.752269034119014	1.03661331550083	0.742474591323563	0.167705144069769	0.596063711801135	0.628230713687113	0.278221026602481	0.295313645823839	0.371301905935678	0.0235663708650368	0.622373033666076	0.176001845939247	0.254824575424047
0	P270_FR1+	+	+P19_3h	0.924926319094252	1.25586096954527	1.69983064573978	3.06244899534778	3.5461468006298	1.55640602150891	0.101323684778442	2.76301223432694	1.60727803165504	1.95571520823254	1.18877913555927	2.295957526518	0.453075789893096	3.37904627447061	1.03886095174758	1.6456611249289	1.42156548101377	1.52559565920881	0.763649914060607	0.681469601806249	0.997324166260247	0.902907429105096	1.24516652809467	1.04587343821902	0.756031958651407	0.237765273569092	0.772195145438614	0.674983412565132	0.595425415296519	1.24087058091792	0.432326514832324	0.54034520326296	0.511945117155234	0.144666982123087	0.296678569732811
0	P270_FR1+	+	+P19_4h	0.817595730157648	0.334809177914292	2.32538727664748	2.41268814999926	2.24087982156083	0.97032775270501	0.149821484822638	1.98001863037899	1.32411553820412	1.62295756190075	0.89661732333367	2.41489960009084	0.322828850141237	3.03793801295682	0.951462667153904	2.05008437737156	1.59205822862989	1.76291602072083	0.971525736724259	0.790292681150088	0.873995134436804	0.882322755061284	1.80909992556629	1.17627570502226	0.763248810287228	0.52062444360331	0.863112986264026	0.720506074040216	0.995747741913659	2.04119878961958	0.585991718857561	1.25126444355179	0.531573840498357	0.283424491203395	0.328860663970479
0	P270_FR1+	+	+P19_5h	0.220725849688775	0.168246936444724	1.34183657361663	2.29093426485669	0.331504473143273	1.21955574236946	0.16794564982825	2.31515501442828	0.969811333528538	1.33973502767395	0.86214457962012	1.81539511287912	0.242490460315712	2.85409750015573	0.714774720362658	1.96489344508849	1.12608251238387	1.68446355986608	1.08362415764898	0.902223325309686	1.13450710992202	0.94530100890839	2.04649333830527	1.30299989358738	1.05154908948002	0.544894487929574	1.23734831927031	0.816890355798621	1.59649671599404	3.00012782687375	0.689363949090564	1.78891321496306	0.598773507485502	0.684238279013925	0.472787084902424
0	P270_FR1+	+	+P19_6h	0.180297194891082	0.124786656560281	0.632373638233373	1.47011930246527	0.181260217951959	0.554366451572886	0.14486861201174	1.1227372267197	1.03738155584401	1.56885576718063	0.714654613944423	1.11289732374915	0.28155104516403	2.11148368814771	0.952073576652158	1.79720571403211	1.03608568578593	1.03720407781006	1.44626045977786	0.813034100976427	1.60332994196235	0.744655030082546	1.60448595703031	1.04275217224098	0.948998229662314	0.647678227295365	1.21003800508989	1.18886713019548	0.932311894985354	1.62877583075698	1.08373443985595	1.70630168497409	0.926676620944471	0.878511384979085	0.47907788467471
0	P270_FR1+	+	+P19_7h	0.073290816424159	0.152727087202972	0.337068027334951	0.776847394051506	0.27437614258517	0.393365669885621	0.132669951005317	0.851279276745343	0.527008551086399	1.49336445167537	0.681417062598729	0.952202060349533	0.256234318805333	1.76162386278704	0.800633599589988	1.37778058765989	0.665223999961776	1.01072954788219	1.24286031160801	0.800510256677334	1.48504886734957	0.77049006228966	1.75563361843158	1.04550561797753	1.22200036880359	1.1078398720772	1.5845573655406	1.43445225599523	1.23439695940932	2.0789156097882	1.24722023749282	1.48795200542196	1.29823255864016	1.52965926825882	0.731540492544615
0	P270_FR1+	+	+P19_8h	0.0558410378397779	0.114889335036749	0.226102870396167	0.299718935055717	0.342882178595285	0.215010183078626	0.171341934245769	0.905765040606034	0.235053424048556	1.50025396006174	0.573643987016833	0.880901985608951	0.204582895497852	1.6220938896953	0.625283460961187	0.966863700225987	0.711937447267069	0.932344322338419	1.17926163209255	0.885076745041281	1.00854444749877	0.996191777289554	1.28894781169473	1.09433670899697	1.39867232402742	1.40056671198491	1.80466462186875	1.21983481863257	2.24508853865593	2.87974917997665	1.23478565102873	1.27963569939659	1.70213408739282	1.7923294720705	1.29162336547979
0	P270_FR1+	+	+P19_9h	0.0477901889772335	0.139183250821065	0.136250988792254	0.36353947395369	0.522206155839676	0.231169180999011	0.254968525505508	0.361621434098374	0.164935964140654	0.611366468981015	0.423588908153867	1.0833999685538	0.321562988223452	1.33058432598807	0.537629749801234	0.853021297276684	1.09061334035138	1.07895755232031	1.09641563114279	0.969281689891367	1.11289643340612	1.234773240786	1.25067097478797	1.57786185396516	1.71087807935508	2.41743253414342	2.38632722831682	1.64581994576454	2.65059379308453	3.45588805515058	1.82996329745496	1.13331406727065	2.95395147951343	3.10549979611515	2.92361909659044
0	P270_FR1+	+	+P19_10h	0.0434769351401094	0.165034685933187	0.124852462361563	0.448160753255004	0.595809107433728	0.241377274524247	0.335496411233576	0.375714699556395	0.226979246098246	0.468853524939599	0.418095903831765	0.822446467884857	0.640610353735228	1.16796195543557	0.509086933130647	0.633642470735003	1.19248050739463	0.996539614960046	1.02736356985575	1.16338115208087	1.12328833652862	1.60695736952021	1.30554746806296	2.21441334908308	2.67156442411166	2.73377377882701	3.41755201546362	2.93515492447066	2.83741756167725	2.58505730162087	2.17784684073727	0.964099638333933	3.69238212709117	5.06821640463658	7.23769428040569
0	P271_FR1+	+	+P20_0h	0.939970951723553	1.31189612800717	1.25259878370019	1.46768428435589	1.3944960144661	1.08997895606503	0.170587722585649	1.26106167968543	1.72319387231024	1.20020266654338	1.41088839142227	1.00225952547572	0.804280782411166	1.44359203112497	1.60324453284672	1.73579969272646	1.13008336172544	1.19854421681128	1.14690182231081	0.876548889037792	1.87029118089589	0.665779663366135	1.11163495664257	1.06413968135023	0.891978057862906	0.590441058854823	0.64742590483629	0.689026439884484	0.317716088939767	0.393115262209925	0.570135582256848	0.112525422164226	0.610065152363887	0.145219498919567	0.196359740120402
0	P271_FR1+	+	+P20_1h	1.46420920023116	8.0588347154184	0.64011722843479	0.770752169883089	1.01297398418765	1.33871022461243	0.109349739429409	1.47558061610124	2.16975700696523	1.05901977076166	1.08693705618199	1.24847277526028	0.977124711926303	2.39046542134173	1.44503957651441	2.24800201622437	1.05969370489427	0.991188400073795	1.08936288684452	0.840886580134412	2.62369381078675	0.811580800350275	1.03684278567786	1.25570590715076	0.865172957456658	0.465295105519173	0.570478473597421	0.761961719796254	0.338288871476127	0.277059208513809	0.524984185297243	0.0967945734901303	0.490709674712912	0.123127399030518	0.340598363037517
0	P271_FR1+	+	+P20_2h	0.984004321968645	2.74420753266985	0.918902693359635	2.3627528259068	1.08498753876406	1.82776770200636	0.135094278717898	1.86018811822601	1.77601372863014	1.35099660672969	1.19179806519017	1.93447615500368	0.720636509053492	2.19376999357817	1.10537037556367	1.89621944658375	1.31782460208625	1.40481443462548	0.776310915332301	0.809939705339461	1.65603299699093	0.93694719152871	1.22163501520578	1.28601274142042	1.01234504446995	0.236870015821926	0.668100627536434	0.646051303242908	0.573832133903482	0.933871000414251	0.500562182326528	0.367352656004984	0.55545314101216	0.196523314335135	0.221976346031425
0	P271_FR1+	+	+P20_3h	0.850069963871458	1.23931444890181	0.946645329223141	2.31312558635862	0.9110590980016	1.26824161661056	0.109818866124522	1.3878709785501	1.96958751977231	1.16322362074745	0.980467063175573	1.49183025323525	0.724388441102256	2.25353810300555	1.20324352075478	2.16333720470196	1.11971572010669	1.22238266787267	1.08791564398898	0.834315620012974	1.79515541180213	0.700089887129778	1.68592446398557	0.995099191654064	0.94620641379063	0.223970392625225	0.801604477972047	1.02466773899076	0.622676004782449	1.14917243195652	0.771651408977615	0.971000553492451	0.633676356504625	0.323749220454211	0.271406292826562
0	P271_FR1+	+	+P20_4h	0.455717354717411	0.164551146695935	1.45615682635134	2.32469663221469	0.472362972567215	0.993486559109148	0.202403904306859	1.0591193232627	0.801354248716368	1.56176795563044	1.28137114846511	2.26197981306962	0.290593616658599	2.23735300360353	0.906778834445012	1.87906216583774	1.73859356944618	2.1685460159558	1.12755146619141	0.837104567383166	0.643564637478916	1.23146141978216	1.5420626275662	1.16482958409922	0.993506314087034	0.586382804810708	0.993137612223178	0.722103893396906	1.69704324589606	2.36426545137771	0.520874656367355	1.95448707288037	0.563478330549364	0.336509304716109	0.267046975059728
0	P271_FR1+	+	+P20_5h	0.208594300017974	0.215405443819318	0.928172289591686	2.40131078264801	0.205345904108024	0.966511599566964	0.137205798524934	0.996105415251785	1.14290479809773	1.16206842895931	1.02486822276909	1.61637259346863	0.324477850379413	1.702014422596	0.908433256164506	1.86336732268831	1.07969524115724	1.35477761994311	1.19228758094869	0.818727608291854	1.66519257192353	0.776630049893376	2.07842261982069	0.932519833290145	1.2093413400478	0.667049935549311	1.19212695870707	1.35899390311677	1.16489551442741	1.62992379637267	0.817146661059759	1.94407001080995	0.597717568323376	0.759465620638015	0.571843729057876
0	P271_FR1+	+	+P20_6h	0.174799437134821	0.269810088381579	0.38171445287995	1.40317846910935	0.283685517794904	0.740905814934419	0.120896806103812	0.788572783305322	0.855246582338865	1.70366666874819	0.912799555524666	0.875155977625068	0.306899220715033	1.53728101662532	0.883636974834174	1.86372123409057	0.957736536901947	1.07254233573958	1.40957206918883	0.854461534413138	1.70207749688081	0.705002388576654	1.82536925870141	0.998149949201965	1.25055174407121	0.856484282337674	1.6091582660362	1.64953279754134	1.1052933158672	1.58497426984683	1.16259767205276	1.78772532540429	1.08596732444441	1.05487578809287	0.635642910898576
0	P271_FR1+	+	+P20_7h	0.0960702817340429	0.195929031166724	0.203506000238699	0.64444787157634	0.285032465602581	0.401207923264833	0.12489253896472	0.841098574358809	0.397310543100227	1.57414746393299	0.593753839353266	0.899228948741097	0.192119162724646	1.24492419936849	0.527809081185393	1.38095546530582	0.87011028605253	0.985945452092761	1.04100138837075	0.744484841013968	1.19834284775231	0.790174201641758	1.37254613853761	1.07688602799222	1.34010013467823	1.20585022678345	1.61217893071215	1.33551975879141	1.61612227254837	2.2501628764629	1.20537114481224	1.37533623417022	1.50850064654597	1.61016542719455	0.993064610067054
0	P271_FR1+	+	+P20_8h	0.0542799390782474	0.0993220054404716	0.14639531636512	0.241832703863499	0.319103337639567	0.219907575135159	0.125132948533893	0.535690140439256	0.276621002334871	1.38221422736017	0.372535038151294	0.763633404496294	0.218681738973096	1.11890415344141	0.524645331066285	1.13008206533757	0.904764420584399	0.92447868132905	0.959323664861469	0.821308058267622	1.21409414684421	0.872711439909648	1.33685179100478	1.19147525752101	1.58234496777012	1.67179716637386	1.80769572441822	1.77107215626136	2.19106907989283	2.3286980687758	1.54311000151264	1.25557439568578	2.19191141085595	2.58579043720597	2.19235435635543
0	P271_FR1+	+	+P20_9h	0.0468261153151989	0.139317552001792	0.160106260751909	0.488056012887486	0.441369025083404	0.300899477766761	0.242575839280218	0.316186240487361	0.239233228347126	0.887725709528582	0.30529163012671	0.926491543911353	0.477087473631096	1.01584467730611	0.445104706529568	0.945298675147303	1.14577448450846	1.04221300260635	0.936573156372621	0.901498841941791	1.45253239276517	1.15085700113644	1.24103174068843	1.75327989882674	2.18816551281379	2.70669990377753	3.03336887520498	3.05207417729575	2.39282504073495	2.30554702677305	2.40359380376279	1.07128494921301	4.00631320344217	4.66222744469157	4.71196295027871
0	P271_FR1+	+	+P20_10h	0.076782743437726	0.105371887643167	0.102253245425591	0.457486282010263	0.705709694908964	0.295425239730512	0.289545036414028	0.459405678300379	0.160474029094396	0.484256991452175	0.468831241672765	0.9117434282944	1.14763359924176	0.908263159208219	0.518806899124767	0.637061112248324	1.15309713020093	0.958921633116097	0.885377751003033	1.14536155262009	1.14068570610821	1.44520321382112	1.60109256982147	2.10527059904949	2.91325609603258	3.05568772196176	3.98907907245246	4.22551275322853	3.9405857506168	2.94485333009549	2.16278631482632	0.784899860769832	4.33564948740761	6.73162772776333	14.738362707823
0	P272_FR1+	+	+P21_0h	1.65758785220903	3.5977324010429	1.9621824415565	1.7663183642126	2.64957570699058	0.879782166166495	0.18943061810563	2.04215704836663	1.97067397376074	2.18423284609412	1.48762913463125	0.62457423025089	0.208434578481688	1.21527213306981	1.49579092548774	1.98606760368426	1.30114085759478	1.20981287086299	1.02954555646387	1.05481564554991	1.38587130244676	0.689220420183642	1.17159367011804	0.858853192506228	0.953685118163587	0.194716680754718	0.501722651872519	0.801326822158773	0.367512783384247	0.361575034448079	0.539466140622203	0.0708457935386497	0.397619005080215	0.164491833611763	0.196604155893115
0	P272_FR1+	+	+P21_1h	2.28602081246874	7.12383164149921	1.0089847362581	1.00161014328568	1.51161195084368	1.55469559855099	0.239559522565446	1.97880207526153	1.77830200997537	1.83205838786519	1.28502920365932	1.51789571368246	0.186982813524149	2.60699566162151	1.43482344493261	2.23568222631416	1.72538411686878	1.55749262330096	0.968135018198917	0.961142803954355	1.56954178420491	0.950758803100972	1.03571354486962	0.698915090418427	0.910244187431811	0.165035671330615	0.679159950304797	0.573349363902129	0.488728063512272	0.612346777436116	0.484676282746441	0.0557463029833472	0.378724610685358	0.0823296055647107	0.293082168811973
0	P272_FR1+	+	+P21_2h	1.33933369902831	2.55927253075357	1.37538227658813	2.14086378341864	1.29762962672027	1.54221418916887	0.136635510596246	1.7814796715704	1.9811657151324	1.25271258858956	1.10893657336911	1.09807283495516	0.164231997693281	2.13982689005373	1.23774868844672	1.86921401484767	1.30234652791241	1.32024512009391	0.932601299610307	0.854925552456443	1.27027582905658	0.832441291824272	1.1111654055827	0.662152848368711	0.869394885305978	0.161411950493736	0.624427566000062	0.716688936529625	0.446336951019583	0.778680269767596	0.485631558871615	0.221603698797094	0.506876780135192	0.160155381320216	0.270947114736715
0	P272_FR1+	+	+P21_3h	1.05097938466704	0.93693694267857	1.44565985465935	2.7348682070011	1.3629085365035	1.32346745237219	0.113890291654712	1.51454992958183	1.93961913253055	1.37260483030233	1.03229698334308	1.06499984517384	0.189624658655006	2.36770931674084	1.18433394513082	2.14732543276373	1.35926932756094	1.58850433619938	0.94283225293456	0.899207776626898	1.20163967083804	0.865065620984858	1.53089727392331	0.897658831995486	0.918139053115142	0.251923599159769	0.807374859105905	0.868895856436494	0.709654179140832	1.43475440743884	0.693234922451528	0.886591365076095	0.621616064621733	0.299109199613044	0.338730017209139
0	P272_FR1+	+	+P21_4h	0.625351121806544	0.143065790758943	1.34730432759665	2.35166794226049	0.565116621353516	0.936017573779094	0.160901896910742	1.1984555858889	0.951092250824357	1.48962595574601	1.03059745421744	1.25064305525862	0.152037866325533	2.04332058049831	0.950112974139852	1.84528505447292	1.43127483299761	1.68306940107606	1.20624252789678	0.958251517521354	0.667193942049614	1.00302007754141	1.37985676345868	1.08566458649013	0.87181804111734	0.706451968613022	1.00365519828776	0.790241031421017	1.32664299483058	2.03576695648949	0.584269383173686	1.55811620615512	0.551105130087582	0.260065585664114	0.336906927344697
0	P272_FR1+	+	+P21_5h	0.244608990372275	0.113085726556761	0.952035579788778	1.65103342077844	0.134582393299191	0.844689883713979	0.148766246237841	1.12207257933836	1.03869347077306	1.27304774902416	0.838960609866827	1.05352911369536	0.197555384132109	1.54431234404261	0.796906633208189	1.76848223582373	1.22068406773924	1.24692087610269	1.27181449884796	0.90948079810379	1.27580385073229	0.857307695886869	1.85676073049813	1.09872094755235	1.33959616432443	0.690024184073066	1.230077384144	1.15822482924023	1.16015501738199	1.69838735513074	0.798067352877246	1.62331462888827	0.672051279422488	0.790458804029055	0.534930545931099
0	P272_FR1+	+	+P21_6h	0.189897391829279	0.168992896386689	0.448807466413289	1.04013896593288	0.175734053602222	0.630811111429182	0.134562298894464	0.787205209441714	0.827732809763417	1.30582096264109	0.726545707741589	0.742819069171065	0.234621098163446	1.31141272280645	0.863800701106119	1.6931307246731	0.998414024108483	1.01808793412104	1.40069858124231	0.925279168000827	1.52019106241642	0.797157378724908	1.8532986391186	1.1531221103861	1.11186088816805	0.851819965988655	1.43949365331517	1.44963696579305	1.24356574008655	1.84119628549047	1.20700835508442	1.62836934432375	1.12415574349849	1.11494407861853	0.627997675385783
0	P272_FR1+	+	+P21_7h	0.0962768979357723	0.153858738848908	0.186510344727764	0.4827534928366	0.189552036739726	0.343736967864782	0.102746793614499	0.885523687464134	0.331915472886172	1.4507939311885	0.519590416100421	0.682623435189226	0.163351405079524	1.18585096352519	0.566657233369695	1.20665939563254	0.682066760109863	1.04358858644339	1.18055849710684	0.82839003197236	1.26089387868788	0.868220236812872	1.34881022573482	1.33636265960721	1.29049437946359	1.07296850500789	1.68554138359281	1.17047790976299	1.93525998781825	2.47901158118948	1.2667661878135	1.26278666061982	1.60970240113936	1.48382564790082	0.760105467810056
0	P272_FR1+	+	+P21_8h	0.0578564183260982	0.0914500670422158	0.118070850518641	0.156198757473364	0.284253502070422	0.26983669578875	0.188250138802637	0.655285520834072	0.199522120416338	1.40070811794022	0.436258748609402	0.609575210909068	0.160004867807136	1.03836631645372	0.513797822669284	0.981826975409577	1.00913412009241	0.974035815008845	1.00912528944222	0.89807469561678	0.944140564976333	1.0545347384133	1.1716152138959	1.3470202455927	1.49911663335779	1.57496715609602	1.86820992335033	1.41258465814692	2.6708247093866	2.7209584281009	1.31236725535377	1.24220790895938	2.23410134132707	2.24533998258737	1.76372896833747
0	P272_FR1+	+	+P21_9h	0.0636036629483781	0.131329048030633	0.111821836127837	0.471075841873618	0.401845077705574	0.297014873025979	0.247018485084365	0.49926038046186	0.138664419033622	1.00668876403052	0.304831677459484	0.823151701696307	0.333585190258761	1.09282349088601	0.392518423321206	0.913659758830723	1.05024207745946	1.1501991032462	1.02184563354082	1.00746814377463	1.16682110605935	1.37050809175996	1.00558233767941	2.45630867818709	2.03954833441188	2.89107061117375	3.57736320491862	2.13959638473945	3.82567226396595	3.07245889701811	2.15601292457744	1.00544294816306	4.5981888476159	4.15783592265756	3.72909809727317
0	P272_FR1+	+	+P21_10h	0.0247395336153259	0.12620471625306	0.0728993885430893	0.600266338935651	0.790820433485049	0.771422048575028	0.812647168244625	1.60036770619951	0.120616901819226	0.472071150333159	0.508175844893715	0.6981810996201	0.837768566471227	0.723506266055582	0.748058373281235	0.298521370988878	2.00873662304213	1.40573595473825	0.730886342264083	1.43226213813218	0.820764331700337	2.12097494729853	0.707935213798814	1.88465337901848	3.12537307450405	3.30144315779602	3.96317464869817	1.87421430831158	6.00727011913185	3.12383813134629	2.50956748854432	0.957720016258073	5.77992922862727	4.82327744571095	8.5786236748331
0	P273_FR1+	+	+P22_0h	1.06225386508592	2.92408738640067	1.40362948356224	1.43165689039108	2.54495729576489	1.22553467181904	0.211350525166013	2.43120545345706	1.73107370486296	1.57369609048703	1.59415211337839	1.15306193421313	0.239305222315428	1.4200991046633	1.5393132319414	1.93304457865926	1.28166857428781	1.46717311011252	0.995354913331958	0.974646594629266	1.37893602366533	0.764422035288216	0.880875234734988	0.779098051195028	0.898636416103935	0.117644193544473	0.616636905053704	0.339598577468099	0.312877086805791	0.604533529957117	0.478620770300041	0.095045889868852	0.51637328395767	0.128759694098701	0.194705431105635
0	P273_FR1+	+	+P22_1h	1.56185308463711	5.24594285317461	0.951225445277331	0.502612254261039	1.26919876219173	2.01090013474914	0.170129845862654	2.33224685577044	1.60131725395553	1.67799027979855	1.28407532475883	1.75339492428949	0.25863141654724	2.62240125788521	1.13009878342349	2.01268350155288	1.50723573554205	1.56073267116661	1.0096791236914	0.875743625970407	1.32396379390358	1.07047883347706	1.00243123799222	0.958729872666116	0.890773933611755	0.220037480294223	0.789382215554975	0.391273509323604	0.460328868880289	0.629390956178987	0.401113814775779	0.0755011006435401	0.444133541308252	0.0666790042665083	0.376375389340165
0	P273_FR1+	+	+P22_2h	0.990505491506691	2.08043756532743	0.91266818991876	1.89678746527475	0.907438327991138	2.10707088520459	0.122096159865409	2.13185802950048	1.8265486916595	1.51203774849078	1.16887826137018	1.53867239016025	0.307565090706289	2.19255078153559	1.22191158327764	1.89228998573821	1.42121758459068	1.50413833104743	0.900892466033574	0.862852892362847	1.36937311158417	0.924753048065511	1.05298923763079	0.903012779043719	0.992422504092655	0.239814385693615	0.802377529190089	0.560927255860432	0.501669867105917	0.762109614627458	0.463697163071899	0.327734371510255	0.553824433815885	0.119400234826782	0.25988405423951
0	P273_FR1+	+	+P22_3h	0.736860348177764	0.453871396588629	1.20756497069256	2.48821397095232	0.779479744987297	1.33460733607544	0.129960296947263	1.64505383909878	1.58291990889083	1.35607456497013	1.17142116425878	1.61993728097887	0.313531998104885	2.21182103526347	0.964694770828651	2.30205095198417	1.50602563945121	1.56535816068175	1.01563542793594	0.935604507543031	1.12122152419786	0.895048016402211	1.65620361296898	1.10792253198471	0.983820219097929	0.283514469503886	0.995043273498616	0.838452247909232	0.846857863151687	1.54801046055272	0.661382555673012	1.0466173494635	0.578646446527609	0.303831215936283	0.359483271939111
0	P273_FR1+	+	+P22_4h	0.431439934496594	0.167100467229369	1.00845237006266	2.40465355388562	0.26686368727771	0.892647850658711	0.136975663385263	1.02273056097456	0.979392107718436	1.68619848342949	1.02317850934088	1.72952354442285	0.250418870572843	1.82963924396912	0.935998672870091	2.30632933766828	1.55154017537536	1.72113655341152	1.14535267012356	0.865837843810814	1.09971905568726	0.961469779882429	1.386192722824	1.28454439858196	1.01107488480825	0.444381747467591	0.96811297735517	0.932431440692	1.05591403399933	1.86757818924043	0.701572318272857	1.57761551718604	0.553603920785455	0.367949673480222	0.240752714461824
0	P273_FR1+	+	+P22_5h	0.273591217003556	0.166448055209698	0.714167310112836	1.83119453607958	0.202069991607718	0.787196296900158	0.117451436095672	0.819755212266608	1.05489969947809	1.25736920247443	0.998502541319149	1.01013398640248	0.284953423723902	1.38821051415813	1.04505490977893	2.07443308311512	1.06803779503271	1.2181565667964	1.37958069391916	0.925979732868847	1.65886147854867	0.799506438498764	1.65381976859113	1.10932247614321	1.15517241796698	0.536518443401466	1.12516969042852	1.25995304194729	0.856020882233003	1.24480171135635	0.957477069718924	1.7771406614842	0.668041298303917	0.5860986651222	0.482669922981976
0	P273_FR1+	+	+P22_6h	0.198755185866153	0.154855194206452	0.407096186296107	1.32264373724579	0.22462587570093	0.415463693711832	0.117468945905682	0.807572738953778	0.720937635221775	1.60722624742904	0.835773645129012	0.751574151975504	0.273414839478157	1.24313298707486	1.00422513358842	2.00600716761571	1.01292177267717	1.08135459213048	1.56035450954769	0.904717931877959	1.70007283634327	0.754900856316248	1.52040633888443	1.12598989069346	1.12573060294209	0.820160687153188	1.37153229226819	1.41726902683965	0.982549655202902	1.66584755552792	1.31896199440156	1.73926384040315	1.12509571364641	0.944392572212802	0.606315347358234
0	P273_FR1+	+	+P22_7h	0.117161725003479	0.117191658218489	0.218177825821889	0.641945004661879	0.226181713208017	0.264801840326388	0.114138279635172	0.556651088589213	0.426006104754132	1.13846724544759	0.563711175031627	0.663814286943187	0.242038656472487	1.12658822422565	0.800859833447381	1.66835723090049	0.86345755203264	0.944815019825094	1.34484819707097	0.880315070315174	1.53156578246767	0.790094552083926	1.42415096456522	1.13064604500103	1.48193639166957	1.28478468173537	1.53519124800119	1.48692233195605	1.38526258440437	1.93125139196355	1.57244809683561	1.4250749631126	1.61794439984234	1.72233366770877	1.08694491270644
0	P273_FR1+	+	+P22_8h	0.0452811034398509	0.113749302838523	0.132664571817674	0.290523610901262	0.33604836456371	0.326567691073003	0.127298920419493	0.638836401685039	0.412878353073227	1.02831684488119	0.361532268742039	0.517593326124154	0.314257794232676	1.05527855119906	0.791032111404139	1.50629056748209	0.903297646191213	0.845060856160165	1.46671512220742	1.01869658119658	1.94428557560589	0.860527894823137	1.37526576088121	1.35908041137882	1.96979734950998	1.70034811450877	1.90429872673723	2.15223674359459	1.48078512007722	1.64744458419569	2.10591444048915	1.45495605836874	2.47640431445913	2.85012681858344	2.15041851117276
0	P273_FR1+	+	+P22_9h	0.0258809315129476	0.166632998660094	0.129808238258175	0.600018975395325	0.417105739272987	0.385051652265857	0.19810624747998	0.487319740148153	0.270631648166643	0.935003223872587	0.296961708343118	0.786813775051168	0.409684203674538	0.968426421904027	0.473957869698804	0.984667236178393	1.14281429823994	1.01073367524153	0.903923137011774	0.975195195524198	1.48551311523844	1.25793959795954	1.54715773524932	1.8769274371268	2.22868580607754	3.13810686691745	3.3828974141887	3.07278988502189	3.05404960556671	2.09112129749548	2.80149509141805	1.03054390018865	4.9854017873771	4.87988790828521	4.78009361153805
0	P273_FR1+	+	+P22_10h	0.0245045025860367	0.145068506844923	0.0772368428415736	0.603930753648263	1.04924154824851	0.330936428996048	0.617670195824015	0.502833968248283	0.113444981122425	0.667474384349891	0.584341276916716	0.756391966580825	0.954434211901608	0.788070807224895	0.805507312032261	0.397451641542503	1.96205773591846	1.07186993736111	0.715568859920324	1.29452445027702	1.01181419026228	2.09857562665585	0.820727783591691	2.16155807319771	3.55111972159624	3.20062906481162	4.30882140992142	2.67915364754847	5.11046123718549	2.72028357760319	2.41225091253573	0.931722253741548	5.5109641360111	5.19468997636127	9.07888916380478
0	P274_FR1+	+	+P23_0h	1.14704232834341	2.03531579196058	2.42044693672463	1.35038092688079	2.47057626142701	1.09359746719308	0.258293441952803	1.4514926968917	1.35072044013729	2.1731603664517	2.10973891111482	1.0203378093626	0.35870205786503	1.20817248092566	2.1742427189531	1.70980746140456	1.57506095422847	1.60057442176228	1.08939028475798	1.06984268753325	1.07860705773215	0.916338687470639	0.713675539772567	1.01486114471047	1.00693512451707	0.147336599748911	0.532767585272833	0.623256843325886	0.495725146312919	0.529288134323685	0.475702864368071	0.138305976665599	0.558277543785377	0.0955069430863362	0.311495592248288
0	P274_FR1+	+	+P23_1h	1.66218431193998	8.61948026080998	0.986924724883997	0.972064282640699	1.06582848307041	2.43031572412912	0.205801376682965	2.31705238716543	1.43764144552479	1.93688394629067	1.41169381421594	2.33702753777007	0.307284465323054	2.73005416299508	1.04047272165223	2.1006119582729	1.60387076661294	1.83904587285951	0.90229649759341	0.829273189166268	1.37584750814519	1.11284584824894	1.01059672510199	1.11561047158953	0.798418439758702	0.200595358782172	0.684031592021023	0.552383376476076	0.65253648968918	0.959684827001729	0.411650602202237	0.0785856800956918	0.40099668239282	0.0794052304243818	0.353839081362371
0	P274_FR1+	+	+P23_2h	1.19661032977945	5.46738204352472	0.936285567061805	1.77924996814925	1.40566605274184	1.87531640543562	0.131217980853981	2.42215431286519	1.8750934602794	1.50037399371572	1.27979358226574	1.55787777225056	0.343993752982654	2.19866827927164	1.25019647724136	2.05780412254767	1.41326356432196	1.44292442398251	0.97432744777239	0.905349701042528	1.47376504796457	0.948893804465518	0.960056754344353	0.907995391016549	0.856714612446255	0.159844339648511	0.731557036245358	0.506925062788095	0.524663623988974	0.92875406052753	0.513554879829753	0.287887752379151	0.545009826198444	0.14757116772708	0.225092885699608
0	P274_FR1+	+	+P23_3h	0.63949642127455	0.542285328539074	1.20436217947489	2.46329449829567	0.878017915894174	1.51765913894225	0.160621742191354	2.18242580231067	1.17309108573137	1.57769417824161	1.23970727188371	2.2729034105568	0.294590331172975	2.30804991320063	0.810686967914158	2.01007843914943	1.52303417228647	1.95856434002733	0.991693342378754	0.870500936055334	0.937100545230427	0.990183994940778	1.36011273547502	1.28656376539322	0.889828815910728	0.228630703330823	0.992853178650432	0.779786190164634	1.05019248695276	2.27166987867552	0.534763320471994	1.0231578801517	0.579673836249284	0.293593425049083	0.256961670662248
0	P274_FR1+	+	+P23_4h	0.395370692534709	0.13979902683739	1.07625096112698	2.23530354797496	0.504758276650145	0.991420972267719	0.139756466835266	1.19839815836698	1.14425122375892	1.58498324251362	1.10494395132744	1.61037575842309	0.270006276310693	2.04290937515133	1.0418832408694	2.18176939222463	1.63581771078434	2.39443946785173	1.24540969650616	0.886469446202695	0.942024731012123	0.985890302227432	1.3748222613704	1.17597958852154	0.986796900095016	0.611939520153282	1.00431421104572	0.873571197788434	1.27945882416585	1.94599517060786	0.667279106782179	1.76029266241343	0.548935029509951	0.32525969456099	0.325278786108609
0	P274_FR1+	+	+P23_5h	0.221881553333638	0.161929641382564	0.610243659052416	1.80091508238588	0.171432335530999	0.8928544561462	0.153417716850507	1.03012916930877	1.20956394681383	1.44037474339661	0.928891307357644	1.07648731641782	0.289478011649103	1.59189597378621	0.965768075094414	1.95819487692809	1.17506547984706	1.21803430260413	1.46768496114226	0.854433065620622	1.49780653644996	0.833415910093327	1.27700335875357	1.0970580793033	1.1312580494109	0.510588242458364	1.12472073507219	1.2676048296437	0.872511031428251	1.23937788052967	0.830316040455282	1.74023131612241	0.643590382753143	0.494002151919845	0.466711563520432
0	P274_FR1+	+	+P23_6h	0.227581298245673	0.210812232329512	0.386066781654292	1.32595634860519	0.242585850860011	0.650925879590698	0.156633644650538	0.983547667342399	0.770138590680952	1.55368720205263	0.908441749065557	0.922055458047868	0.262506639946456	1.40260408499627	0.81920548282805	1.68608692701972	1.08390759661796	1.09895780981449	1.25575176358985	0.846225742158626	1.38193567801255	0.883301325446266	1.40456289431722	1.20087546057641	1.30179370320035	0.749435085518643	1.52713974736797	1.18075539913011	1.20349443800591	1.90591547952365	0.998012768118048	1.57660404286532	0.992918721528816	0.826397481604186	0.525462144730167
0	P274_FR1+	+	+P23_7h	0.140811473850569	0.141648234169748	0.228414962884395	0.662679513728026	0.296545398594852	0.324047134924554	0.112484847256634	0.637349999678816	0.466474613634554	1.69360526249627	0.567605136736384	0.669646272344224	0.253764183993202	1.16883391881876	0.67624162713321	1.45797853315706	0.865005283582635	0.859189387133068	1.12996947977108	0.816958827050095	1.35942704649331	0.746969459104568	1.64899346715183	1.07495823595597	1.40484972896749	1.18508134822224	1.62009463714378	1.45145489013048	1.44725348259136	1.84689239492687	1.30091948292058	1.34862574930739	1.530467167236	1.62972890073705	1.01494164401507
0	P274_FR1+	+	+P23_8h	0.0617998828063326	0.138948580019759	0.107505117488749	0.300192534597931	0.313715499288911	0.205980129525867	0.0963153039011963	0.500599322018754	0.381323770284782	1.26251291393471	0.32739361393846	0.541983916866804	0.309938581587438	1.0192605426128	0.670455386354448	1.36332848313212	0.735661630434749	0.670832374327641	1.15021282782275	0.847701418262834	1.811062424487	0.767248689230486	1.25329450005565	1.25485925905585	1.65408481728172	1.50595247270059	1.71132353466775	2.23804758527147	1.32097470371937	1.58727028108637	1.74045401619274	1.2744029714373	2.03349804444258	2.45283435737854	1.82554566374712
0	P274_FR1+	+	+P23_9h	0.0398818013636283	0.182017332475347	0.163103518346307	0.427608695906496	0.458358608229719	0.34097835119024	0.293362315223036	0.617457393866039	0.251385983001784	0.886449620622127	0.373487435803968	0.886187285528784	0.520865176078504	1.13660585137799	0.468545816216239	1.15950031111521	0.936328814805442	0.952022608160662	0.941144228312522	0.96865277646102	1.50584073974451	1.2391304588409	1.34848417776829	2.13862682601134	2.19646755373103	2.47539833881156	3.16240335196599	2.91413382728842	2.3114668220644	2.39068484336872	2.16428448865757	0.988997705313069	3.16853608789266	4.31066234053401	4.46148751527823
0	P274_FR1+	+	+P23_10h	0.0663973220936105	0.167006361908429	0.115372074754452	0.506182049628712	1.03035114326	0.330026059059569	0.429008644273565	0.35327220633212	0.201755443051794	0.394831066031494	0.537738392840912	1.09128537915521	1.09526356596878	1.01141667230098	0.541363275619077	0.805548819506215	1.25047517854239	1.13143568512159	0.83271095137941	1.21593075702345	0.990930521053956	1.95421468065203	0.964426261763621	2.70716850277021	2.82855180612686	2.86726299215727	4.15411252675652	3.30680383327965	3.78683716623205	3.84201212604184	2.2113700046817	0.731978509356487	3.99010248193123	4.94066976100526	7.75375084857588
0	P275_FR1+	+	+P24_0h	1.99010818265843	1.97362615668514	3.92199268203844	1.27796683012865	3.01561715246057	1.46117687497037	0.367658300991801	1.3588837481467	1.25878262734552	1.68862924482452	2.33903860898456	1.07866918141521	0.153116925318437	1.29621036303815	2.09332450229878	1.40745693906644	1.96303665677449	1.80147296125253	0.94015973116287	1.14528105685736	0.698236937710403	1.04345967997573	0.89214034222742	0.61383440054451	0.851557496705042	0.188726728786758	0.400268827894091	0.541417491625328	0.63464117704173	0.702667650028064	0.379892720376464	0.0715222676718347	0.426174089122771	0.0987008209713172	0.341823907688267
0	P275_FR1+	+	+P24_1h	1.99274755339865	7.58723057889513	1.07883249206149	0.911834824931948	1.17935383629227	1.57856879349775	0.180510826814242	2.08270479041485	1.67371565514522	1.76664091050236	1.18572301056449	2.16222751154622	0.267612439496785	2.90569774284308	1.34161764654215	2.28222577192907	1.52244172437633	1.6811113825041	0.992898416651698	0.956003611235288	1.79029145488273	1.05358348159647	1.18000211366117	0.779946167199824	0.857090752590755	0.559767260504969	0.62736078904223	0.486220049088181	0.570886509730857	0.714688978660583	0.43725430723769	0.056457390755251	0.418537530132442	0.0843547139949196	0.40286507204411
0	P275_FR1+	+	+P24_2h	1.27188618838741	4.53521954034588	0.775618841621071	1.94659022292154	1.4267465975022	2.1484274035671	0.162333976251957	2.57492392013323	1.60880865062651	1.55559265561599	1.27406645700162	1.64636218253153	0.266195114134609	2.48796272131285	1.1309240675618	1.95531710705911	1.44123081930839	1.50388244600732	0.893664967354589	0.991380821042937	1.24173850852397	1.01952418371613	0.963399205017073	0.844636304260427	0.919355365072152	0.291805044252126	0.727514241948986	0.45348760670339	0.624723826513832	0.857731896102149	0.430416965055574	0.203120434875173	0.483624561433286	0.117049347711627	0.232716258704191
0	P275_FR1+	+	+P24_3h	1.40786637131098	0.86648813506618	1.2396325517574	1.94613494324893	1.3941779555763	1.83303216052181	0.127677143160468	1.93596227968337	1.16024795096792	1.63130149924392	1.16112894430559	1.79168966105416	0.235665911948867	2.79072016020051	0.870326658528228	1.95725047891839	2.0995182603591	1.91242559227147	0.849045648151569	0.97588346838519	0.925351820817345	0.814882952772222	1.16610692871237	1.32055360482089	0.754004479999565	0.237860746879155	0.962603172373281	2.63893523457427	0.828241068054837	1.75885098067923	0.566446488778222	0.870182468577175	0.646839654816539	0.165799532995454	0.290493972053373
0	P275_FR1+	+	+P24_4h	0.567116155104064	0.326229688615121	1.12081821951407	2.15736208293296	0.925057975771293	0.714725740970309	0.129389726738545	1.08048746491913	1.21538578882584	1.46640832933218	1.1196426077439	1.23549493632679	0.221057964696318	2.06292872761281	1.21945356112486	2.19448792303409	1.56069530752479	1.59731179298337	1.38674871234273	1.03179556706443	0.95835283273082	0.888180559046809	1.43522749023072	0.91325614178622	1.00571491049068	0.534492443351845	0.92955812752555	0.980164068546205	1.01083319055535	1.5443576439996	0.701866069634845	1.58857935006969	0.565822731471396	0.303985110494118	0.353595643279303
0	P275_FR1+	+	+P24_5h	0.246398888901652	0.162945690603777	1.11038761753657	1.92470285345055	0.20356801143675	0.602600588131109	0.125299276724631	0.91852406035837	1.32409024528692	1.1452597318275	0.844250673389036	1.22549062116423	0.239525789289378	1.57844904107085	0.960601871271742	2.13099676967446	1.09932697225718	1.23990075957039	1.32726572792672	0.905206328524636	1.60582787741576	0.762841206634279	2.16002684786749	0.999958439603799	1.06531152526137	0.694531666856291	0.997007839916567	1.4369914731259	0.902233911840724	1.59748690651644	0.983571159089226	1.75769602069398	0.64953812756908	0.719647956039646	0.552240435742922
0	P275_FR1+	+	+P24_6h	0.157422280069667	0.150372853640228	0.383470024998331	1.1888026029369	0.226675752270645	0.619377571939222	0.143457623927859	0.935772380946878	0.797920729716196	1.66321934566854	0.809891965658172	0.863845950855444	0.216213565426053	1.42719655101217	0.921788438344153	1.82516193107725	1.06479724561933	1.13842288692897	1.40265868227562	0.926844332233179	1.46925176571376	0.808094289304154	1.22893096644023	1.08665176849136	1.17985908953527	0.770193896837064	1.32197842736071	1.27367384129463	1.03696202005822	1.70470856038309	1.14748269459454	1.68194681826324	1.06385838437943	0.857595138894335	0.526837705819517
0	P275_FR1+	+	+P24_7h	0.0826044862260985	0.132896489617809	0.188762467821251	0.505910545185133	0.22831375598224	0.251701505856131	0.131055522399899	0.786291670279195	0.393720873549766	1.33855719900232	0.555380468446203	0.893146881791846	0.173276345235114	1.13073302232907	0.654849294945254	1.34921739015777	0.941571554473837	1.02233145890073	1.06891169458087	0.787330104970374	1.31229628836944	0.822980734886532	1.17777947802202	1.08209147993552	1.21137063007639	1.22167547941575	1.42764373826455	1.38642303251584	1.51063344995701	2.41813784714257	1.22162862326362	1.2747618006268	1.40248546226376	1.36324471743659	0.76336969946847
0	P275_FR1+	+	+P24_8h	0.0368708790162556	0.105269039825823	0.108004393913002	0.214591690975352	0.397611633337674	0.228152055202003	0.122040106555582	0.576232505301819	0.413151261623364	1.41698043972527	0.39679268439681	0.487141588863621	0.241688352627289	1	0.703777542815745	1.28929884913644	0.801112046291029	0.752323375606478	1.25324980437272	0.8980834643464	1.73007833802022	0.806445533130281	1.22740470758962	1.25094745930775	1.6311053784694	1.52623023478953	1.71993252867677	1.99435596871611	1.37947902183437	1.47688980131477	1.9052785511339	1.29563449041512	2.26419331984465	2.4133279653433	1.60864354941325
0	P275_FR1+	+	+P24_9h	0.0740568633459797	0.13662967008615	0.132105628285432	0.393383390915566	0.379085363288072	0.311043657855751	0.214779375838249	0.323301956353543	0.179796770263819	0.851291836839147	0.320216765273509	0.920392591933496	0.356317226698512	1.0444685681602	0.354375916169641	0.90818100670844	1.04117393191643	0.890004867994899	1.0078489496923	0.957106217017946	1.3638227858149	1.22034569798163	1.14609728879196	1.91575600987809	1.99107302365585	1.98930262112706	2.77078693924849	2.50280317446799	2.72767343209807	2.78254687898692	1.93094133171275	0.824636644360451	3.13517270985893	3.40214315710785	3.77447605524127
0	P275_FR1+	+	+P24_10h	0.065386648690792	0.125569065996088	0.114936342421065	0.559437322394717	0.857284884479859	0.422451701744874	0.306170293905439	0.520630977224605	0.138536103610321	0.230472451536674	0.420371794576652	0.923667554682971	1.19675619130771	0.880351491718391	0.623609185744261	0.67840257735351	1.10150770834818	0.934713332824414	1.08496815002388	1.13926647175881	1.76418208046011	1.56358721267067	1.08674619251573	2.77175187370888	3.10942789925407	2.85951460257037	4.07167300851235	4.04496178955262	3.73771726745435	2.93373218425481	2.63448322853059	0.701151503800685	4.55145132964392	6.03885108599022	10.4189272871289
